# Supplementary material for: Evaluation of the gastrotolerability of ketoprofen, lysine, and gabapentin co-crystal administration in an in vitro model of gastric epithelium: a proteomic update
Source: PLoS One. 2025 Jul 29;20(7):e0328496. doi: 10.1371/journal.pone.0328496 (PMC12306739; doi:10.1371/journal.pone.0328496)
Supplement: S1 Data — (XLSX) [file pone.0328496.s011.xlsx]

## Sheet: Peptide Report
FDE_MDA_221111_spots - file originale - Copia, Protein report created on 03/05/2025
Experiment: FDE_MDA_221111_spots - file originale - Copia
	Peak List Generator: unknown
		Version: unknown
		Charge States Calculated: unknown
		Deisotoped: unknown
		Textual Annotation: unknown
	Database Set: 5 Databases
		Database Name: Mascot5_CP_Human_2020_Mammalia (mammals)
			Version: unknown
			Taxonomy: All Entries
			Number of Proteins: 84439
		Database Name: Mascot5_CP_Human_2020_Mammalia (mammals)
			Version: unknown
			Taxonomy: All Entries
			Number of Proteins: 84440
		Database Name: Mascot5_CP_Human_2020_Mammalia (mammals)
			Version: unknown
			Taxonomy: All Entries
			Number of Proteins: 84441
		Database Name: Mascot5_CP_Human_2020_Mammalia (mammals)
			Version: unknown
			Taxonomy: All Entries
			Number of Proteins: 84442
		Database Name: Mascot5_CP_Human_2020_Mammalia (mammals)
			Version: unknown
			Taxonomy: All Entries
			Number of Proteins: 84444
		Does database contain common contaminants?: unknown
	Search Engine Set: 1 Search Engine
		Search Engine: Mascot
			Version: 1.4.1.14
			Samples: All Samples
			Fragment Tolerance: 20 PPM (Monoisotopic)
			Parent Tolerance: 10,0 PPM (Monoisotopic)
			Fixed Modifications: +57 on C (Carbamidomethyl)
			Variable Modifications: +16 on M (Oxidation), +42 on Peptide N-Terminal (Acetyl)
			Database: Mascot5_CP_Human_2020_Mammalia (mammals) (unknown version, 84439 entries) (FDE_MDA_221111_spot_299), Mascot5_CP_Human_2020_Mammalia (mammals) (unknown version, 84440 entries) (FDE_MDA_221111_spot_126), Mascot5_CP_Human_2020_Mammalia (mammals) (unknown version, 84441 entries) (FDE_MDA_221111_spot_25), Mascot5_CP_Human_2020_Mammalia (mammals) (unknown version, 84442 entries) (FDE_MDA_2211…
			Digestion Enzyme: Trypsin (FDE_MDA_221111_spot_299), Trypsin (FDE_MDA_221111_spot_126), Trypsin (FDE_MDA_221111_spot_25), Trypsin (FDE_MDA_221111_spot_51, FDE_MDA_221111_spot_60, FDE_MDA_221111_spot_86, FDE_MDA_221111_spot_93, FDE_MDA_221111_spot_115, FDE_MDA_221111_spot_155, FDE_MDA_221111_spot_178, FDE_MDA_221111_spot_200, FDE_MDA_221111_spot_216, FDE_MDA_221111_spot_223, FDE_MDA_221111_spot_24…
			Max Missed Cleavages: 2 (FDE_MDA_221111_spot_299), 2 (FDE_MDA_221111_spot_126), 2 (FDE_MDA_221111_spot_25), 2 (FDE_MDA_221111_spot_51, FDE_MDA_221111_spot_60, FDE_MDA_221111_spot_86, FDE_MDA_221111_spot_93, FDE_MDA_221111_spot_115, FDE_MDA_221111_spot_155, FDE_MDA_221111_spot_178, FDE_MDA_221111_spot_200, FDE_MDA_221111_spot_216, FDE_MDA_221111_spot_223, FDE_MDA_221111_spot_241, FDE_MDA_221111_sp…
			Probability Model:
				FDE_MDA_221111_spot_6: Peptide Prophet with Delta Mass Correction (No decoys found) [all charge states]
				FDE_MDA_221111_spot_25: LFDR Model, No Classifier [all charge states]
				FDE_MDA_221111_spot_51: LFDR Model, Classifier data: Bayes, Good (87%) IonScore - IdentityScore m:66,3/s:17,3 Ion Score m:27,8/s:1,75 Identity Score m:NA Homology Score m:63,2/s:19,6 Delta Ion Score m:NA, Bad (13%) IonScore - IdentityScore m:17,0/s:6,96 Ion Score m:27,3/s:2,09 Identity Score m:NA Homology Score m:5,63/s:9,20 Delta Ion Score m:NA [all charge states]
				FDE_MDA_221111_spot_60: Peptide Prophet with Delta Mass Correction (No decoys found) [all charge states]
				FDE_MDA_221111_spot_66: LFDR Model, Classifier data: Bayes, Good (78%) IonScore - IdentityScore m:58,3/s:13,5 Ion Score m:28,6/s:1,69 Identity Score m:NA Homology Score m:48,4/s:22,6 Delta Ion Score m:NA, Bad (22%) IonScore - IdentityScore m:14,8/s:5,20 Ion Score m:28,6/s:2,04 Identity Score m:NA Homology Score m:-3,48/s:15,4 Delta Ion Score m:NA [all charge states]
				FDE_MDA_221111_spot_86: LFDR Model, No Classifier [all charge states]
				FDE_MDA_221111_spot_93: LFDR Model, Classifier data: Bayes, Good (83%) IonScore - IdentityScore m:66,0/s:16,1 Ion Score m:28,0/s:1,68 Identity Score m:NA Homology Score m:59,8/s:21,7 Delta Ion Score m:NA, Bad (17%) IonScore - IdentityScore m:15,6/s:5,47 Ion Score m:28,0/s:2,03 Identity Score m:NA Homology Score m:3,51/s:8,64 Delta Ion Score m:NA [all charge states]
				FDE_MDA_221111_spot_115: Peptide Prophet with Delta Mass Correction (No decoys found) [all charge states]
				FDE_MDA_221111_spot_126: LFDR Model, No Classifier [all charge states]
				FDE_MDA_221111_spot_130: Peptide Prophet with Delta Mass Correction (No decoys found) [all charge states]
				FDE_MDA_221111_spot_155: LFDR Model, No Classifier [all charge states]
				FDE_MDA_221111_spot_178: LFDR Model, No Classifier [all charge states]
				FDE_MDA_221111_spot_200: Peptide Prophet with Delta Mass Correction (No decoys found) [all charge states]
				FDE_MDA_221111_spot_216: LFDR Model, No Classifier [all charge states]
				FDE_MDA_221111_spot_223: Peptide Prophet with Delta Mass Correction (No decoys found) [all charge states]
				FDE_MDA_221111_spot_228: LFDR Model, No Classifier [all charge states]
				FDE_MDA_221111_spot_236: Peptide Prophet with Delta Mass Correction (No decoys found) [all charge states]
				FDE_MDA_221111_spot_241: Peptide Prophet with Delta Mass Correction (No decoys found) [all charge states]
				FDE_MDA_221111_spot_244: LFDR Model, Classifier data: Bayes, Good (91%) IonScore - IdentityScore m:65,7/s:16,0 Ion Score m:28,1/s:1,57 Identity Score m:NA Homology Score m:61,5/s:20,4 Delta Ion Score m:NA, Bad (8,8%) IonScore - IdentityScore m:15,8/s:4,94 Ion Score m:28,0/s:1,93 Identity Score m:NA Homology Score m:4,41/s:10,3 Delta Ion Score m:NA [all charge states]
				FDE_MDA_221111_spot_263: LFDR Model, No Classifier [all charge states]
				FDE_MDA_221111_spot_279: LFDR Model, No Classifier [all charge states]
				FDE_MDA_221111_spot_283: Peptide Prophet with Delta Mass Correction (No decoys found) [all charge states]
				FDE_MDA_221111_spot_299: LFDR Model, No Classifier [all charge states]
				FDE_MDA_221111_spot_303: LFDR Model, No Classifier [all charge states]
	Scaffold: Version: Scaffold_5.3.3
		Modification Metadata Set: 1541 modifications
			Source: C:\Program Files\Scaffold 4\parameters\unimod.xml
			Comment:
		Protein Grouping Strategy: Experiment-wide grouping with protein cluster analysis
		Peptide Thresholds: 95,0% minimum
		Protein Thresholds: 99,0% minimum and 3 peptides minimum
		Peptide FDR: 0,0% (Decoy)
		Protein FDR: 0,0% (Decoy)
		GO Annotation Source(s):
		Pathway Annotation Source(s): Unknown
		Alternate ID Source(s):
Experiment name	Biological sample category	Biological sample name	MS/MS sample name	Cluster	Protein name	Protein accession numbers	Alternate IDs	Database sources	Protein molecular weight (Da)	Protein identification probability	Exclusive unique peptide count	Exclusive unique spectrum count	Total spectrum count	Percentage of total spectra	Percentage sequence coverage	Length
FDE_MDA_221111_spots - file originale - Copia	spots 2-DE NCI-N87 cells	spots 2-DE NCI-N87 cells	FDE_MDA_221111_spot_6	Cluster of Keratin, type II cytoskeletal 1 OS=Homo sapiens OX=9606 GN=KRT1 PE=1 SV=6 (P04264)	Keratin, type II cytoskeletal 1 OS=Homo sapiens OX=9606 GN=KRT1 PE=1 SV=6	P04264		CP_Human_2020.fasta	66040.3	1	6	8	20	0.0943	0.161	644
FDE_MDA_221111_spots - file originale - Copia	spots 2-DE NCI-N87 cells	spots 2-DE NCI-N87 cells	FDE_MDA_221111_spot_6	Cluster of Keratin, type II cytoskeletal 5 OS=Homo sapiens OX=9606 GN=KRT5 PE=1 SV=3 (P13647)	Keratin, type II cytoskeletal 5 OS=Homo sapiens OX=9606 GN=KRT5 PE=1 SV=3	P13647		CP_Human_2020.fasta	62379.6	1	4	4	5	0.0236	0.102	590
FDE_MDA_221111_spots - file originale - Copia	spots 2-DE NCI-N87 cells	spots 2-DE NCI-N87 cells	FDE_MDA_221111_spot_6	Cluster of Keratin, type II cytoskeletal 5 OS=Homo sapiens OX=9606 GN=KRT5 PE=1 SV=3 (P13647)	Keratin, type II cytoskeletal 6B OS=Homo sapiens OX=9606 GN=KRT6B PE=1 SV=5	P04259		CP_Human_2020.fasta	60068.6	1	2	2	6	0.0283	0.115	564
FDE_MDA_221111_spots - file originale - Copia	spots 2-DE NCI-N87 cells	spots 2-DE NCI-N87 cells	FDE_MDA_221111_spot_6	Cluster of Keratin, type I cytoskeletal 10 OS=Homo sapiens OX=9606 GN=KRT10 PE=1 SV=6 (P13645)	Keratin, type I cytoskeletal 10 OS=Homo sapiens OX=9606 GN=KRT10 PE=1 SV=6	P13645		CP_Human_2020.fasta	58828.8	1	9	10	13	0.0613	0.202	584
FDE_MDA_221111_spots - file originale - Copia	spots 2-DE NCI-N87 cells	spots 2-DE NCI-N87 cells	FDE_MDA_221111_spot_6	Cluster of Keratin, type II cytoskeletal 5 OS=Homo sapiens OX=9606 GN=KRT5 PE=1 SV=3 (P13647)	Keratin, type II cytoskeletal 6A OS=Homo sapiens OX=9606 GN=KRT6A PE=1 SV=3	P02538		CP_Human_2020.fasta	60046.4	1	3	3	6	0.0283	0.131	564
FDE_MDA_221111_spots - file originale - Copia	spots 2-DE NCI-N87 cells	spots 2-DE NCI-N87 cells	FDE_MDA_221111_spot_6	Cluster of Involucrin OS=Homo sapiens OX=9606 GN=IVL PE=1 SV=2 (P07476)	Involucrin OS=Homo sapiens OX=9606 GN=IVL PE=1 SV=2	P07476		CP_Human_2020.fasta	68474.6	1	11	12	16	0.0755	0.279	585
FDE_MDA_221111_spots - file originale - Copia	spots 2-DE NCI-N87 cells	spots 2-DE NCI-N87 cells	FDE_MDA_221111_spot_6	Cluster of Keratin, type I cytoskeletal 17 OS=Homo sapiens OX=9606 GN=KRT17 PE=1 SV=2 (Q04695)	Keratin, type I cytoskeletal 14 OS=Homo sapiens OX=9606 GN=KRT14 PE=1 SV=4	P02533		CP_Human_2020.fasta	51562.5	0.998	1	1	7	0.033	0.155	472
FDE_MDA_221111_spots - file originale - Copia	spots 2-DE NCI-N87 cells	spots 2-DE NCI-N87 cells	FDE_MDA_221111_spot_6	Cluster of Keratin, type I cytoskeletal 17 OS=Homo sapiens OX=9606 GN=KRT17 PE=1 SV=2 (Q04695)	Keratin, type I cytoskeletal 17 OS=Homo sapiens OX=9606 GN=KRT17 PE=1 SV=2	Q04695		CP_Human_2020.fasta	48106.7	1	1	1	3	0.0142	0.0787	432
FDE_MDA_221111_spots - file originale - Copia	spots 2-DE NCI-N87 cells	spots 2-DE NCI-N87 cells	FDE_MDA_221111_spot_6	Cluster of Keratin, type I cytoskeletal 17 OS=Homo sapiens OX=9606 GN=KRT17 PE=1 SV=2 (Q04695)	Keratin, type I cytoskeletal 16 OS=Homo sapiens OX=9606 GN=KRT16 PE=1 SV=4	P08779		CP_Human_2020.fasta	51269	1	1	1	6	0.0283	0.125	473
FDE_MDA_221111_spots - file originale - Copia	spots 2-DE NCI-N87 cells	spots 2-DE NCI-N87 cells	FDE_MDA_221111_spot_6	Cluster of Keratin, type II cytoskeletal 2 epidermal OS=Homo sapiens OX=9606 GN=KRT2 PE=1 SV=2 (P35908)	Keratin, type II cytoskeletal 2 epidermal OS=Homo sapiens OX=9606 GN=KRT2 PE=1 SV=2	P35908		CP_Human_2020.fasta	65433.9	1	6	6	9	0.0425	0.144	639
FDE_MDA_221111_spots - file originale - Copia	spots 2-DE NCI-N87 cells	spots 2-DE NCI-N87 cells	FDE_MDA_221111_spot_6	Cluster of Isoform 10 of Calpastatin OS=Homo sapiens OX=9606 GN=CAST (P20810-10)	Isoform 10 of Calpastatin OS=Homo sapiens OX=9606 GN=CAST	A0A0C4DGB5,P20810-10,P20810-5,P20810-6,P20810-7,P20810-9		CP_Human_2020.fasta	81002	1	4	4	4	0.0189	0.078	754
FDE_MDA_221111_spots - file originale - Copia	spots 2-DE NCI-N87 cells	spots 2-DE NCI-N87 cells	FDE_MDA_221111_spot_6	Cluster of Keratin, type I cytoskeletal 9 OS=Homo sapiens OX=9606 GN=KRT9 PE=1 SV=3 (P35527)	Keratin, type I cytoskeletal 9 OS=Homo sapiens OX=9606 GN=KRT9 PE=1 SV=3	P35527		CP_Human_2020.fasta	62065.9	1	9	9	12	0.0566	0.185	623
FDE_MDA_221111_spots - file originale - Copia	spots 2-DE NCI-N87 cells	spots 2-DE NCI-N87 cells	FDE_MDA_221111_spot_25	Cluster of Keratin, type I cytoskeletal 9 OS=Homo sapiens OX=9606 GN=KRT9 PE=1 SV=3 (P35527)	Keratin, type I cytoskeletal 9 OS=Homo sapiens OX=9606 GN=KRT9 PE=1 SV=3	P35527		CP_Human_2020.fasta	62065.9	1	3	3	3	0.0006	0.117	623
FDE_MDA_221111_spots - file originale - Copia	spots 2-DE NCI-N87 cells	spots 2-DE NCI-N87 cells	FDE_MDA_221111_spot_25	Cluster of Optineurin OS=Homo sapiens OX=9606 GN=OPTN PE=1 SV=3 (Q96CV9)	Optineurin OS=Homo sapiens OX=9606 GN=OPTN PE=1 SV=3	Q96CV9		CP_Human_2020.fasta	65923	1	10	11	11	0.0022	0.236	577
FDE_MDA_221111_spots - file originale - Copia	spots 2-DE NCI-N87 cells	spots 2-DE NCI-N87 cells	FDE_MDA_221111_spot_25	Cluster of Protein kinase C and casein kinase substrate in neurons protein 2 OS=Homo sapiens OX=9606 GN=PACSIN2 PE=1 SV=2 (Q9UNF0)	Protein kinase C and casein kinase substrate in neurons protein 2 OS=Homo sapiens OX=9606 GN=PACSIN2 PE=1 SV=2	Q9UNF0,Q9UNF0-2		CP_Human_2020.fasta	55738.9	1	4	5	5	0.001	0.0864	486
FDE_MDA_221111_spots - file originale - Copia	spots 2-DE NCI-N87 cells	spots 2-DE NCI-N87 cells	FDE_MDA_221111_spot_25	Cluster of Heat shock cognate 71 kDa protein OS=Homo sapiens OX=9606 GN=HSPA8 PE=1 SV=1 (P11142)	Heat shock cognate 71 kDa protein OS=Homo sapiens OX=9606 GN=HSPA8 PE=1 SV=1	P11142		CP_Human_2020.fasta	70899.8	1	10	14	52	0.0103	0.345	646
FDE_MDA_221111_spots - file originale - Copia	spots 2-DE NCI-N87 cells	spots 2-DE NCI-N87 cells	FDE_MDA_221111_spot_25	Cluster of Heat shock 70 kDa protein 6 OS=Homo sapiens OX=9606 GN=HSPA6 PE=1 SV=2 (P17066)	Heat shock 70 kDa protein 6 OS=Homo sapiens OX=9606 GN=HSPA6 PE=1 SV=2	P17066		CP_Human_2020.fasta	71028.8	1	1	1	7	0.0014	0.0949	643
FDE_MDA_221111_spots - file originale - Copia	spots 2-DE NCI-N87 cells	spots 2-DE NCI-N87 cells	FDE_MDA_221111_spot_25	Cluster of U1 small nuclear ribonucleoprotein 70 kDa OS=Homo sapiens OX=9606 GN=SNRNP70 PE=1 SV=2 (P08621)	U1 small nuclear ribonucleoprotein 70 kDa OS=Homo sapiens OX=9606 GN=SNRNP70 PE=1 SV=2	P08621		CP_Human_2020.fasta	51558.4	1	5	6	6	0.0012	0.119	437
FDE_MDA_221111_spots - file originale - Copia	spots 2-DE NCI-N87 cells	spots 2-DE NCI-N87 cells	FDE_MDA_221111_spot_25	Cluster of Heat shock 70 kDa protein 1A OS=Homo sapiens OX=9606 GN=HSPA1A PE=1 SV=1 (P0DMV8)	Heat shock 70 kDa protein 1A OS=Homo sapiens OX=9606 GN=HSPA1A PE=1 SV=1	A0A0G2JIW1,P0DMV8,P0DMV8-2		CP_Human_2020.fasta	70054	1	3	3	10	0.002	0.148	641
FDE_MDA_221111_spots - file originale - Copia	spots 2-DE NCI-N87 cells	spots 2-DE NCI-N87 cells	FDE_MDA_221111_spot_25	Cluster of Heat shock cognate 71 kDa protein OS=Homo sapiens OX=9606 GN=HSPA8 PE=1 SV=1 (P11142)	Heat shock cognate 71 kDa protein (Fragment) OS=Homo sapiens OX=9606 GN=HSPA8 PE=1 SV=8	E9PK54		CP_Human_2020.fasta	19955.5	0.996	1	1	31	0.0061	0.727	183
FDE_MDA_221111_spots - file originale - Copia	spots 2-DE NCI-N87 cells	spots 2-DE NCI-N87 cells	FDE_MDA_221111_spot_25	Cluster of ATP synthase subunit beta, mitochondrial OS=Homo sapiens OX=9606 GN=ATP5F1B PE=1 SV=3 (P06576)	ATP synthase subunit beta, mitochondrial OS=Homo sapiens OX=9606 GN=ATP5F1B PE=1 SV=3	P06576		CP_Human_2020.fasta	56560.6	1	4	5	5	0.001	0.0907	529
FDE_MDA_221111_spots - file originale - Copia	spots 2-DE NCI-N87 cells	spots 2-DE NCI-N87 cells	FDE_MDA_221111_spot_25	Cluster of Src substrate cortactin OS=Homo sapiens OX=9606 GN=CTTN PE=1 SV=2 (Q14247)	Src substrate cortactin OS=Homo sapiens OX=9606 GN=CTTN PE=1 SV=2	Q14247,Q14247-2,Q14247-3		CP_Human_2020.fasta	61585.5	1	3	3	3	0.0006	0.0545	550
FDE_MDA_221111_spots - file originale - Copia	spots 2-DE NCI-N87 cells	spots 2-DE NCI-N87 cells	FDE_MDA_221111_spot_25	Cluster of Endoplasmin OS=Homo sapiens OX=9606 GN=HSP90B1 PE=1 SV=1 (P14625)	Endoplasmin OS=Homo sapiens OX=9606 GN=HSP90B1 PE=1 SV=1	P14625		CP_Human_2020.fasta	92471.7	1	2	2	3	0.0006	0.0423	803
FDE_MDA_221111_spots - file originale - Copia	spots 2-DE NCI-N87 cells	spots 2-DE NCI-N87 cells	FDE_MDA_221111_spot_25	Cluster of Transcriptional coactivator YAP1 OS=Homo sapiens OX=9606 GN=YAP1 PE=1 SV=2 (P46937)	Transcriptional coactivator YAP1 OS=Homo sapiens OX=9606 GN=YAP1 PE=1 SV=2	P46937,P46937-2,P46937-3,P46937-5,P46937-6,P46937-7,P46937-8,P46937-9		CP_Human_2020.fasta	54461.5	1	3	4	5	0.001	0.107	504
FDE_MDA_221111_spots - file originale - Copia	spots 2-DE NCI-N87 cells	spots 2-DE NCI-N87 cells	FDE_MDA_221111_spot_25	Cluster of Ezrin OS=Homo sapiens OX=9606 GN=EZR PE=1 SV=4 (P15311)	Ezrin OS=Homo sapiens OX=9606 GN=EZR PE=1 SV=4	E7EQR4,P15311		CP_Human_2020.fasta	69414.7	1	7	8	10	0.002	0.14	586
FDE_MDA_221111_spots - file originale - Copia	spots 2-DE NCI-N87 cells	spots 2-DE NCI-N87 cells	FDE_MDA_221111_spot_25	Cluster of Heat shock 70 kDa protein 1A OS=Homo sapiens OX=9606 GN=HSPA1A PE=1 SV=1 (P0DMV8)	Heat shock 70 kDa protein 1-like OS=Homo sapiens OX=9606 GN=HSPA1L PE=1 SV=2	P34931,Q53FA3		CP_Human_2020.fasta	70377.1	1	2	2	13	0.0026	0.148	641
FDE_MDA_221111_spots - file originale - Copia	spots 2-DE NCI-N87 cells	spots 2-DE NCI-N87 cells	FDE_MDA_221111_spot_25	Cluster of Heterogeneous nuclear ribonucleoprotein Q OS=Homo sapiens OX=9606 GN=SYNCRIP PE=1 SV=2 (O60506)	Heterogeneous nuclear ribonucleoprotein Q OS=Homo sapiens OX=9606 GN=SYNCRIP PE=1 SV=2	B7Z645,O60506,O60506-2,O60506-3,O60506-4		CP_Human_2020.fasta	69603.5	1	5	5	6	0.0012	0.0803	623
FDE_MDA_221111_spots - file originale - Copia	spots 2-DE NCI-N87 cells	spots 2-DE NCI-N87 cells	FDE_MDA_221111_spot_25	Cluster of Laminin subunit gamma-2 OS=Homo sapiens OX=9606 GN=LAMC2 PE=1 SV=2 (Q13753)	Laminin subunit gamma-2 OS=Homo sapiens OX=9606 GN=LAMC2 PE=1 SV=2	Q13753,Q13753-2		CP_Human_2020.fasta	130976	1	3	3	3	0.0006	0.0386	1193
FDE_MDA_221111_spots - file originale - Copia	spots 2-DE NCI-N87 cells	spots 2-DE NCI-N87 cells	FDE_MDA_221111_spot_25	Cluster of Stress-70 protein, mitochondrial OS=Homo sapiens OX=9606 GN=HSPA9 PE=1 SV=2 (P38646)	Stress-70 protein, mitochondrial OS=Homo sapiens OX=9606 GN=HSPA9 PE=1 SV=2	P38646		CP_Human_2020.fasta	73681.3	1	5	5	5	0.001	0.0987	679
FDE_MDA_221111_spots - file originale - Copia	spots 2-DE NCI-N87 cells	spots 2-DE NCI-N87 cells	FDE_MDA_221111_spot_25	Cluster of Synaptotagmin-like protein 1 OS=Homo sapiens OX=9606 GN=SYTL1 PE=1 SV=1 (Q8IYJ3)	Synaptotagmin-like protein 1 OS=Homo sapiens OX=9606 GN=SYTL1 PE=1 SV=1	Q8IYJ3,Q8IYJ3-2		CP_Human_2020.fasta	61857.2	1	3	4	4	0.0008	0.0623	562
FDE_MDA_221111_spots - file originale - Copia	spots 2-DE NCI-N87 cells	spots 2-DE NCI-N87 cells	FDE_MDA_221111_spot_25	Cluster of Prelamin-A/C OS=Homo sapiens OX=9606 GN=LMNA PE=1 SV=1 (P02545)	Prelamin-A/C OS=Homo sapiens OX=9606 GN=LMNA PE=1 SV=1	P02545		CP_Human_2020.fasta	74140.7	1	22	29	30	0.0059	0.383	664
FDE_MDA_221111_spots - file originale - Copia	spots 2-DE NCI-N87 cells	spots 2-DE NCI-N87 cells	FDE_MDA_221111_spot_25	Cluster of Protein disulfide-isomerase A4 OS=Homo sapiens OX=9606 GN=PDIA4 PE=1 SV=2 (P13667)	Protein disulfide-isomerase A4 OS=Homo sapiens OX=9606 GN=PDIA4 PE=1 SV=2	A0A499FI48,P13667		CP_Human_2020.fasta	72934	1	6	6	7	0.0014	0.127	645
FDE_MDA_221111_spots - file originale - Copia	spots 2-DE NCI-N87 cells	spots 2-DE NCI-N87 cells	FDE_MDA_221111_spot_25	Cluster of Keratin, type II cytoskeletal 1 OS=Homo sapiens OX=9606 GN=KRT1 PE=1 SV=6 (P04264)	Keratin, type II cytoskeletal 1 OS=Homo sapiens OX=9606 GN=KRT1 PE=1 SV=6	P04264		CP_Human_2020.fasta	66040.3	1	3	4	5	0.001	0.0776	644
FDE_MDA_221111_spots - file originale - Copia	spots 2-DE NCI-N87 cells	spots 2-DE NCI-N87 cells	FDE_MDA_221111_spot_25	Cluster of Endoplasmic reticulum chaperone BiP OS=Homo sapiens OX=9606 GN=HSPA5 PE=1 SV=2 (P11021)	Endoplasmic reticulum chaperone BiP OS=Homo sapiens OX=9606 GN=HSPA5 PE=1 SV=2	P11021		CP_Human_2020.fasta	72334.7	1	57	95	231	0.0457	0.609	654
FDE_MDA_221111_spots - file originale - Copia	spots 2-DE NCI-N87 cells	spots 2-DE NCI-N87 cells	FDE_MDA_221111_spot_25	Cluster of Protein Red OS=Homo sapiens OX=9606 GN=IK PE=1 SV=3 (Q13123)	Protein Red OS=Homo sapiens OX=9606 GN=IK PE=1 SV=3	E7EQZ7,Q13123		CP_Human_2020.fasta	65605.1	1	3	3	3	0.0006	0.0718	557
FDE_MDA_221111_spots - file originale - Copia	spots 2-DE NCI-N87 cells	spots 2-DE NCI-N87 cells	FDE_MDA_221111_spot_25	Cluster of Heterogeneous nuclear ribonucleoprotein M OS=Homo sapiens OX=9606 GN=HNRNPM PE=1 SV=3 (P52272)	Heterogeneous nuclear ribonucleoprotein M OS=Homo sapiens OX=9606 GN=HNRNPM PE=1 SV=3	A0A087X0X3,P52272,P52272-2		CP_Human_2020.fasta	77517.3	1	4	4	4	0.0008	0.0795	730
FDE_MDA_221111_spots - file originale - Copia	spots 2-DE NCI-N87 cells	spots 2-DE NCI-N87 cells	FDE_MDA_221111_spot_25	Cluster of Peptidyl-prolyl cis-trans isomerase FKBP9 OS=Homo sapiens OX=9606 GN=FKBP9 PE=1 SV=2 (O95302)	Peptidyl-prolyl cis-trans isomerase FKBP9 OS=Homo sapiens OX=9606 GN=FKBP9 PE=1 SV=2	O95302,O95302-3		CP_Human_2020.fasta	63084.8	1	3	3	3	0.0006	0.0614	570
FDE_MDA_221111_spots - file originale - Copia	spots 2-DE NCI-N87 cells	spots 2-DE NCI-N87 cells	FDE_MDA_221111_spot_25	Cluster of DBIRD complex subunit ZNF326 OS=Homo sapiens OX=9606 GN=ZNF326 PE=1 SV=2 (Q5BKZ1)	DBIRD complex subunit ZNF326 OS=Homo sapiens OX=9606 GN=ZNF326 PE=1 SV=2	Q5BKZ1		CP_Human_2020.fasta	65653.5	1	3	3	3	0.0006	0.0859	582
FDE_MDA_221111_spots - file originale - Copia	spots 2-DE NCI-N87 cells	spots 2-DE NCI-N87 cells	FDE_MDA_221111_spot_51	Cluster of Nucleobindin-1 OS=Homo sapiens OX=9606 GN=NUCB1 PE=1 SV=4 (Q02818)	Nucleobindin-1 OS=Homo sapiens OX=9606 GN=NUCB1 PE=1 SV=4	Q02818		CP_Human_2020.fasta	53879.6	1	4	5	5	0.0011	0.104	461
FDE_MDA_221111_spots - file originale - Copia	spots 2-DE NCI-N87 cells	spots 2-DE NCI-N87 cells	FDE_MDA_221111_spot_51	Cluster of Non-POU domain-containing octamer-binding protein OS=Homo sapiens OX=9606 GN=NONO PE=1 SV=4 (Q15233)	Non-POU domain-containing octamer-binding protein OS=Homo sapiens OX=9606 GN=NONO PE=1 SV=4	Q15233		CP_Human_2020.fasta	54231.6	1	6	8	9	0.0019	0.17	471
FDE_MDA_221111_spots - file originale - Copia	spots 2-DE NCI-N87 cells	spots 2-DE NCI-N87 cells	FDE_MDA_221111_spot_51	Cluster of Isoform 2 of Prolyl 4-hydroxylase subunit alpha-1 OS=Homo sapiens OX=9606 GN=P4HA1 (P13674-2)	Isoform 2 of Prolyl 4-hydroxylase subunit alpha-1 OS=Homo sapiens OX=9606 GN=P4HA1	P13674-2		CP_Human_2020.fasta	60969.3	1	7	8	8	0.0017	0.165	534
FDE_MDA_221111_spots - file originale - Copia	spots 2-DE NCI-N87 cells	spots 2-DE NCI-N87 cells	FDE_MDA_221111_spot_51	Cluster of Keratin, type II cytoskeletal 5 OS=Homo sapiens OX=9606 GN=KRT5 PE=1 SV=3 (P13647)	Keratin, type II cytoskeletal 5 OS=Homo sapiens OX=9606 GN=KRT5 PE=1 SV=3	P13647		CP_Human_2020.fasta	62379.6	1	2	2	6	0.0013	0.0864	590
FDE_MDA_221111_spots - file originale - Copia	spots 2-DE NCI-N87 cells	spots 2-DE NCI-N87 cells	FDE_MDA_221111_spot_51	Cluster of Keratin, type I cytoskeletal 10 OS=Homo sapiens OX=9606 GN=KRT10 PE=1 SV=6 (P13645)	Keratin, type I cytoskeletal 10 OS=Homo sapiens OX=9606 GN=KRT10 PE=1 SV=6	P13645		CP_Human_2020.fasta	58828.8	1	4	6	7	0.0015	0.0736	584
FDE_MDA_221111_spots - file originale - Copia	spots 2-DE NCI-N87 cells	spots 2-DE NCI-N87 cells	FDE_MDA_221111_spot_51	Cluster of Tubulin beta-4B chain OS=Homo sapiens OX=9606 GN=TUBB4B PE=1 SV=1 (P68371)	Tubulin beta chain OS=Homo sapiens OX=9606 GN=TUBB PE=1 SV=2	P07437		CP_Human_2020.fasta	49670.6	0.985	0	0	12	0.0026	0.227	444
FDE_MDA_221111_spots - file originale - Copia	spots 2-DE NCI-N87 cells	spots 2-DE NCI-N87 cells	FDE_MDA_221111_spot_51	Cluster of Keratin, type II cytoskeletal 8 OS=Homo sapiens OX=9606 GN=KRT8 PE=1 SV=7 (P05787)	Keratin, type II cytoskeletal 7 OS=Homo sapiens OX=9606 GN=KRT7 PE=1 SV=5	P08729		CP_Human_2020.fasta	51387.3	1	2	3	5	0.0011	0.0704	469
FDE_MDA_221111_spots - file originale - Copia	spots 2-DE NCI-N87 cells	spots 2-DE NCI-N87 cells	FDE_MDA_221111_spot_51	Cluster of Protein kinase C and casein kinase substrate in neurons protein 2 OS=Homo sapiens OX=9606 GN=PACSIN2 PE=1 SV=2 (Q9UNF0)	Protein kinase C and casein kinase substrate in neurons protein 2 OS=Homo sapiens OX=9606 GN=PACSIN2 PE=1 SV=2	Q9UNF0,Q9UNF0-2		CP_Human_2020.fasta	55738.9	1	9	10	10	0.0022	0.208	486
FDE_MDA_221111_spots - file originale - Copia	spots 2-DE NCI-N87 cells	spots 2-DE NCI-N87 cells	FDE_MDA_221111_spot_51	Cluster of Tubulin alpha-4A chain OS=Homo sapiens OX=9606 GN=TUBA4A PE=1 SV=1 (P68366)	Tubulin alpha-4A chain OS=Homo sapiens OX=9606 GN=TUBA4A PE=1 SV=1	P68366,P68366-2		CP_Human_2020.fasta	49924.6	1	2	2	6	0.0013	0.158	448
FDE_MDA_221111_spots - file originale - Copia	spots 2-DE NCI-N87 cells	spots 2-DE NCI-N87 cells	FDE_MDA_221111_spot_51	Cluster of Ubiquitin carboxyl-terminal hydrolase 14 OS=Homo sapiens OX=9606 GN=USP14 PE=1 SV=3 (P54578)	Ubiquitin carboxyl-terminal hydrolase 14 OS=Homo sapiens OX=9606 GN=USP14 PE=1 SV=3	A6NJA2,P54578,P54578-2,P54578-3		CP_Human_2020.fasta	56070.3	1	8	8	8	0.0017	0.221	494
FDE_MDA_221111_spots - file originale - Copia	spots 2-DE NCI-N87 cells	spots 2-DE NCI-N87 cells	FDE_MDA_221111_spot_51	Cluster of Isoform 3 of Heterogeneous nuclear ribonucleoprotein K OS=Homo sapiens OX=9606 GN=HNRNPK (P61978-3)	Isoform 3 of Heterogeneous nuclear ribonucleoprotein K OS=Homo sapiens OX=9606 GN=HNRNPK	P61978-3		CP_Human_2020.fasta	48564.6	1	16	23	44	0.0095	0.364	440
FDE_MDA_221111_spots - file originale - Copia	spots 2-DE NCI-N87 cells	spots 2-DE NCI-N87 cells	FDE_MDA_221111_spot_51	Cluster of Prolyl 4-hydroxylase subunit alpha-2 OS=Homo sapiens OX=9606 GN=P4HA2 PE=1 SV=1 (O15460)	Prolyl 4-hydroxylase subunit alpha-2 OS=Homo sapiens OX=9606 GN=P4HA2 PE=1 SV=1	O15460,O15460-2		CP_Human_2020.fasta	60902.9	1	4	5	5	0.0011	0.103	535
FDE_MDA_221111_spots - file originale - Copia	spots 2-DE NCI-N87 cells	spots 2-DE NCI-N87 cells	FDE_MDA_221111_spot_51	Cluster of Heat shock cognate 71 kDa protein OS=Homo sapiens OX=9606 GN=HSPA8 PE=1 SV=1 (P11142)	Heat shock cognate 71 kDa protein OS=Homo sapiens OX=9606 GN=HSPA8 PE=1 SV=1	P11142		CP_Human_2020.fasta	70899.8	1	2	3	7	0.0015	0.105	646
FDE_MDA_221111_spots - file originale - Copia	spots 2-DE NCI-N87 cells	spots 2-DE NCI-N87 cells	FDE_MDA_221111_spot_51	Cluster of T-complex protein 1 subunit zeta OS=Homo sapiens OX=9606 GN=CCT6A PE=1 SV=3 (P40227)	T-complex protein 1 subunit zeta OS=Homo sapiens OX=9606 GN=CCT6A PE=1 SV=3	P40227		CP_Human_2020.fasta	58025.3	1	5	5	5	0.0011	0.119	531
FDE_MDA_221111_spots - file originale - Copia	spots 2-DE NCI-N87 cells	spots 2-DE NCI-N87 cells	FDE_MDA_221111_spot_51	Cluster of Heat shock 70 kDa protein 1A OS=Homo sapiens OX=9606 GN=HSPA1A PE=1 SV=1 (P0DMV8)	Heat shock 70 kDa protein 1A OS=Homo sapiens OX=9606 GN=HSPA1A PE=1 SV=1	A0A0G2JIW1,P0DMV8,P0DMV8-2		CP_Human_2020.fasta	70054	0.99	0	0	3	0.0006	0.0562	641
FDE_MDA_221111_spots - file originale - Copia	spots 2-DE NCI-N87 cells	spots 2-DE NCI-N87 cells	FDE_MDA_221111_spot_51	Cluster of Splicing factor 3A subunit 3 OS=Homo sapiens OX=9606 GN=SF3A3 PE=1 SV=1 (Q12874)	Splicing factor 3A subunit 3 OS=Homo sapiens OX=9606 GN=SF3A3 PE=1 SV=1	Q12874		CP_Human_2020.fasta	58851.3	1	10	14	14	0.003	0.184	501
FDE_MDA_221111_spots - file originale - Copia	spots 2-DE NCI-N87 cells	spots 2-DE NCI-N87 cells	FDE_MDA_221111_spot_51	Cluster of Serine/threonine-protein kinase 4 OS=Homo sapiens OX=9606 GN=STK4 PE=1 SV=2 (Q13043)	Serine/threonine-protein kinase 4 OS=Homo sapiens OX=9606 GN=STK4 PE=1 SV=2	Q13043,Q13043-2		CP_Human_2020.fasta	55631.3	1	2	2	3	0.0006	0.0801	487
FDE_MDA_221111_spots - file originale - Copia	spots 2-DE NCI-N87 cells	spots 2-DE NCI-N87 cells	FDE_MDA_221111_spot_51	Cluster of Actin, aortic smooth muscle OS=Homo sapiens OX=9606 GN=ACTA2 PE=1 SV=1 (P62736)	Actin, cytoplasmic 2 OS=Homo sapiens OX=9606 GN=ACTG1 PE=1 SV=1	P63261		CP_Human_2020.fasta	41793.9	1	1	1	27	0.0058	0.443	375
FDE_MDA_221111_spots - file originale - Copia	spots 2-DE NCI-N87 cells	spots 2-DE NCI-N87 cells	FDE_MDA_221111_spot_51	Cluster of Keratin, type I cytoskeletal 9 OS=Homo sapiens OX=9606 GN=KRT9 PE=1 SV=3 (P35527)	Keratin, type I cytoskeletal 9 OS=Homo sapiens OX=9606 GN=KRT9 PE=1 SV=3	P35527		CP_Human_2020.fasta	62065.9	1	12	13	16	0.0034	0.303	623
FDE_MDA_221111_spots - file originale - Copia	spots 2-DE NCI-N87 cells	spots 2-DE NCI-N87 cells	FDE_MDA_221111_spot_51	Cluster of ATP synthase subunit beta, mitochondrial OS=Homo sapiens OX=9606 GN=ATP5F1B PE=1 SV=3 (P06576)	ATP synthase subunit beta, mitochondrial OS=Homo sapiens OX=9606 GN=ATP5F1B PE=1 SV=3	P06576		CP_Human_2020.fasta	56560.6	1	5	5	6	0.0013	0.123	529
FDE_MDA_221111_spots - file originale - Copia	spots 2-DE NCI-N87 cells	spots 2-DE NCI-N87 cells	FDE_MDA_221111_spot_51	Cluster of T-complex protein 1 subunit epsilon OS=Homo sapiens OX=9606 GN=CCT5 PE=1 SV=1 (P48643)	T-complex protein 1 subunit epsilon OS=Homo sapiens OX=9606 GN=CCT5 PE=1 SV=1	B7ZAR1,E7ENZ3,E9PCA1,P48643,P48643-2		CP_Human_2020.fasta	59672.4	1	7	9	10	0.0022	0.137	541
FDE_MDA_221111_spots - file originale - Copia	spots 2-DE NCI-N87 cells	spots 2-DE NCI-N87 cells	FDE_MDA_221111_spot_51	Cluster of Serine/threonine-protein phosphatase 2A 65 kDa regulatory subunit A alpha isoform OS=Homo sapiens OX=9606 GN=PPP2R1A PE=1 SV=4 (P30153)	Serine/threonine-protein phosphatase 2A 65 kDa regulatory subunit A alpha isoform OS=Homo sapiens OX=9606 GN=PPP2R1A PE=1 SV=4	P30153		CP_Human_2020.fasta	65309.7	1	6	8	9	0.0019	0.117	589
FDE_MDA_221111_spots - file originale - Copia	spots 2-DE NCI-N87 cells	spots 2-DE NCI-N87 cells	FDE_MDA_221111_spot_51	Cluster of Alpha-ketoglutarate-dependent dioxygenase FTO OS=Homo sapiens OX=9606 GN=FTO PE=1 SV=3 (Q9C0B1)	Alpha-ketoglutarate-dependent dioxygenase FTO OS=Homo sapiens OX=9606 GN=FTO PE=1 SV=3	A0A1B0GTC3,A0A1B0GTC5,A0A1B0GU26,A0A1B0GUC3,A0A1B0GV98,A0A1B0GVH5,Q9C0B1		CP_Human_2020.fasta	58282.8	1	4	4	4	0.0009	0.109	505
FDE_MDA_221111_spots - file originale - Copia	spots 2-DE NCI-N87 cells	spots 2-DE NCI-N87 cells	FDE_MDA_221111_spot_51	Cluster of Pyruvate kinase PKM OS=Homo sapiens OX=9606 GN=PKM PE=1 SV=4 (P14618)	Pyruvate kinase PKM OS=Homo sapiens OX=9606 GN=PKM PE=1 SV=4	P14618		CP_Human_2020.fasta	57937.5	1	20	26	33	0.0071	0.39	531
FDE_MDA_221111_spots - file originale - Copia	spots 2-DE NCI-N87 cells	spots 2-DE NCI-N87 cells	FDE_MDA_221111_spot_51	Cluster of Keratin, type II cytoskeletal 8 OS=Homo sapiens OX=9606 GN=KRT8 PE=1 SV=7 (P05787)	Keratin, type II cytoskeletal 8 OS=Homo sapiens OX=9606 GN=KRT8 PE=1 SV=7	P05787		CP_Human_2020.fasta	53706.2	1	13	17	21	0.0045	0.302	483
FDE_MDA_221111_spots - file originale - Copia	spots 2-DE NCI-N87 cells	spots 2-DE NCI-N87 cells	FDE_MDA_221111_spot_51	Cluster of Actin, aortic smooth muscle OS=Homo sapiens OX=9606 GN=ACTA2 PE=1 SV=1 (P62736)	Actin, aortic smooth muscle OS=Homo sapiens OX=9606 GN=ACTA2 PE=1 SV=1	P62736,P63267,P68032,P68133		CP_Human_2020.fasta	42020.1	1	0	0	17	0.0037	0.215	377
FDE_MDA_221111_spots - file originale - Copia	spots 2-DE NCI-N87 cells	spots 2-DE NCI-N87 cells	FDE_MDA_221111_spot_51	Cluster of Keratin, type II cytoskeletal 2 epidermal OS=Homo sapiens OX=9606 GN=KRT2 PE=1 SV=2 (P35908)	Keratin, type II cytoskeletal 2 epidermal OS=Homo sapiens OX=9606 GN=KRT2 PE=1 SV=2	P35908		CP_Human_2020.fasta	65433.9	1	3	3	6	0.0013	0.127	639
FDE_MDA_221111_spots - file originale - Copia	spots 2-DE NCI-N87 cells	spots 2-DE NCI-N87 cells	FDE_MDA_221111_spot_51	Cluster of T-complex protein 1 subunit theta OS=Homo sapiens OX=9606 GN=CCT8 PE=1 SV=4 (P50990)	T-complex protein 1 subunit theta OS=Homo sapiens OX=9606 GN=CCT8 PE=1 SV=4	P50990		CP_Human_2020.fasta	59621	1	15	18	19	0.0041	0.37	548
FDE_MDA_221111_spots - file originale - Copia	spots 2-DE NCI-N87 cells	spots 2-DE NCI-N87 cells	FDE_MDA_221111_spot_51	Cluster of NEDD8-activating enzyme E1 regulatory subunit OS=Homo sapiens OX=9606 GN=NAE1 PE=1 SV=1 (Q13564)	NEDD8-activating enzyme E1 regulatory subunit OS=Homo sapiens OX=9606 GN=NAE1 PE=1 SV=1	Q13564,Q13564-2,Q13564-3,Q13564-4		CP_Human_2020.fasta	60248.3	1	5	5	5	0.0011	0.11	534
FDE_MDA_221111_spots - file originale - Copia	spots 2-DE NCI-N87 cells	spots 2-DE NCI-N87 cells	FDE_MDA_221111_spot_51	Cluster of Target of Myb protein 1 OS=Homo sapiens OX=9606 GN=TOM1 PE=1 SV=2 (O60784)	Target of Myb protein 1 OS=Homo sapiens OX=9606 GN=TOM1 PE=1 SV=2	O60784,O60784-2,O60784-3,O60784-4		CP_Human_2020.fasta	53819.1	1	4	4	5	0.0011	0.0894	492
FDE_MDA_221111_spots - file originale - Copia	spots 2-DE NCI-N87 cells	spots 2-DE NCI-N87 cells	FDE_MDA_221111_spot_51	Cluster of 60 kDa heat shock protein, mitochondrial OS=Homo sapiens OX=9606 GN=HSPD1 PE=1 SV=2 (P10809)	60 kDa heat shock protein, mitochondrial OS=Homo sapiens OX=9606 GN=HSPD1 PE=1 SV=2	P10809		CP_Human_2020.fasta	61055.7	1	64	100	197	0.0423	0.754	573
FDE_MDA_221111_spots - file originale - Copia	spots 2-DE NCI-N87 cells	spots 2-DE NCI-N87 cells	FDE_MDA_221111_spot_51	Cluster of Tubulin beta-4B chain OS=Homo sapiens OX=9606 GN=TUBB4B PE=1 SV=1 (P68371)	Tubulin beta-4B chain OS=Homo sapiens OX=9606 GN=TUBB4B PE=1 SV=1	P68371		CP_Human_2020.fasta	49830.7	1	2	2	15	0.0032	0.288	445
FDE_MDA_221111_spots - file originale - Copia	spots 2-DE NCI-N87 cells	spots 2-DE NCI-N87 cells	FDE_MDA_221111_spot_51	Cluster of Rab GDP dissociation inhibitor beta OS=Homo sapiens OX=9606 GN=GDI2 PE=1 SV=2 (P50395)	Rab GDP dissociation inhibitor alpha OS=Homo sapiens OX=9606 GN=GDI1 PE=1 SV=2	P31150		CP_Human_2020.fasta	50584.1	1	2	2	4	0.0009	0.105	447
FDE_MDA_221111_spots - file originale - Copia	spots 2-DE NCI-N87 cells	spots 2-DE NCI-N87 cells	FDE_MDA_221111_spot_51	Cluster of Endoplasmin OS=Homo sapiens OX=9606 GN=HSP90B1 PE=1 SV=1 (P14625)	Endoplasmin OS=Homo sapiens OX=9606 GN=HSP90B1 PE=1 SV=1	P14625		CP_Human_2020.fasta	92471.7	1	4	4	4	0.0009	0.0523	803
FDE_MDA_221111_spots - file originale - Copia	spots 2-DE NCI-N87 cells	spots 2-DE NCI-N87 cells	FDE_MDA_221111_spot_51	Cluster of Zinc finger CCCH domain-containing protein 15 OS=Homo sapiens OX=9606 GN=ZC3H15 PE=1 SV=1 (Q8WU90)	Zinc finger CCCH domain-containing protein 15 OS=Homo sapiens OX=9606 GN=ZC3H15 PE=1 SV=1	Q8WU90		CP_Human_2020.fasta	48603.7	1	5	6	6	0.0013	0.146	426
FDE_MDA_221111_spots - file originale - Copia	spots 2-DE NCI-N87 cells	spots 2-DE NCI-N87 cells	FDE_MDA_221111_spot_51	Cluster of Isoform 2 of Tropomyosin alpha-3 chain OS=Homo sapiens OX=9606 GN=TPM3 (P06753-2)	Isoform 2 of Tropomyosin alpha-3 chain OS=Homo sapiens OX=9606 GN=TPM3	P06753-2		CP_Human_2020.fasta	29033.3	1	3	3	4	0.0009	0.214	248
FDE_MDA_221111_spots - file originale - Copia	spots 2-DE NCI-N87 cells	spots 2-DE NCI-N87 cells	FDE_MDA_221111_spot_51	Cluster of Eukaryotic translation initiation factor 3 subunit F OS=Homo sapiens OX=9606 GN=EIF3F PE=1 SV=1 (O00303)	Eukaryotic translation initiation factor 3 subunit F OS=Homo sapiens OX=9606 GN=EIF3F PE=1 SV=1	O00303		CP_Human_2020.fasta	37563.5	1	4	4	4	0.0009	0.137	357
FDE_MDA_221111_spots - file originale - Copia	spots 2-DE NCI-N87 cells	spots 2-DE NCI-N87 cells	FDE_MDA_221111_spot_51	Cluster of TGF-beta-activated kinase 1 and MAP3K7-binding protein 1 OS=Homo sapiens OX=9606 GN=TAB1 PE=1 SV=1 (Q15750)	TGF-beta-activated kinase 1 and MAP3K7-binding protein 1 OS=Homo sapiens OX=9606 GN=TAB1 PE=1 SV=1	Q15750		CP_Human_2020.fasta	54644	1	9	11	14	0.003	0.216	504
FDE_MDA_221111_spots - file originale - Copia	spots 2-DE NCI-N87 cells	spots 2-DE NCI-N87 cells	FDE_MDA_221111_spot_51	Cluster of F-box-like/WD repeat-containing protein TBL1XR1 OS=Homo sapiens OX=9606 GN=TBL1XR1 PE=1 SV=1 (Q9BZK7)	F-box-like/WD repeat-containing protein TBL1XR1 OS=Homo sapiens OX=9606 GN=TBL1XR1 PE=1 SV=1	Q9BZK7		CP_Human_2020.fasta	55594.9	1	11	17	18	0.0039	0.265	514
FDE_MDA_221111_spots - file originale - Copia	spots 2-DE NCI-N87 cells	spots 2-DE NCI-N87 cells	FDE_MDA_221111_spot_51	Cluster of Serine/threonine-protein kinase 3 OS=Homo sapiens OX=9606 GN=STK3 PE=1 SV=2 (Q13188)	Serine/threonine-protein kinase 3 OS=Homo sapiens OX=9606 GN=STK3 PE=1 SV=2	Q13188,Q13188-2		CP_Human_2020.fasta	56302.5	1	4	4	6	0.0013	0.118	491
FDE_MDA_221111_spots - file originale - Copia	spots 2-DE NCI-N87 cells	spots 2-DE NCI-N87 cells	FDE_MDA_221111_spot_51	Cluster of Keratin, type II cytoskeletal 1 OS=Homo sapiens OX=9606 GN=KRT1 PE=1 SV=6 (P04264)	Keratin, type II cytoskeletal 1 OS=Homo sapiens OX=9606 GN=KRT1 PE=1 SV=6	P04264		CP_Human_2020.fasta	66040.3	1	18	22	26	0.0056	0.362	644
FDE_MDA_221111_spots - file originale - Copia	spots 2-DE NCI-N87 cells	spots 2-DE NCI-N87 cells	FDE_MDA_221111_spot_51	Cluster of Actin, aortic smooth muscle OS=Homo sapiens OX=9606 GN=ACTA2 PE=1 SV=1 (P62736)	Actin, cytoplasmic 1 OS=Homo sapiens OX=9606 GN=ACTB PE=1 SV=1	P60709		CP_Human_2020.fasta	41737.8	1	1	1	27	0.0058	0.443	375
FDE_MDA_221111_spots - file originale - Copia	spots 2-DE NCI-N87 cells	spots 2-DE NCI-N87 cells	FDE_MDA_221111_spot_51	Cluster of Peptidyl-prolyl cis-trans isomerase FKBP4 OS=Homo sapiens OX=9606 GN=FKBP4 PE=1 SV=3 (Q02790)	Peptidyl-prolyl cis-trans isomerase FKBP4 OS=Homo sapiens OX=9606 GN=FKBP4 PE=1 SV=3	Q02790		CP_Human_2020.fasta	51805.9	1	13	14	17	0.0037	0.279	459
FDE_MDA_221111_spots - file originale - Copia	spots 2-DE NCI-N87 cells	spots 2-DE NCI-N87 cells	FDE_MDA_221111_spot_51	Cluster of Endoplasmic reticulum chaperone BiP OS=Homo sapiens OX=9606 GN=HSPA5 PE=1 SV=2 (P11021)	Endoplasmic reticulum chaperone BiP OS=Homo sapiens OX=9606 GN=HSPA5 PE=1 SV=2	P11021		CP_Human_2020.fasta	72334.7	1	3	3	3	0.0006	0.0657	654
FDE_MDA_221111_spots - file originale - Copia	spots 2-DE NCI-N87 cells	spots 2-DE NCI-N87 cells	FDE_MDA_221111_spot_51	Cluster of Calreticulin OS=Homo sapiens OX=9606 GN=CALR PE=1 SV=1 (P27797)	Calreticulin OS=Homo sapiens OX=9606 GN=CALR PE=1 SV=1	P27797		CP_Human_2020.fasta	48142.9	1	9	13	15	0.0032	0.24	417
FDE_MDA_221111_spots - file originale - Copia	spots 2-DE NCI-N87 cells	spots 2-DE NCI-N87 cells	FDE_MDA_221111_spot_51	Cluster of Keratin, type II cytoskeletal 5 OS=Homo sapiens OX=9606 GN=KRT5 PE=1 SV=3 (P13647)	Keratin, type II cytoskeletal 6A OS=Homo sapiens OX=9606 GN=KRT6A PE=1 SV=3	P02538		CP_Human_2020.fasta	60046.4	1	3	4	18	0.0039	0.273	564
FDE_MDA_221111_spots - file originale - Copia	spots 2-DE NCI-N87 cells	spots 2-DE NCI-N87 cells	FDE_MDA_221111_spot_51	Cluster of Keratin, type I cytoskeletal 17 OS=Homo sapiens OX=9606 GN=KRT17 PE=1 SV=2 (Q04695)	Keratin, type I cytoskeletal 14 OS=Homo sapiens OX=9606 GN=KRT14 PE=1 SV=4	P02533		CP_Human_2020.fasta	51562.5	1	2	2	3	0.0006	0.0975	472
FDE_MDA_221111_spots - file originale - Copia	spots 2-DE NCI-N87 cells	spots 2-DE NCI-N87 cells	FDE_MDA_221111_spot_51	Cluster of Poly(U)-binding-splicing factor PUF60 OS=Homo sapiens OX=9606 GN=PUF60 PE=1 SV=1 (Q9UHX1)	Poly(U)-binding-splicing factor PUF60 OS=Homo sapiens OX=9606 GN=PUF60 PE=1 SV=1	A0A0J9YVP6,A0A0J9YXJ8,A0A0J9YXX5,A0A0J9YYL3,Q9UHX1,Q9UHX1-2,Q9UHX1-3,Q9UHX1-4,Q9UHX1-5,Q9UHX1-6		CP_Human_2020.fasta	59875.6	1	8	8	10	0.0022	0.181	559
FDE_MDA_221111_spots - file originale - Copia	spots 2-DE NCI-N87 cells	spots 2-DE NCI-N87 cells	FDE_MDA_221111_spot_51	Cluster of Nucleosome assembly protein 1-like 4 OS=Homo sapiens OX=9606 GN=NAP1L4 PE=1 SV=1 (Q99733)	Nucleosome assembly protein 1-like 4 OS=Homo sapiens OX=9606 GN=NAP1L4 PE=1 SV=1	C9J6D1,C9JZI7,E9PJJ2,E9PKT8,E9PNJ7,E9PNW0,E9PS34,Q99733,Q99733-2		CP_Human_2020.fasta	42823.9	1	5	6	7	0.0015	0.152	375
FDE_MDA_221111_spots - file originale - Copia	spots 2-DE NCI-N87 cells	spots 2-DE NCI-N87 cells	FDE_MDA_221111_spot_51	Cluster of Protein disulfide-isomerase OS=Homo sapiens OX=9606 GN=P4HB PE=1 SV=3 (P07237)	Protein disulfide-isomerase OS=Homo sapiens OX=9606 GN=P4HB PE=1 SV=3	P07237		CP_Human_2020.fasta	57118.1	1	11	12	12	0.0026	0.219	508
FDE_MDA_221111_spots - file originale - Copia	spots 2-DE NCI-N87 cells	spots 2-DE NCI-N87 cells	FDE_MDA_221111_spot_51	Cluster of Serine/arginine-rich splicing factor 6 OS=Homo sapiens OX=9606 GN=SRSF6 PE=1 SV=2 (Q13247)	Serine/arginine-rich splicing factor 6 OS=Homo sapiens OX=9606 GN=SRSF6 PE=1 SV=2	A0A590UJK4,A0A590UJP7,A0A590UK01,A0A590UK80,Q13247,Q13247-3		CP_Human_2020.fasta	39588.4	1	2	2	3	0.0006	0.0901	344
FDE_MDA_221111_spots - file originale - Copia	spots 2-DE NCI-N87 cells	spots 2-DE NCI-N87 cells	FDE_MDA_221111_spot_60	Cluster of Keratin, type II cytoskeletal 5 OS=Homo sapiens OX=9606 GN=KRT5 PE=1 SV=3 (P13647)	Keratin, type II cytoskeletal 6A OS=Homo sapiens OX=9606 GN=KRT6A PE=1 SV=3	P02538		CP_Human_2020.fasta	60046.4	1	2	2	3	0.0256	0.0638	564
FDE_MDA_221111_spots - file originale - Copia	spots 2-DE NCI-N87 cells	spots 2-DE NCI-N87 cells	FDE_MDA_221111_spot_60	Cluster of Keratin, type II cytoskeletal 8 OS=Homo sapiens OX=9606 GN=KRT8 PE=1 SV=7 (P05787)	Keratin, type II cytoskeletal 8 OS=Homo sapiens OX=9606 GN=KRT8 PE=1 SV=7	P05787		CP_Human_2020.fasta	53706.2	1	3	3	4	0.0342	0.0663	483
FDE_MDA_221111_spots - file originale - Copia	spots 2-DE NCI-N87 cells	spots 2-DE NCI-N87 cells	FDE_MDA_221111_spot_60	Cluster of Keratin, type I cytoskeletal 10 OS=Homo sapiens OX=9606 GN=KRT10 PE=1 SV=6 (P13645)	Keratin, type I cytoskeletal 10 OS=Homo sapiens OX=9606 GN=KRT10 PE=1 SV=6	P13645		CP_Human_2020.fasta	58828.8	1	2	2	3	0.0256	0.0548	584
FDE_MDA_221111_spots - file originale - Copia	spots 2-DE NCI-N87 cells	spots 2-DE NCI-N87 cells	FDE_MDA_221111_spot_60	Cluster of Protein disulfide-isomerase A3 OS=Homo sapiens OX=9606 GN=PDIA3 PE=1 SV=4 (P30101)	Protein disulfide-isomerase A3 OS=Homo sapiens OX=9606 GN=PDIA3 PE=1 SV=4	P30101		CP_Human_2020.fasta	56784.6	1	8	8	20	0.171	0.218	505
FDE_MDA_221111_spots - file originale - Copia	spots 2-DE NCI-N87 cells	spots 2-DE NCI-N87 cells	FDE_MDA_221111_spot_66	Cluster of T-complex protein 1 subunit beta OS=Homo sapiens OX=9606 GN=CCT2 PE=1 SV=4 (P78371)	T-complex protein 1 subunit beta OS=Homo sapiens OX=9606 GN=CCT2 PE=1 SV=4	P78371		CP_Human_2020.fasta	57489.9	1	12	14	21	0.0028	0.25	535
FDE_MDA_221111_spots - file originale - Copia	spots 2-DE NCI-N87 cells	spots 2-DE NCI-N87 cells	FDE_MDA_221111_spot_66	Cluster of RuvB-like 1 OS=Homo sapiens OX=9606 GN=RUVBL1 PE=1 SV=1 (Q9Y265)	RuvB-like 1 OS=Homo sapiens OX=9606 GN=RUVBL1 PE=1 SV=1	Q9Y265		CP_Human_2020.fasta	50229.4	1	3	3	3	0.0004	0.0768	456
FDE_MDA_221111_spots - file originale - Copia	spots 2-DE NCI-N87 cells	spots 2-DE NCI-N87 cells	FDE_MDA_221111_spot_66	Cluster of Protein disulfide-isomerase A3 OS=Homo sapiens OX=9606 GN=PDIA3 PE=1 SV=4 (P30101)	Protein disulfide-isomerase A3 OS=Homo sapiens OX=9606 GN=PDIA3 PE=1 SV=4	P30101		CP_Human_2020.fasta	56784.6	1	1	1	3	0.0004	0.0713	505
FDE_MDA_221111_spots - file originale - Copia	spots 2-DE NCI-N87 cells	spots 2-DE NCI-N87 cells	FDE_MDA_221111_spot_66	Cluster of Keratin, type II cytoskeletal 2 epidermal OS=Homo sapiens OX=9606 GN=KRT2 PE=1 SV=2 (P35908)	Keratin, type II cytoskeletal 2 epidermal OS=Homo sapiens OX=9606 GN=KRT2 PE=1 SV=2	P35908		CP_Human_2020.fasta	65433.9	1	2	2	10	0.0013	0.103	639
FDE_MDA_221111_spots - file originale - Copia	spots 2-DE NCI-N87 cells	spots 2-DE NCI-N87 cells	FDE_MDA_221111_spot_66	Cluster of Keratin, type I cytoskeletal 9 OS=Homo sapiens OX=9606 GN=KRT9 PE=1 SV=3 (P35527)	Keratin, type I cytoskeletal 9 OS=Homo sapiens OX=9606 GN=KRT9 PE=1 SV=3	P35527		CP_Human_2020.fasta	62065.9	1	6	6	7	0.0009	0.119	623
FDE_MDA_221111_spots - file originale - Copia	spots 2-DE NCI-N87 cells	spots 2-DE NCI-N87 cells	FDE_MDA_221111_spot_66	Cluster of Keratin, type II cytoskeletal 1 OS=Homo sapiens OX=9606 GN=KRT1 PE=1 SV=6 (P04264)	Keratin, type II cytoskeletal 1 OS=Homo sapiens OX=9606 GN=KRT1 PE=1 SV=6	P04264		CP_Human_2020.fasta	66040.3	1	10	11	19	0.0025	0.177	644
FDE_MDA_221111_spots - file originale - Copia	spots 2-DE NCI-N87 cells	spots 2-DE NCI-N87 cells	FDE_MDA_221111_spot_66	Cluster of Keratin, type II cytoskeletal 8 OS=Homo sapiens OX=9606 GN=KRT8 PE=1 SV=7 (P05787)	Keratin, type II cytoskeletal 8 OS=Homo sapiens OX=9606 GN=KRT8 PE=1 SV=7	P05787		CP_Human_2020.fasta	53706.2	1	37	55	208	0.0278	0.667	483
FDE_MDA_221111_spots - file originale - Copia	spots 2-DE NCI-N87 cells	spots 2-DE NCI-N87 cells	FDE_MDA_221111_spot_66	Cluster of Keratin, type I cytoskeletal 10 OS=Homo sapiens OX=9606 GN=KRT10 PE=1 SV=6 (P13645)	Keratin, type I cytoskeletal 10 OS=Homo sapiens OX=9606 GN=KRT10 PE=1 SV=6	P13645		CP_Human_2020.fasta	58828.8	1	1	1	3	0.0004	0.0514	584
FDE_MDA_221111_spots - file originale - Copia	spots 2-DE NCI-N87 cells	spots 2-DE NCI-N87 cells	FDE_MDA_221111_spot_66	Cluster of Keratin, type II cytoskeletal 5 OS=Homo sapiens OX=9606 GN=KRT5 PE=1 SV=3 (P13647)	Keratin, type II cytoskeletal 6A OS=Homo sapiens OX=9606 GN=KRT6A PE=1 SV=3	P02538		CP_Human_2020.fasta	60046.4	1	2	2	20	0.0027	0.2	564
FDE_MDA_221111_spots - file originale - Copia	spots 2-DE NCI-N87 cells	spots 2-DE NCI-N87 cells	FDE_MDA_221111_spot_66	Cluster of Aldehyde dehydrogenase X, mitochondrial OS=Homo sapiens OX=9606 GN=ALDH1B1 PE=1 SV=3 (P30837)	Aldehyde dehydrogenase X, mitochondrial OS=Homo sapiens OX=9606 GN=ALDH1B1 PE=1 SV=3	P30837		CP_Human_2020.fasta	57206.6	1	7	8	10	0.0013	0.132	517
FDE_MDA_221111_spots - file originale - Copia	spots 2-DE NCI-N87 cells	spots 2-DE NCI-N87 cells	FDE_MDA_221111_spot_66	Cluster of Keratin, type II cytoskeletal 8 OS=Homo sapiens OX=9606 GN=KRT8 PE=1 SV=7 (P05787)	Keratin, type II cytoskeletal 7 OS=Homo sapiens OX=9606 GN=KRT7 PE=1 SV=5	P08729		CP_Human_2020.fasta	51387.3	1	14	18	34	0.0046	0.356	469
FDE_MDA_221111_spots - file originale - Copia	spots 2-DE NCI-N87 cells	spots 2-DE NCI-N87 cells	FDE_MDA_221111_spot_66	Cluster of Pyruvate dehydrogenase protein X component, mitochondrial OS=Homo sapiens OX=9606 GN=PDHX PE=1 SV=3 (O00330)	Pyruvate dehydrogenase protein X component, mitochondrial OS=Homo sapiens OX=9606 GN=PDHX PE=1 SV=3	O00330,O00330-3		CP_Human_2020.fasta	54123.8	1	6	7	7	0.0009	0.132	501
FDE_MDA_221111_spots - file originale - Copia	spots 2-DE NCI-N87 cells	spots 2-DE NCI-N87 cells	FDE_MDA_221111_spot_66	Cluster of Keratin, type I cytoskeletal 17 OS=Homo sapiens OX=9606 GN=KRT17 PE=1 SV=2 (Q04695)	Keratin, type I cytoskeletal 19 OS=Homo sapiens OX=9606 GN=KRT19 PE=1 SV=4	P08727		CP_Human_2020.fasta	44107.1	1	4	4	8	0.0011	0.205	400
FDE_MDA_221111_spots - file originale - Copia	spots 2-DE NCI-N87 cells	spots 2-DE NCI-N87 cells	FDE_MDA_221111_spot_66	Cluster of Keratin, type I cytoskeletal 17 OS=Homo sapiens OX=9606 GN=KRT17 PE=1 SV=2 (Q04695)	Keratin, type I cytoskeletal 17 OS=Homo sapiens OX=9606 GN=KRT17 PE=1 SV=2	Q04695		CP_Human_2020.fasta	48106.7	1	9	9	18	0.0024	0.356	432
FDE_MDA_221111_spots - file originale - Copia	spots 2-DE NCI-N87 cells	spots 2-DE NCI-N87 cells	FDE_MDA_221111_spot_66	Cluster of ATP synthase subunit alpha, mitochondrial OS=Homo sapiens OX=9606 GN=ATP5F1A PE=1 SV=1 (P25705)	ATP synthase subunit alpha, mitochondrial OS=Homo sapiens OX=9606 GN=ATP5F1A PE=1 SV=1	P25705		CP_Human_2020.fasta	59752.1	1	3	3	3	0.0004	0.0597	553
FDE_MDA_221111_spots - file originale - Copia	spots 2-DE NCI-N87 cells	spots 2-DE NCI-N87 cells	FDE_MDA_221111_spot_66	Cluster of Tubulin beta-4B chain OS=Homo sapiens OX=9606 GN=TUBB4B PE=1 SV=1 (P68371)	Tubulin beta-4B chain OS=Homo sapiens OX=9606 GN=TUBB4B PE=1 SV=1	P68371		CP_Human_2020.fasta	49830.7	0.999	1	1	3	0.0004	0.0742	445
FDE_MDA_221111_spots - file originale - Copia	spots 2-DE NCI-N87 cells	spots 2-DE NCI-N87 cells	FDE_MDA_221111_spot_86	Cluster of Mitochondrial-processing peptidase subunit beta OS=Homo sapiens OX=9606 GN=PMPCB PE=1 SV=2 (O75439)	Mitochondrial-processing peptidase subunit beta OS=Homo sapiens OX=9606 GN=PMPCB PE=1 SV=2	O75439		CP_Human_2020.fasta	54367.1	1	7	8	10	0.0015	0.149	489
FDE_MDA_221111_spots - file originale - Copia	spots 2-DE NCI-N87 cells	spots 2-DE NCI-N87 cells	FDE_MDA_221111_spot_86	Cluster of Isoform A of Arfaptin-1 OS=Homo sapiens OX=9606 GN=ARFIP1 (P53367-2)	Arfaptin-1 OS=Homo sapiens OX=9606 GN=ARFIP1 PE=1 SV=2	P53367		CP_Human_2020.fasta	41739.5	1	1	1	3	0.0004	0.102	373
FDE_MDA_221111_spots - file originale - Copia	spots 2-DE NCI-N87 cells	spots 2-DE NCI-N87 cells	FDE_MDA_221111_spot_86	Cluster of Vasodilator-stimulated phosphoprotein OS=Homo sapiens OX=9606 GN=VASP PE=1 SV=3 (P50552)	Vasodilator-stimulated phosphoprotein OS=Homo sapiens OX=9606 GN=VASP PE=1 SV=3	P50552		CP_Human_2020.fasta	39829.1	1	6	7	12	0.0018	0.25	380
FDE_MDA_221111_spots - file originale - Copia	spots 2-DE NCI-N87 cells	spots 2-DE NCI-N87 cells	FDE_MDA_221111_spot_86	Cluster of Keratin, type I cytoskeletal 20 OS=Homo sapiens OX=9606 GN=KRT20 PE=1 SV=1 (P35900)	Keratin, type I cytoskeletal 20 OS=Homo sapiens OX=9606 GN=KRT20 PE=1 SV=1	P35900		CP_Human_2020.fasta	48487	1	4	4	10	0.0015	0.16	424
FDE_MDA_221111_spots - file originale - Copia	spots 2-DE NCI-N87 cells	spots 2-DE NCI-N87 cells	FDE_MDA_221111_spot_86	Cluster of Keratin, type II cytoskeletal 8 OS=Homo sapiens OX=9606 GN=KRT8 PE=1 SV=7 (P05787)	Keratin, type II cytoskeletal 8 OS=Homo sapiens OX=9606 GN=KRT8 PE=1 SV=7	P05787		CP_Human_2020.fasta	53706.2	1	14	18	37	0.0054	0.296	483
FDE_MDA_221111_spots - file originale - Copia	spots 2-DE NCI-N87 cells	spots 2-DE NCI-N87 cells	FDE_MDA_221111_spot_86	Cluster of Keratin, type I cytoskeletal 18 OS=Homo sapiens OX=9606 GN=KRT18 PE=1 SV=2 (P05783)	Keratin, type I cytoskeletal 18 OS=Homo sapiens OX=9606 GN=KRT18 PE=1 SV=2	P05783		CP_Human_2020.fasta	48059	1	2	2	3	0.0004	0.0698	430
FDE_MDA_221111_spots - file originale - Copia	spots 2-DE NCI-N87 cells	spots 2-DE NCI-N87 cells	FDE_MDA_221111_spot_86	Cluster of Actin-related protein 3 OS=Homo sapiens OX=9606 GN=ACTR3 PE=1 SV=3 (P61158)	Actin-related protein 3 OS=Homo sapiens OX=9606 GN=ACTR3 PE=1 SV=3	P61158		CP_Human_2020.fasta	47371.9	1	3	3	3	0.0004	0.0933	418
FDE_MDA_221111_spots - file originale - Copia	spots 2-DE NCI-N87 cells	spots 2-DE NCI-N87 cells	FDE_MDA_221111_spot_86	Cluster of Alpha-enolase OS=Homo sapiens OX=9606 GN=ENO1 PE=1 SV=2 (P06733)	Alpha-enolase OS=Homo sapiens OX=9606 GN=ENO1 PE=1 SV=2	P06733		CP_Human_2020.fasta	47170.2	1	10	11	15	0.0022	0.26	434
FDE_MDA_221111_spots - file originale - Copia	spots 2-DE NCI-N87 cells	spots 2-DE NCI-N87 cells	FDE_MDA_221111_spot_86	Cluster of Keratin, type I cytoskeletal 23 OS=Homo sapiens OX=9606 GN=KRT23 PE=1 SV=2 (Q9C075)	Keratin, type I cytoskeletal 23 OS=Homo sapiens OX=9606 GN=KRT23 PE=1 SV=2	Q9C075		CP_Human_2020.fasta	48132	1	6	6	9	0.0013	0.175	422
FDE_MDA_221111_spots - file originale - Copia	spots 2-DE NCI-N87 cells	spots 2-DE NCI-N87 cells	FDE_MDA_221111_spot_86	Cluster of Aldehyde dehydrogenase X, mitochondrial OS=Homo sapiens OX=9606 GN=ALDH1B1 PE=1 SV=3 (P30837)	Aldehyde dehydrogenase X, mitochondrial OS=Homo sapiens OX=9606 GN=ALDH1B1 PE=1 SV=3	P30837		CP_Human_2020.fasta	57206.6	1	3	3	3	0.0004	0.0658	517
FDE_MDA_221111_spots - file originale - Copia	spots 2-DE NCI-N87 cells	spots 2-DE NCI-N87 cells	FDE_MDA_221111_spot_86	Cluster of Keratin, type II cytoskeletal 8 OS=Homo sapiens OX=9606 GN=KRT8 PE=1 SV=7 (P05787)	Keratin, type II cytoskeletal 7 OS=Homo sapiens OX=9606 GN=KRT7 PE=1 SV=5	P08729		CP_Human_2020.fasta	51387.3	1	3	4	6	0.0009	0.0959	469
FDE_MDA_221111_spots - file originale - Copia	spots 2-DE NCI-N87 cells	spots 2-DE NCI-N87 cells	FDE_MDA_221111_spot_86	Cluster of Keratin, type I cytoskeletal 17 OS=Homo sapiens OX=9606 GN=KRT17 PE=1 SV=2 (Q04695)	Keratin, type I cytoskeletal 19 OS=Homo sapiens OX=9606 GN=KRT19 PE=1 SV=4	P08727		CP_Human_2020.fasta	44107.1	1	3	3	27	0.004	0.222	400
FDE_MDA_221111_spots - file originale - Copia	spots 2-DE NCI-N87 cells	spots 2-DE NCI-N87 cells	FDE_MDA_221111_spot_86	Cluster of Non-specific lipid-transfer protein OS=Homo sapiens OX=9606 GN=SCP2 PE=1 SV=2 (P22307)	Non-specific lipid-transfer protein OS=Homo sapiens OX=9606 GN=SCP2 PE=1 SV=2	P22307,P22307-7,P22307-8		CP_Human_2020.fasta	58994.6	1	4	5	7	0.001	0.0622	547
FDE_MDA_221111_spots - file originale - Copia	spots 2-DE NCI-N87 cells	spots 2-DE NCI-N87 cells	FDE_MDA_221111_spot_86	Cluster of Keratin, type I cytoskeletal 17 OS=Homo sapiens OX=9606 GN=KRT17 PE=1 SV=2 (Q04695)	Keratin, type I cytoskeletal 17 OS=Homo sapiens OX=9606 GN=KRT17 PE=1 SV=2	Q04695		CP_Human_2020.fasta	48106.7	1	16	23	107	0.0157	0.597	432
FDE_MDA_221111_spots - file originale - Copia	spots 2-DE NCI-N87 cells	spots 2-DE NCI-N87 cells	FDE_MDA_221111_spot_86	Cluster of ATP synthase subunit alpha, mitochondrial OS=Homo sapiens OX=9606 GN=ATP5F1A PE=1 SV=1 (P25705)	ATP synthase subunit alpha, mitochondrial OS=Homo sapiens OX=9606 GN=ATP5F1A PE=1 SV=1	P25705		CP_Human_2020.fasta	59752.1	1	4	4	4	0.0006	0.0814	553
FDE_MDA_221111_spots - file originale - Copia	spots 2-DE NCI-N87 cells	spots 2-DE NCI-N87 cells	FDE_MDA_221111_spot_86	Cluster of Proliferation-associated protein 2G4 OS=Homo sapiens OX=9606 GN=PA2G4 PE=1 SV=3 (Q9UQ80)	Proliferation-associated protein 2G4 OS=Homo sapiens OX=9606 GN=PA2G4 PE=1 SV=3	Q9UQ80		CP_Human_2020.fasta	43786.7	1	7	8	11	0.0016	0.198	394
FDE_MDA_221111_spots - file originale - Copia	spots 2-DE NCI-N87 cells	spots 2-DE NCI-N87 cells	FDE_MDA_221111_spot_86	Cluster of Keratin, type I cytoskeletal 17 OS=Homo sapiens OX=9606 GN=KRT17 PE=1 SV=2 (Q04695)	Keratin, type I cytoskeletal 16 OS=Homo sapiens OX=9606 GN=KRT16 PE=1 SV=4	P08779		CP_Human_2020.fasta	51269	1	3	3	26	0.0038	0.205	473
FDE_MDA_221111_spots - file originale - Copia	spots 2-DE NCI-N87 cells	spots 2-DE NCI-N87 cells	FDE_MDA_221111_spot_93	Cluster of Synaptic vesicle membrane protein VAT-1 homolog OS=Homo sapiens OX=9606 GN=VAT1 PE=1 SV=2 (Q99536)	Synaptic vesicle membrane protein VAT-1 homolog OS=Homo sapiens OX=9606 GN=VAT1 PE=1 SV=2	Q99536,Q99536-2,Q99536-3		CP_Human_2020.fasta	41919.8	1	3	3	3	0.0004	0.104	393
FDE_MDA_221111_spots - file originale - Copia	spots 2-DE NCI-N87 cells	spots 2-DE NCI-N87 cells	FDE_MDA_221111_spot_93	Cluster of DnaJ homolog subfamily A member 1 OS=Homo sapiens OX=9606 GN=DNAJA1 PE=1 SV=2 (P31689)	DnaJ homolog subfamily A member 1 OS=Homo sapiens OX=9606 GN=DNAJA1 PE=1 SV=2	P31689,P31689-2		CP_Human_2020.fasta	44868.6	1	4	5	6	0.0009	0.123	397
FDE_MDA_221111_spots - file originale - Copia	spots 2-DE NCI-N87 cells	spots 2-DE NCI-N87 cells	FDE_MDA_221111_spot_93	Cluster of Fumarate hydratase, mitochondrial OS=Homo sapiens OX=9606 GN=FH PE=1 SV=3 (P07954)	Fumarate hydratase, mitochondrial OS=Homo sapiens OX=9606 GN=FH PE=1 SV=3	P07954,P07954-2		CP_Human_2020.fasta	54637.8	1	9	11	12	0.0017	0.192	510
FDE_MDA_221111_spots - file originale - Copia	spots 2-DE NCI-N87 cells	spots 2-DE NCI-N87 cells	FDE_MDA_221111_spot_93	Cluster of Alpha-enolase OS=Homo sapiens OX=9606 GN=ENO1 PE=1 SV=2 (P06733)	Alpha-enolase OS=Homo sapiens OX=9606 GN=ENO1 PE=1 SV=2	P06733		CP_Human_2020.fasta	47170.2	1	37	65	134	0.0192	0.705	434
FDE_MDA_221111_spots - file originale - Copia	spots 2-DE NCI-N87 cells	spots 2-DE NCI-N87 cells	FDE_MDA_221111_spot_93	Cluster of Regulator of chromosome condensation OS=Homo sapiens OX=9606 GN=RCC1 PE=1 SV=1 (P18754)	Regulator of chromosome condensation OS=Homo sapiens OX=9606 GN=RCC1 PE=1 SV=1	C9J3R0,C9JMJ4,C9JQZ4,C9JRH2,C9JW69,P18754,P18754-2		CP_Human_2020.fasta	44967.8	1	3	3	3	0.0004	0.095	421
FDE_MDA_221111_spots - file originale - Copia	spots 2-DE NCI-N87 cells	spots 2-DE NCI-N87 cells	FDE_MDA_221111_spot_93	Cluster of Tubulin beta-4B chain OS=Homo sapiens OX=9606 GN=TUBB4B PE=1 SV=1 (P68371)	Tubulin beta-4B chain OS=Homo sapiens OX=9606 GN=TUBB4B PE=1 SV=1	P68371		CP_Human_2020.fasta	49830.7	1	2	2	6	0.0009	0.133	445
FDE_MDA_221111_spots - file originale - Copia	spots 2-DE NCI-N87 cells	spots 2-DE NCI-N87 cells	FDE_MDA_221111_spot_93	Cluster of Glyceraldehyde-3-phosphate dehydrogenase OS=Homo sapiens OX=9606 GN=GAPDH PE=1 SV=3 (P04406)	Glyceraldehyde-3-phosphate dehydrogenase OS=Homo sapiens OX=9606 GN=GAPDH PE=1 SV=3	P04406		CP_Human_2020.fasta	36053.4	1	3	3	4	0.0006	0.137	335
FDE_MDA_221111_spots - file originale - Copia	spots 2-DE NCI-N87 cells	spots 2-DE NCI-N87 cells	FDE_MDA_221111_spot_93	Cluster of Keratin, type I cytoskeletal 23 OS=Homo sapiens OX=9606 GN=KRT23 PE=1 SV=2 (Q9C075)	Keratin, type I cytoskeletal 23 OS=Homo sapiens OX=9606 GN=KRT23 PE=1 SV=2	Q9C075		CP_Human_2020.fasta	48132	1	6	6	11	0.0016	0.211	422
FDE_MDA_221111_spots - file originale - Copia	spots 2-DE NCI-N87 cells	spots 2-DE NCI-N87 cells	FDE_MDA_221111_spot_93	Cluster of Protein disulfide-isomerase A6 OS=Homo sapiens OX=9606 GN=PDIA6 PE=1 SV=1 (Q15084)	Protein disulfide-isomerase A6 OS=Homo sapiens OX=9606 GN=PDIA6 PE=1 SV=1	Q15084,Q15084-2,Q15084-3,Q15084-4,Q15084-5		CP_Human_2020.fasta	48122.3	1	5	6	6	0.0009	0.132	440
FDE_MDA_221111_spots - file originale - Copia	spots 2-DE NCI-N87 cells	spots 2-DE NCI-N87 cells	FDE_MDA_221111_spot_93	Cluster of Keratin, type II cytoskeletal 5 OS=Homo sapiens OX=9606 GN=KRT5 PE=1 SV=3 (P13647)	Keratin, type II cytoskeletal 5 OS=Homo sapiens OX=9606 GN=KRT5 PE=1 SV=3	P13647		CP_Human_2020.fasta	62379.6	1	2	2	7	0.001	0.0763	590
FDE_MDA_221111_spots - file originale - Copia	spots 2-DE NCI-N87 cells	spots 2-DE NCI-N87 cells	FDE_MDA_221111_spot_93	Cluster of Keratin, type I cytoskeletal 10 OS=Homo sapiens OX=9606 GN=KRT10 PE=1 SV=6 (P13645)	Keratin, type I cytoskeletal 10 OS=Homo sapiens OX=9606 GN=KRT10 PE=1 SV=6	P13645		CP_Human_2020.fasta	58828.8	1	6	8	18	0.0026	0.156	584
FDE_MDA_221111_spots - file originale - Copia	spots 2-DE NCI-N87 cells	spots 2-DE NCI-N87 cells	FDE_MDA_221111_spot_93	Cluster of Actin-related protein 3 OS=Homo sapiens OX=9606 GN=ACTR3 PE=1 SV=3 (P61158)	Actin-related protein 3 OS=Homo sapiens OX=9606 GN=ACTR3 PE=1 SV=3	P61158		CP_Human_2020.fasta	47371.9	1	5	5	5	0.0007	0.139	418
FDE_MDA_221111_spots - file originale - Copia	spots 2-DE NCI-N87 cells	spots 2-DE NCI-N87 cells	FDE_MDA_221111_spot_93	Cluster of Calcium/calmodulin-dependent protein kinase type II subunit delta OS=Homo sapiens OX=9606 GN=CAMK2D PE=1 SV=3 (Q13557)	Calcium/calmodulin-dependent protein kinase type II subunit delta OS=Homo sapiens OX=9606 GN=CAMK2D PE=1 SV=3	D6R938,E9PBG7,E9PF82,Q13557,Q13557-10,Q13557-11,Q13557-12,Q13557-6,Q13557-8		CP_Human_2020.fasta	56370.7	1	4	4	4	0.0006	0.0822	499
FDE_MDA_221111_spots - file originale - Copia	spots 2-DE NCI-N87 cells	spots 2-DE NCI-N87 cells	FDE_MDA_221111_spot_93	Cluster of SH3 domain-containing kinase-binding protein 1 (Fragment) OS=Homo sapiens OX=9606 GN=SH3KBP1 PE=1 SV=1 (Q5JPT2)	SH3 domain-containing kinase-binding protein 1 (Fragment) OS=Homo sapiens OX=9606 GN=SH3KBP1 PE=1 SV=1	Q5JPT2,Q96B97,Q96B97-2,Q96B97-3		CP_Human_2020.fasta	73128.9	1	15	18	26	0.0037	0.265	665
FDE_MDA_221111_spots - file originale - Copia	spots 2-DE NCI-N87 cells	spots 2-DE NCI-N87 cells	FDE_MDA_221111_spot_93	Cluster of Keratin, type I cytoskeletal 17 OS=Homo sapiens OX=9606 GN=KRT17 PE=1 SV=2 (Q04695)	Keratin, type I cytoskeletal 17 OS=Homo sapiens OX=9606 GN=KRT17 PE=1 SV=2	Q04695		CP_Human_2020.fasta	48106.7	1	27	39	115	0.0165	0.819	432
FDE_MDA_221111_spots - file originale - Copia	spots 2-DE NCI-N87 cells	spots 2-DE NCI-N87 cells	FDE_MDA_221111_spot_93	Cluster of Histone-binding protein RBBP7 OS=Homo sapiens OX=9606 GN=RBBP7 PE=1 SV=1 (Q16576)	Histone-binding protein RBBP7 OS=Homo sapiens OX=9606 GN=RBBP7 PE=1 SV=1	E9PC52,Q16576		CP_Human_2020.fasta	47820	1	2	2	3	0.0004	0.0894	425
FDE_MDA_221111_spots - file originale - Copia	spots 2-DE NCI-N87 cells	spots 2-DE NCI-N87 cells	FDE_MDA_221111_spot_93	Cluster of Keratin, type I cytoskeletal 9 OS=Homo sapiens OX=9606 GN=KRT9 PE=1 SV=3 (P35527)	Keratin, type I cytoskeletal 9 OS=Homo sapiens OX=9606 GN=KRT9 PE=1 SV=3	P35527		CP_Human_2020.fasta	62065.9	1	5	5	5	0.0007	0.14	623
FDE_MDA_221111_spots - file originale - Copia	spots 2-DE NCI-N87 cells	spots 2-DE NCI-N87 cells	FDE_MDA_221111_spot_93	Cluster of Phosphoglycerate kinase 1 OS=Homo sapiens OX=9606 GN=PGK1 PE=1 SV=3 (P00558)	Phosphoglycerate kinase 1 OS=Homo sapiens OX=9606 GN=PGK1 PE=1 SV=3	P00558		CP_Human_2020.fasta	44615.3	1	4	4	4	0.0006	0.127	417
FDE_MDA_221111_spots - file originale - Copia	spots 2-DE NCI-N87 cells	spots 2-DE NCI-N87 cells	FDE_MDA_221111_spot_93	Cluster of Thyroid receptor-interacting protein 6 OS=Homo sapiens OX=9606 GN=TRIP6 PE=1 SV=3 (Q15654)	Thyroid receptor-interacting protein 6 OS=Homo sapiens OX=9606 GN=TRIP6 PE=1 SV=3	Q15654		CP_Human_2020.fasta	50286.7	1	3	4	4	0.0006	0.0903	476
FDE_MDA_221111_spots - file originale - Copia	spots 2-DE NCI-N87 cells	spots 2-DE NCI-N87 cells	FDE_MDA_221111_spot_93	Cluster of Trifunctional enzyme subunit beta, mitochondrial OS=Homo sapiens OX=9606 GN=HADHB PE=1 SV=3 (P55084)	Trifunctional enzyme subunit beta, mitochondrial OS=Homo sapiens OX=9606 GN=HADHB PE=1 SV=3	P55084,P55084-2		CP_Human_2020.fasta	51296	1	13	16	19	0.0027	0.274	474
FDE_MDA_221111_spots - file originale - Copia	spots 2-DE NCI-N87 cells	spots 2-DE NCI-N87 cells	FDE_MDA_221111_spot_93	Cluster of Tubulin alpha-4A chain OS=Homo sapiens OX=9606 GN=TUBA4A PE=1 SV=1 (P68366)	Tubulin alpha-4A chain OS=Homo sapiens OX=9606 GN=TUBA4A PE=1 SV=1	P68366,P68366-2		CP_Human_2020.fasta	49924.6	1	1	1	3	0.0004	0.0826	448
FDE_MDA_221111_spots - file originale - Copia	spots 2-DE NCI-N87 cells	spots 2-DE NCI-N87 cells	FDE_MDA_221111_spot_93	Cluster of Elongation factor 1-alpha 1 OS=Homo sapiens OX=9606 GN=EEF1A1 PE=1 SV=1 (P68104)	Elongation factor 1-alpha 1 OS=Homo sapiens OX=9606 GN=EEF1A1 PE=1 SV=1	A0A087WVQ9,A0A2U3TZH3,P68104,P68104-2,Q05639,Q5VTE0		CP_Human_2020.fasta	50470.6	1	3	3	4	0.0006	0.0606	463
FDE_MDA_221111_spots - file originale - Copia	spots 2-DE NCI-N87 cells	spots 2-DE NCI-N87 cells	FDE_MDA_221111_spot_93	Cluster of Ladinin-1 OS=Homo sapiens OX=9606 GN=LAD1 PE=1 SV=2 (O00515)	Ladinin-1 OS=Homo sapiens OX=9606 GN=LAD1 PE=1 SV=2	E9PDI4,O00515		CP_Human_2020.fasta	57131.8	1	3	3	3	0.0004	0.103	517
FDE_MDA_221111_spots - file originale - Copia	spots 2-DE NCI-N87 cells	spots 2-DE NCI-N87 cells	FDE_MDA_221111_spot_93	Cluster of Plasminogen activator inhibitor 1 RNA-binding protein OS=Homo sapiens OX=9606 GN=SERBP1 PE=1 SV=2 (Q8NC51)	Plasminogen activator inhibitor 1 RNA-binding protein OS=Homo sapiens OX=9606 GN=SERBP1 PE=1 SV=2	Q8NC51,Q8NC51-2,Q8NC51-3,Q8NC51-4		CP_Human_2020.fasta	44965.8	1	3	3	3	0.0004	0.1	408
FDE_MDA_221111_spots - file originale - Copia	spots 2-DE NCI-N87 cells	spots 2-DE NCI-N87 cells	FDE_MDA_221111_spot_93	Cluster of Histone-binding protein RBBP4 OS=Homo sapiens OX=9606 GN=RBBP4 PE=1 SV=3 (Q09028)	Histone-binding protein RBBP4 OS=Homo sapiens OX=9606 GN=RBBP4 PE=1 SV=3	Q09028,Q09028-3		CP_Human_2020.fasta	47655.8	1	2	2	3	0.0004	0.0918	425
FDE_MDA_221111_spots - file originale - Copia	spots 2-DE NCI-N87 cells	spots 2-DE NCI-N87 cells	FDE_MDA_221111_spot_93	Cluster of S-adenosylmethionine synthase isoform type-2 OS=Homo sapiens OX=9606 GN=MAT2A PE=1 SV=1 (P31153)	S-adenosylmethionine synthase isoform type-2 OS=Homo sapiens OX=9606 GN=MAT2A PE=1 SV=1	P31153		CP_Human_2020.fasta	43660.9	1	4	4	4	0.0006	0.119	395
FDE_MDA_221111_spots - file originale - Copia	spots 2-DE NCI-N87 cells	spots 2-DE NCI-N87 cells	FDE_MDA_221111_spot_93	Cluster of Keratin, type II cytoskeletal 2 epidermal OS=Homo sapiens OX=9606 GN=KRT2 PE=1 SV=2 (P35908)	Keratin, type II cytoskeletal 2 epidermal OS=Homo sapiens OX=9606 GN=KRT2 PE=1 SV=2	P35908		CP_Human_2020.fasta	65433.9	1	6	6	11	0.0016	0.158	639
FDE_MDA_221111_spots - file originale - Copia	spots 2-DE NCI-N87 cells	spots 2-DE NCI-N87 cells	FDE_MDA_221111_spot_93	Cluster of Keratin, type I cytoskeletal 20 OS=Homo sapiens OX=9606 GN=KRT20 PE=1 SV=1 (P35900)	Keratin, type I cytoskeletal 20 OS=Homo sapiens OX=9606 GN=KRT20 PE=1 SV=1	P35900		CP_Human_2020.fasta	48487	1	11	12	17	0.0024	0.34	424
FDE_MDA_221111_spots - file originale - Copia	spots 2-DE NCI-N87 cells	spots 2-DE NCI-N87 cells	FDE_MDA_221111_spot_93	Cluster of Proliferation-associated protein 2G4 OS=Homo sapiens OX=9606 GN=PA2G4 PE=1 SV=3 (Q9UQ80)	Proliferation-associated protein 2G4 OS=Homo sapiens OX=9606 GN=PA2G4 PE=1 SV=3	Q9UQ80		CP_Human_2020.fasta	43786.7	1	5	6	6	0.0009	0.152	394
FDE_MDA_221111_spots - file originale - Copia	spots 2-DE NCI-N87 cells	spots 2-DE NCI-N87 cells	FDE_MDA_221111_spot_93	Cluster of Serine/arginine-rich splicing factor 1 OS=Homo sapiens OX=9606 GN=SRSF1 PE=1 SV=2 (Q07955)	Serine/arginine-rich splicing factor 1 OS=Homo sapiens OX=9606 GN=SRSF1 PE=1 SV=2	J3KTL2,Q07955,Q07955-2,Q07955-3		CP_Human_2020.fasta	27745.1	1	3	3	4	0.0006	0.133	248
FDE_MDA_221111_spots - file originale - Copia	spots 2-DE NCI-N87 cells	spots 2-DE NCI-N87 cells	FDE_MDA_221111_spot_93	Cluster of Endophilin-B2 OS=Homo sapiens OX=9606 GN=SH3GLB2 PE=1 SV=1 (Q9NR46)	Endophilin-B2 OS=Homo sapiens OX=9606 GN=SH3GLB2 PE=1 SV=1	B7ZC38,Q9NR46		CP_Human_2020.fasta	43975.2	1	3	3	3	0.0004	0.0962	395
FDE_MDA_221111_spots - file originale - Copia	spots 2-DE NCI-N87 cells	spots 2-DE NCI-N87 cells	FDE_MDA_221111_spot_93	Cluster of Prelamin-A/C OS=Homo sapiens OX=9606 GN=LMNA PE=1 SV=1 (P02545)	Prelamin-A/C OS=Homo sapiens OX=9606 GN=LMNA PE=1 SV=1	P02545		CP_Human_2020.fasta	74140.7	1	5	5	5	0.0007	0.101	664
FDE_MDA_221111_spots - file originale - Copia	spots 2-DE NCI-N87 cells	spots 2-DE NCI-N87 cells	FDE_MDA_221111_spot_93	Cluster of Serine hydroxymethyltransferase, mitochondrial OS=Homo sapiens OX=9606 GN=SHMT2 PE=1 SV=3 (P34897)	Serine hydroxymethyltransferase, mitochondrial OS=Homo sapiens OX=9606 GN=SHMT2 PE=1 SV=3	P34897,P34897-3		CP_Human_2020.fasta	55994.7	1	5	5	6	0.0009	0.119	504
FDE_MDA_221111_spots - file originale - Copia	spots 2-DE NCI-N87 cells	spots 2-DE NCI-N87 cells	FDE_MDA_221111_spot_93	Cluster of Mitochondrial-processing peptidase subunit beta OS=Homo sapiens OX=9606 GN=PMPCB PE=1 SV=2 (O75439)	Mitochondrial-processing peptidase subunit beta OS=Homo sapiens OX=9606 GN=PMPCB PE=1 SV=2	O75439		CP_Human_2020.fasta	54367.1	1	3	3	3	0.0004	0.0798	489
FDE_MDA_221111_spots - file originale - Copia	spots 2-DE NCI-N87 cells	spots 2-DE NCI-N87 cells	FDE_MDA_221111_spot_93	Cluster of RuvB-like 2 OS=Homo sapiens OX=9606 GN=RUVBL2 PE=1 SV=3 (Q9Y230)	RuvB-like 2 OS=Homo sapiens OX=9606 GN=RUVBL2 PE=1 SV=3	Q9Y230		CP_Human_2020.fasta	51158.1	1	3	3	3	0.0004	0.0799	463
FDE_MDA_221111_spots - file originale - Copia	spots 2-DE NCI-N87 cells	spots 2-DE NCI-N87 cells	FDE_MDA_221111_spot_93	Cluster of Suprabasin OS=Homo sapiens OX=9606 GN=SBSN PE=1 SV=2 (Q6UWP8)	Suprabasin OS=Homo sapiens OX=9606 GN=SBSN PE=1 SV=2	Q6UWP8		CP_Human_2020.fasta	60537.2	1	3	5	7	0.001	0.108	590
FDE_MDA_221111_spots - file originale - Copia	spots 2-DE NCI-N87 cells	spots 2-DE NCI-N87 cells	FDE_MDA_221111_spot_93	Cluster of Lupus La protein OS=Homo sapiens OX=9606 GN=SSB PE=1 SV=2 (P05455)	Lupus La protein OS=Homo sapiens OX=9606 GN=SSB PE=1 SV=2	P05455		CP_Human_2020.fasta	46839	1	3	3	3	0.0004	0.0882	408
FDE_MDA_221111_spots - file originale - Copia	spots 2-DE NCI-N87 cells	spots 2-DE NCI-N87 cells	FDE_MDA_221111_spot_93	Cluster of Keratin, type II cytoskeletal 5 OS=Homo sapiens OX=9606 GN=KRT5 PE=1 SV=3 (P13647)	Keratin, type II cytoskeletal 6A OS=Homo sapiens OX=9606 GN=KRT6A PE=1 SV=3	P02538		CP_Human_2020.fasta	60046.4	1	2	3	15	0.0022	0.19	564
FDE_MDA_221111_spots - file originale - Copia	spots 2-DE NCI-N87 cells	spots 2-DE NCI-N87 cells	FDE_MDA_221111_spot_93	Cluster of Keratin, type I cytoskeletal 17 OS=Homo sapiens OX=9606 GN=KRT17 PE=1 SV=2 (Q04695)	Keratin, type I cytoskeletal 14 OS=Homo sapiens OX=9606 GN=KRT14 PE=1 SV=4	P02533		CP_Human_2020.fasta	51562.5	1	1	1	47	0.0067	0.4	472
FDE_MDA_221111_spots - file originale - Copia	spots 2-DE NCI-N87 cells	spots 2-DE NCI-N87 cells	FDE_MDA_221111_spot_93	Cluster of Vasodilator-stimulated phosphoprotein OS=Homo sapiens OX=9606 GN=VASP PE=1 SV=3 (P50552)	Vasodilator-stimulated phosphoprotein OS=Homo sapiens OX=9606 GN=VASP PE=1 SV=3	P50552		CP_Human_2020.fasta	39829.1	1	21	35	56	0.008	0.563	380
FDE_MDA_221111_spots - file originale - Copia	spots 2-DE NCI-N87 cells	spots 2-DE NCI-N87 cells	FDE_MDA_221111_spot_93	Cluster of Glutamate dehydrogenase 1, mitochondrial OS=Homo sapiens OX=9606 GN=GLUD1 PE=1 SV=2 (P00367)	Glutamate dehydrogenase 1, mitochondrial OS=Homo sapiens OX=9606 GN=GLUD1 PE=1 SV=2	P00367		CP_Human_2020.fasta	61399.7	1	14	16	18	0.0026	0.267	558
FDE_MDA_221111_spots - file originale - Copia	spots 2-DE NCI-N87 cells	spots 2-DE NCI-N87 cells	FDE_MDA_221111_spot_93	Cluster of ATP synthase subunit alpha, mitochondrial OS=Homo sapiens OX=9606 GN=ATP5F1A PE=1 SV=1 (P25705)	ATP synthase subunit alpha, mitochondrial OS=Homo sapiens OX=9606 GN=ATP5F1A PE=1 SV=1	P25705		CP_Human_2020.fasta	59752.1	1	18	25	28	0.004	0.331	553
FDE_MDA_221111_spots - file originale - Copia	spots 2-DE NCI-N87 cells	spots 2-DE NCI-N87 cells	FDE_MDA_221111_spot_93	Cluster of Annexin A11 OS=Homo sapiens OX=9606 GN=ANXA11 PE=1 SV=1 (P50995)	Annexin A11 OS=Homo sapiens OX=9606 GN=ANXA11 PE=1 SV=1	P50995,P50995-2		CP_Human_2020.fasta	54391.7	1	4	4	4	0.0006	0.0871	505
FDE_MDA_221111_spots - file originale - Copia	spots 2-DE NCI-N87 cells	spots 2-DE NCI-N87 cells	FDE_MDA_221111_spot_93	Cluster of Flotillin-1 OS=Homo sapiens OX=9606 GN=FLOT1 PE=1 SV=3 (O75955)	Flotillin-1 OS=Homo sapiens OX=9606 GN=FLOT1 PE=1 SV=3	A0A140T9R1,O75955,O75955-2		CP_Human_2020.fasta	47354.8	1	3	3	3	0.0004	0.0913	427
FDE_MDA_221111_spots - file originale - Copia	spots 2-DE NCI-N87 cells	spots 2-DE NCI-N87 cells	FDE_MDA_221111_spot_93	Cluster of Keratin, type I cytoskeletal 17 OS=Homo sapiens OX=9606 GN=KRT17 PE=1 SV=2 (Q04695)	Keratin, type I cytoskeletal 16 OS=Homo sapiens OX=9606 GN=KRT16 PE=1 SV=4	P08779		CP_Human_2020.fasta	51269	1	7	7	31	0.0044	0.444	473
FDE_MDA_221111_spots - file originale - Copia	spots 2-DE NCI-N87 cells	spots 2-DE NCI-N87 cells	FDE_MDA_221111_spot_93	Cluster of Heterogeneous nuclear ribonucleoprotein D0 OS=Homo sapiens OX=9606 GN=HNRNPD PE=1 SV=1 (Q14103)	Heterogeneous nuclear ribonucleoprotein D0 OS=Homo sapiens OX=9606 GN=HNRNPD PE=1 SV=1	H0Y8G5,Q14103,Q14103-3		CP_Human_2020.fasta	38434.5	1	6	6	8	0.0011	0.169	355
FDE_MDA_221111_spots - file originale - Copia	spots 2-DE NCI-N87 cells	spots 2-DE NCI-N87 cells	FDE_MDA_221111_spot_93	Cluster of Rab GDP dissociation inhibitor beta OS=Homo sapiens OX=9606 GN=GDI2 PE=1 SV=2 (P50395)	Rab GDP dissociation inhibitor beta OS=Homo sapiens OX=9606 GN=GDI2 PE=1 SV=2	P50395		CP_Human_2020.fasta	50665.5	1	6	6	8	0.0011	0.193	445
FDE_MDA_221111_spots - file originale - Copia	spots 2-DE NCI-N87 cells	spots 2-DE NCI-N87 cells	FDE_MDA_221111_spot_93	Cluster of Keratin, type II cytoskeletal 8 OS=Homo sapiens OX=9606 GN=KRT8 PE=1 SV=7 (P05787)	Keratin, type II cytoskeletal 8 OS=Homo sapiens OX=9606 GN=KRT8 PE=1 SV=7	P05787		CP_Human_2020.fasta	53706.2	1	30	47	73	0.0104	0.648	483
FDE_MDA_221111_spots - file originale - Copia	spots 2-DE NCI-N87 cells	spots 2-DE NCI-N87 cells	FDE_MDA_221111_spot_93	Cluster of Keratin, type I cytoskeletal 18 OS=Homo sapiens OX=9606 GN=KRT18 PE=1 SV=2 (P05783)	Keratin, type I cytoskeletal 18 OS=Homo sapiens OX=9606 GN=KRT18 PE=1 SV=2	P05783		CP_Human_2020.fasta	48059	1	8	9	10	0.0014	0.221	430
FDE_MDA_221111_spots - file originale - Copia	spots 2-DE NCI-N87 cells	spots 2-DE NCI-N87 cells	FDE_MDA_221111_spot_93	Cluster of Keratin, type II cytoskeletal 1 OS=Homo sapiens OX=9606 GN=KRT1 PE=1 SV=6 (P04264)	Keratin, type II cytoskeletal 1 OS=Homo sapiens OX=9606 GN=KRT1 PE=1 SV=6	P04264		CP_Human_2020.fasta	66040.3	1	12	13	15	0.0022	0.262	644
FDE_MDA_221111_spots - file originale - Copia	spots 2-DE NCI-N87 cells	spots 2-DE NCI-N87 cells	FDE_MDA_221111_spot_93	Cluster of Egl nine homolog 1 OS=Homo sapiens OX=9606 GN=EGLN1 PE=1 SV=1 (Q9GZT9)	Egl nine homolog 1 OS=Homo sapiens OX=9606 GN=EGLN1 PE=1 SV=1	Q9GZT9		CP_Human_2020.fasta	46021.5	1	3	3	5	0.0007	0.106	426
FDE_MDA_221111_spots - file originale - Copia	spots 2-DE NCI-N87 cells	spots 2-DE NCI-N87 cells	FDE_MDA_221111_spot_93	Cluster of Septin-7 OS=Homo sapiens OX=9606 GN=SEPTIN7 PE=1 SV=2 (Q16181)	Septin-7 OS=Homo sapiens OX=9606 GN=SEPTIN7 PE=1 SV=2	E7EPK1,E7ES33,G3V1Q4,Q16181,Q16181-2		CP_Human_2020.fasta	50680.3	1	6	7	7	0.001	0.167	437
FDE_MDA_221111_spots - file originale - Copia	spots 2-DE NCI-N87 cells	spots 2-DE NCI-N87 cells	FDE_MDA_221111_spot_93	Cluster of Gamma-enolase OS=Homo sapiens OX=9606 GN=ENO2 PE=1 SV=3 (P09104)	Gamma-enolase OS=Homo sapiens OX=9606 GN=ENO2 PE=1 SV=3	P09104		CP_Human_2020.fasta	47269.7	1	6	7	13	0.0019	0.21	434
FDE_MDA_221111_spots - file originale - Copia	spots 2-DE NCI-N87 cells	spots 2-DE NCI-N87 cells	FDE_MDA_221111_spot_93	Cluster of Pre-mRNA-splicing factor RBM22 OS=Homo sapiens OX=9606 GN=RBM22 PE=1 SV=1 (Q9NW64)	Pre-mRNA-splicing factor RBM22 OS=Homo sapiens OX=9606 GN=RBM22 PE=1 SV=1	Q9NW64,Q9NW64-2		CP_Human_2020.fasta	46896.6	1	3	3	3	0.0004	0.0905	420
FDE_MDA_221111_spots - file originale - Copia	spots 2-DE NCI-N87 cells	spots 2-DE NCI-N87 cells	FDE_MDA_221111_spot_93	Cluster of Fascin OS=Homo sapiens OX=9606 GN=FSCN1 PE=1 SV=3 (Q16658)	Fascin OS=Homo sapiens OX=9606 GN=FSCN1 PE=1 SV=3	Q16658		CP_Human_2020.fasta	54530.3	1	4	4	4	0.0006	0.101	493
FDE_MDA_221111_spots - file originale - Copia	spots 2-DE NCI-N87 cells	spots 2-DE NCI-N87 cells	FDE_MDA_221111_spot_93	Cluster of ATP synthase subunit beta, mitochondrial OS=Homo sapiens OX=9606 GN=ATP5F1B PE=1 SV=3 (P06576)	ATP synthase subunit beta, mitochondrial OS=Homo sapiens OX=9606 GN=ATP5F1B PE=1 SV=3	P06576		CP_Human_2020.fasta	56560.6	1	11	16	21	0.003	0.291	529
FDE_MDA_221111_spots - file originale - Copia	spots 2-DE NCI-N87 cells	spots 2-DE NCI-N87 cells	FDE_MDA_221111_spot_93	Cluster of Dihydrolipoyllysine-residue succinyltransferase component of 2-oxoglutarate dehydrogenase complex, mitochondrial OS=Homo sapiens OX=9606 GN=DLST PE=1 SV=4 (P36957)	Dihydrolipoyllysine-residue succinyltransferase component of 2-oxoglutarate dehydrogenase complex, mitochondrial OS=Homo sapiens OX=9606 GN=DLST PE=1 SV=4	P36957		CP_Human_2020.fasta	48755.2	1	3	3	3	0.0004	0.064	453
FDE_MDA_221111_spots - file originale - Copia	spots 2-DE NCI-N87 cells	spots 2-DE NCI-N87 cells	FDE_MDA_221111_spot_93	Cluster of Fructose-bisphosphate aldolase A OS=Homo sapiens OX=9606 GN=ALDOA PE=1 SV=2 (P04075)	Fructose-bisphosphate aldolase A OS=Homo sapiens OX=9606 GN=ALDOA PE=1 SV=2	J3KPS3,P04075		CP_Human_2020.fasta	39420.6	1	5	5	5	0.0007	0.143	364
FDE_MDA_221111_spots - file originale - Copia	spots 2-DE NCI-N87 cells	spots 2-DE NCI-N87 cells	FDE_MDA_221111_spot_93	Cluster of Keratin, type II cytoskeletal 8 OS=Homo sapiens OX=9606 GN=KRT8 PE=1 SV=7 (P05787)	Keratin, type II cytoskeletal 7 OS=Homo sapiens OX=9606 GN=KRT7 PE=1 SV=5	P08729		CP_Human_2020.fasta	51387.3	1	6	8	17	0.0024	0.243	469
FDE_MDA_221111_spots - file originale - Copia	spots 2-DE NCI-N87 cells	spots 2-DE NCI-N87 cells	FDE_MDA_221111_spot_93	Cluster of Keratin, type I cytoskeletal 17 OS=Homo sapiens OX=9606 GN=KRT17 PE=1 SV=2 (Q04695)	Keratin, type I cytoskeletal 19 OS=Homo sapiens OX=9606 GN=KRT19 PE=1 SV=4	P08727		CP_Human_2020.fasta	44107.1	1	4	4	28	0.004	0.28	400
FDE_MDA_221111_spots - file originale - Copia	spots 2-DE NCI-N87 cells	spots 2-DE NCI-N87 cells	FDE_MDA_221111_spot_93	Cluster of Pyruvate kinase PKM OS=Homo sapiens OX=9606 GN=PKM PE=1 SV=4 (P14618)	Pyruvate kinase PKM OS=Homo sapiens OX=9606 GN=PKM PE=1 SV=4	P14618		CP_Human_2020.fasta	57937.5	1	5	6	6	0.0009	0.102	531
FDE_MDA_221111_spots - file originale - Copia	spots 2-DE NCI-N87 cells	spots 2-DE NCI-N87 cells	FDE_MDA_221111_spot_93	Cluster of Coronin-1C OS=Homo sapiens OX=9606 GN=CORO1C PE=1 SV=1 (Q9ULV4)	Coronin-1C OS=Homo sapiens OX=9606 GN=CORO1C PE=1 SV=1	Q9ULV4,Q9ULV4-2,Q9ULV4-3		CP_Human_2020.fasta	53250.3	1	9	11	12	0.0017	0.186	474
FDE_MDA_221111_spots - file originale - Copia	spots 2-DE NCI-N87 cells	spots 2-DE NCI-N87 cells	FDE_MDA_221111_spot_93	Cluster of NADPH:adrenodoxin oxidoreductase, mitochondrial OS=Homo sapiens OX=9606 GN=FDXR PE=1 SV=3 (P22570)	NADPH:adrenodoxin oxidoreductase, mitochondrial OS=Homo sapiens OX=9606 GN=FDXR PE=1 SV=3	A0A0A0MSZ4,A0A0A0MT64,A0A0A0MTN9,A0A0C4DFN8,A0A0C4DGN7,J3QQX3,P22570,P22570-2,P22570-3,P22570-4,P22570-7		CP_Human_2020.fasta	53836.5	1	6	6	7	0.001	0.159	491
FDE_MDA_221111_spots - file originale - Copia	spots 2-DE NCI-N87 cells	spots 2-DE NCI-N87 cells	FDE_MDA_221111_spot_115	Cluster of Fructose-bisphosphate aldolase C OS=Homo sapiens OX=9606 GN=ALDOC PE=1 SV=2 (P09972)	Fructose-bisphosphate aldolase C OS=Homo sapiens OX=9606 GN=ALDOC PE=1 SV=2	P09972		CP_Human_2020.fasta	39456.2	1	3	3	3	0.0121	0.0742	364
FDE_MDA_221111_spots - file originale - Copia	spots 2-DE NCI-N87 cells	spots 2-DE NCI-N87 cells	FDE_MDA_221111_spot_115	Cluster of Keratin, type II cytoskeletal 1 OS=Homo sapiens OX=9606 GN=KRT1 PE=1 SV=6 (P04264)	Keratin, type II cytoskeletal 1 OS=Homo sapiens OX=9606 GN=KRT1 PE=1 SV=6	P04264		CP_Human_2020.fasta	66040.3	1	1	1	4	0.0161	0.0512	644
FDE_MDA_221111_spots - file originale - Copia	spots 2-DE NCI-N87 cells	spots 2-DE NCI-N87 cells	FDE_MDA_221111_spot_115	Cluster of Fructose-bisphosphate aldolase A OS=Homo sapiens OX=9606 GN=ALDOA PE=1 SV=2 (P04075)	Fructose-bisphosphate aldolase A OS=Homo sapiens OX=9606 GN=ALDOA PE=1 SV=2	J3KPS3,P04075		CP_Human_2020.fasta	39420.6	1	3	3	4	0.0161	0.0742	364
FDE_MDA_221111_spots - file originale - Copia	spots 2-DE NCI-N87 cells	spots 2-DE NCI-N87 cells	FDE_MDA_221111_spot_115	Cluster of Isoform 2 of Heterogeneous nuclear ribonucleoprotein A/B OS=Homo sapiens OX=9606 GN=HNRNPAB (Q99729-2)	Isoform 2 of Heterogeneous nuclear ribonucleoprotein A/B OS=Homo sapiens OX=9606 GN=HNRNPAB	D6R9P3,D6RBZ0,D6RD18,Q99729-2,Q99729-3		CP_Human_2020.fasta	30303	1	2	2	3	0.0121	0.108	280
FDE_MDA_221111_spots - file originale - Copia	spots 2-DE NCI-N87 cells	spots 2-DE NCI-N87 cells	FDE_MDA_221111_spot_115	Cluster of Keratin, type I cytoskeletal 17 OS=Homo sapiens OX=9606 GN=KRT17 PE=1 SV=2 (Q04695)	Keratin, type I cytoskeletal 19 OS=Homo sapiens OX=9606 GN=KRT19 PE=1 SV=4	P08727		CP_Human_2020.fasta	44107.1	1	10	10	40	0.161	0.425	400
FDE_MDA_221111_spots - file originale - Copia	spots 2-DE NCI-N87 cells	spots 2-DE NCI-N87 cells	FDE_MDA_221111_spot_115	Cluster of Keratin, type I cytoskeletal 17 OS=Homo sapiens OX=9606 GN=KRT17 PE=1 SV=2 (Q04695)	Keratin, type I cytoskeletal 17 OS=Homo sapiens OX=9606 GN=KRT17 PE=1 SV=2	Q04695		CP_Human_2020.fasta	48106.7	1	2	2	6	0.0242	0.12	432
FDE_MDA_221111_spots - file originale - Copia	spots 2-DE NCI-N87 cells	spots 2-DE NCI-N87 cells	FDE_MDA_221111_spot_115	Cluster of LIM and SH3 domain protein 1 OS=Homo sapiens OX=9606 GN=LASP1 PE=1 SV=2 (Q14847)	LIM and SH3 domain protein 1 OS=Homo sapiens OX=9606 GN=LASP1 PE=1 SV=2	Q14847		CP_Human_2020.fasta	29716.8	1	3	3	4	0.0161	0.149	261
FDE_MDA_221111_spots - file originale - Copia	spots 2-DE NCI-N87 cells	spots 2-DE NCI-N87 cells	FDE_MDA_221111_spot_126	Cluster of Quinone oxidoreductase OS=Homo sapiens OX=9606 GN=CRYZ PE=1 SV=1 (Q08257)	Quinone oxidoreductase OS=Homo sapiens OX=9606 GN=CRYZ PE=1 SV=1	Q08257		CP_Human_2020.fasta	35207.3	1	5	7	8	0.0018	0.14	329
FDE_MDA_221111_spots - file originale - Copia	spots 2-DE NCI-N87 cells	spots 2-DE NCI-N87 cells	FDE_MDA_221111_spot_126	Cluster of Heterogeneous nuclear ribonucleoproteins A2/B1 OS=Homo sapiens OX=9606 GN=HNRNPA2B1 PE=1 SV=2 (P22626)	Heterogeneous nuclear ribonucleoproteins A2/B1 OS=Homo sapiens OX=9606 GN=HNRNPA2B1 PE=1 SV=2	P22626		CP_Human_2020.fasta	37430.3	1	7	8	11	0.0025	0.246	353
FDE_MDA_221111_spots - file originale - Copia	spots 2-DE NCI-N87 cells	spots 2-DE NCI-N87 cells	FDE_MDA_221111_spot_126	Cluster of Serine/threonine-protein phosphatase PP1-beta catalytic subunit OS=Homo sapiens OX=9606 GN=PPP1CB PE=1 SV=3 (P62140)	Serine/threonine-protein phosphatase PP1-alpha catalytic subunit OS=Homo sapiens OX=9606 GN=PPP1CA PE=1 SV=1	P62136		CP_Human_2020.fasta	37513.9	1	1	2	6	0.0013	0.0879	330
FDE_MDA_221111_spots - file originale - Copia	spots 2-DE NCI-N87 cells	spots 2-DE NCI-N87 cells	FDE_MDA_221111_spot_126	Cluster of AH receptor-interacting protein OS=Homo sapiens OX=9606 GN=AIP PE=1 SV=2 (O00170)	AH receptor-interacting protein OS=Homo sapiens OX=9606 GN=AIP PE=1 SV=2	O00170		CP_Human_2020.fasta	37636.4	1	7	10	10	0.0022	0.209	330
FDE_MDA_221111_spots - file originale - Copia	spots 2-DE NCI-N87 cells	spots 2-DE NCI-N87 cells	FDE_MDA_221111_spot_126	Cluster of Keratin, type I cytoskeletal 18 OS=Homo sapiens OX=9606 GN=KRT18 PE=1 SV=2 (P05783)	Keratin, type I cytoskeletal 18 OS=Homo sapiens OX=9606 GN=KRT18 PE=1 SV=2	P05783		CP_Human_2020.fasta	48059	1	2	2	4	0.0009	0.0721	430
FDE_MDA_221111_spots - file originale - Copia	spots 2-DE NCI-N87 cells	spots 2-DE NCI-N87 cells	FDE_MDA_221111_spot_126	Cluster of Keratin, type I cytoskeletal 9 OS=Homo sapiens OX=9606 GN=KRT9 PE=1 SV=3 (P35527)	Keratin, type I cytoskeletal 9 OS=Homo sapiens OX=9606 GN=KRT9 PE=1 SV=3	P35527		CP_Human_2020.fasta	62065.9	1	13	14	18	0.004	0.234	623
FDE_MDA_221111_spots - file originale - Copia	spots 2-DE NCI-N87 cells	spots 2-DE NCI-N87 cells	FDE_MDA_221111_spot_126	Cluster of Keratin, type II cytoskeletal 5 OS=Homo sapiens OX=9606 GN=KRT5 PE=1 SV=3 (P13647)	Keratin, type II cytoskeletal 5 OS=Homo sapiens OX=9606 GN=KRT5 PE=1 SV=3	P13647		CP_Human_2020.fasta	62379.6	1	9	10	20	0.0045	0.271	590
FDE_MDA_221111_spots - file originale - Copia	spots 2-DE NCI-N87 cells	spots 2-DE NCI-N87 cells	FDE_MDA_221111_spot_126	Cluster of Keratin, type I cytoskeletal 10 OS=Homo sapiens OX=9606 GN=KRT10 PE=1 SV=6 (P13645)	Keratin, type I cytoskeletal 10 OS=Homo sapiens OX=9606 GN=KRT10 PE=1 SV=6	P13645		CP_Human_2020.fasta	58828.8	1	11	13	18	0.004	0.217	584
FDE_MDA_221111_spots - file originale - Copia	spots 2-DE NCI-N87 cells	spots 2-DE NCI-N87 cells	FDE_MDA_221111_spot_126	Cluster of L-lactate dehydrogenase A chain OS=Homo sapiens OX=9606 GN=LDHA PE=1 SV=2 (P00338)	L-lactate dehydrogenase A chain OS=Homo sapiens OX=9606 GN=LDHA PE=1 SV=2	P00338,P00338-3		CP_Human_2020.fasta	36689.2	1	3	3	3	0.0007	0.102	332
FDE_MDA_221111_spots - file originale - Copia	spots 2-DE NCI-N87 cells	spots 2-DE NCI-N87 cells	FDE_MDA_221111_spot_126	Cluster of Heterogeneous nuclear ribonucleoprotein H3 OS=Homo sapiens OX=9606 GN=HNRNPH3 PE=1 SV=2 (P31942)	Heterogeneous nuclear ribonucleoprotein H3 OS=Homo sapiens OX=9606 GN=HNRNPH3 PE=1 SV=2	P31942,P31942-2		CP_Human_2020.fasta	36927.6	1	3	3	3	0.0007	0.101	346
FDE_MDA_221111_spots - file originale - Copia	spots 2-DE NCI-N87 cells	spots 2-DE NCI-N87 cells	FDE_MDA_221111_spot_126	Cluster of Keratin, type I cytoskeletal 17 OS=Homo sapiens OX=9606 GN=KRT17 PE=1 SV=2 (Q04695)	Keratin, type I cytoskeletal 17 OS=Homo sapiens OX=9606 GN=KRT17 PE=1 SV=2	Q04695		CP_Human_2020.fasta	48106.7	1	5	5	12	0.0027	0.271	432
FDE_MDA_221111_spots - file originale - Copia	spots 2-DE NCI-N87 cells	spots 2-DE NCI-N87 cells	FDE_MDA_221111_spot_126	Cluster of Isoform 2 of 3-mercaptopyruvate sulfurtransferase OS=Homo sapiens OX=9606 GN=MPST (P25325-2)	Isoform 2 of 3-mercaptopyruvate sulfurtransferase OS=Homo sapiens OX=9606 GN=MPST	P25325-2		CP_Human_2020.fasta	35250	1	4	6	7	0.0016	0.145	317
FDE_MDA_221111_spots - file originale - Copia	spots 2-DE NCI-N87 cells	spots 2-DE NCI-N87 cells	FDE_MDA_221111_spot_126	Cluster of Glyoxylate reductase/hydroxypyruvate reductase OS=Homo sapiens OX=9606 GN=GRHPR PE=1 SV=1 (Q9UBQ7)	Glyoxylate reductase/hydroxypyruvate reductase OS=Homo sapiens OX=9606 GN=GRHPR PE=1 SV=1	Q9UBQ7		CP_Human_2020.fasta	35669.1	1	4	4	5	0.0011	0.143	328
FDE_MDA_221111_spots - file originale - Copia	spots 2-DE NCI-N87 cells	spots 2-DE NCI-N87 cells	FDE_MDA_221111_spot_126	Cluster of PDZ and LIM domain protein 1 OS=Homo sapiens OX=9606 GN=PDLIM1 PE=1 SV=4 (O00151)	PDZ and LIM domain protein 1 OS=Homo sapiens OX=9606 GN=PDLIM1 PE=1 SV=4	O00151		CP_Human_2020.fasta	36071.3	1	8	10	10	0.0022	0.264	329
FDE_MDA_221111_spots - file originale - Copia	spots 2-DE NCI-N87 cells	spots 2-DE NCI-N87 cells	FDE_MDA_221111_spot_126	Cluster of Protein CDV3 homolog OS=Homo sapiens OX=9606 GN=CDV3 PE=1 SV=1 (Q9UKY7)	Protein CDV3 homolog OS=Homo sapiens OX=9606 GN=CDV3 PE=1 SV=1	Q9UKY7		CP_Human_2020.fasta	27334.7	1	5	6	6	0.0013	0.349	258
FDE_MDA_221111_spots - file originale - Copia	spots 2-DE NCI-N87 cells	spots 2-DE NCI-N87 cells	FDE_MDA_221111_spot_126	Cluster of Pyruvate kinase PKM OS=Homo sapiens OX=9606 GN=PKM PE=1 SV=4 (P14618)	Pyruvate kinase PKM OS=Homo sapiens OX=9606 GN=PKM PE=1 SV=4	P14618		CP_Human_2020.fasta	57937.5	1	3	4	4	0.0009	0.0659	531
FDE_MDA_221111_spots - file originale - Copia	spots 2-DE NCI-N87 cells	spots 2-DE NCI-N87 cells	FDE_MDA_221111_spot_126	Cluster of Galactokinase OS=Homo sapiens OX=9606 GN=GALK1 PE=1 SV=1 (P51570)	Galactokinase OS=Homo sapiens OX=9606 GN=GALK1 PE=1 SV=1	P51570,P51570-2		CP_Human_2020.fasta	42272.1	1	4	4	4	0.0009	0.117	392
FDE_MDA_221111_spots - file originale - Copia	spots 2-DE NCI-N87 cells	spots 2-DE NCI-N87 cells	FDE_MDA_221111_spot_126	Cluster of Calponin-3 OS=Homo sapiens OX=9606 GN=CNN3 PE=1 SV=1 (Q15417)	Calponin-3 OS=Homo sapiens OX=9606 GN=CNN3 PE=1 SV=1	Q15417,Q15417-3		CP_Human_2020.fasta	36414.6	1	3	3	3	0.0007	0.134	329
FDE_MDA_221111_spots - file originale - Copia	spots 2-DE NCI-N87 cells	spots 2-DE NCI-N87 cells	FDE_MDA_221111_spot_126	Cluster of UDP-glucose 4-epimerase OS=Homo sapiens OX=9606 GN=GALE PE=1 SV=2 (Q14376)	UDP-glucose 4-epimerase OS=Homo sapiens OX=9606 GN=GALE PE=1 SV=2	Q14376		CP_Human_2020.fasta	38282	1	6	7	8	0.0018	0.213	348
FDE_MDA_221111_spots - file originale - Copia	spots 2-DE NCI-N87 cells	spots 2-DE NCI-N87 cells	FDE_MDA_221111_spot_126	Cluster of Malate dehydrogenase, mitochondrial OS=Homo sapiens OX=9606 GN=MDH2 PE=1 SV=3 (P40926)	Malate dehydrogenase, mitochondrial OS=Homo sapiens OX=9606 GN=MDH2 PE=1 SV=3	P40926		CP_Human_2020.fasta	35503.7	1	9	11	13	0.0029	0.278	338
FDE_MDA_221111_spots - file originale - Copia	spots 2-DE NCI-N87 cells	spots 2-DE NCI-N87 cells	FDE_MDA_221111_spot_126	Cluster of Annexin A2 OS=Homo sapiens OX=9606 GN=ANXA2 PE=1 SV=2 (P07355)	Annexin A2 OS=Homo sapiens OX=9606 GN=ANXA2 PE=1 SV=2	P07355		CP_Human_2020.fasta	38606.1	1	17	21	23	0.0052	0.463	339
FDE_MDA_221111_spots - file originale - Copia	spots 2-DE NCI-N87 cells	spots 2-DE NCI-N87 cells	FDE_MDA_221111_spot_126	Cluster of Charged multivesicular body protein 4c OS=Homo sapiens OX=9606 GN=CHMP4C PE=1 SV=1 (Q96CF2)	Charged multivesicular body protein 4c OS=Homo sapiens OX=9606 GN=CHMP4C PE=1 SV=1	Q96CF2		CP_Human_2020.fasta	26411.6	1	3	4	6	0.0013	0.206	233
FDE_MDA_221111_spots - file originale - Copia	spots 2-DE NCI-N87 cells	spots 2-DE NCI-N87 cells	FDE_MDA_221111_spot_126	Cluster of Aldo-keto reductase family 1 member A1 OS=Homo sapiens OX=9606 GN=AKR1A1 PE=1 SV=3 (P14550)	Aldo-keto reductase family 1 member A1 OS=Homo sapiens OX=9606 GN=AKR1A1 PE=1 SV=3	P14550		CP_Human_2020.fasta	36573.6	1	4	4	6	0.0013	0.132	325
FDE_MDA_221111_spots - file originale - Copia	spots 2-DE NCI-N87 cells	spots 2-DE NCI-N87 cells	FDE_MDA_221111_spot_126	Cluster of Glyceraldehyde-3-phosphate dehydrogenase OS=Homo sapiens OX=9606 GN=GAPDH PE=1 SV=3 (P04406)	Glyceraldehyde-3-phosphate dehydrogenase OS=Homo sapiens OX=9606 GN=GAPDH PE=1 SV=3	P04406		CP_Human_2020.fasta	36053.4	1	11	16	24	0.0054	0.337	335
FDE_MDA_221111_spots - file originale - Copia	spots 2-DE NCI-N87 cells	spots 2-DE NCI-N87 cells	FDE_MDA_221111_spot_126	Cluster of m7GpppX diphosphatase OS=Homo sapiens OX=9606 GN=DCPS PE=1 SV=2 (Q96C86)	m7GpppX diphosphatase OS=Homo sapiens OX=9606 GN=DCPS PE=1 SV=2	Q96C86		CP_Human_2020.fasta	38609.8	1	3	4	4	0.0009	0.139	337
FDE_MDA_221111_spots - file originale - Copia	spots 2-DE NCI-N87 cells	spots 2-DE NCI-N87 cells	FDE_MDA_221111_spot_126	Cluster of LIM and SH3 domain protein 1 OS=Homo sapiens OX=9606 GN=LASP1 PE=1 SV=2 (Q14847)	LIM and SH3 domain protein 1 OS=Homo sapiens OX=9606 GN=LASP1 PE=1 SV=2	Q14847		CP_Human_2020.fasta	29716.8	1	22	32	63	0.0141	0.571	261
FDE_MDA_221111_spots - file originale - Copia	spots 2-DE NCI-N87 cells	spots 2-DE NCI-N87 cells	FDE_MDA_221111_spot_126	Cluster of Annexin A1 OS=Homo sapiens OX=9606 GN=ANXA1 PE=1 SV=2 (P04083)	Annexin A1 OS=Homo sapiens OX=9606 GN=ANXA1 PE=1 SV=2	P04083		CP_Human_2020.fasta	38715.9	1	27	36	55	0.0123	0.636	346
FDE_MDA_221111_spots - file originale - Copia	spots 2-DE NCI-N87 cells	spots 2-DE NCI-N87 cells	FDE_MDA_221111_spot_126	Cluster of Keratin, type II cytoskeletal 8 OS=Homo sapiens OX=9606 GN=KRT8 PE=1 SV=7 (P05787)	Keratin, type II cytoskeletal 8 OS=Homo sapiens OX=9606 GN=KRT8 PE=1 SV=7	P05787		CP_Human_2020.fasta	53706.2	1	8	10	14	0.0031	0.224	483
FDE_MDA_221111_spots - file originale - Copia	spots 2-DE NCI-N87 cells	spots 2-DE NCI-N87 cells	FDE_MDA_221111_spot_126	Cluster of Quinone oxidoreductase PIG3 OS=Homo sapiens OX=9606 GN=TP53I3 PE=1 SV=2 (Q53FA7)	Quinone oxidoreductase PIG3 OS=Homo sapiens OX=9606 GN=TP53I3 PE=1 SV=2	Q53FA7		CP_Human_2020.fasta	35537.3	1	4	4	4	0.0009	0.148	332
FDE_MDA_221111_spots - file originale - Copia	spots 2-DE NCI-N87 cells	spots 2-DE NCI-N87 cells	FDE_MDA_221111_spot_126	Cluster of Keratin, type II cytoskeletal 2 epidermal OS=Homo sapiens OX=9606 GN=KRT2 PE=1 SV=2 (P35908)	Keratin, type II cytoskeletal 2 epidermal OS=Homo sapiens OX=9606 GN=KRT2 PE=1 SV=2	P35908		CP_Human_2020.fasta	65433.9	1	17	19	27	0.0061	0.368	639
FDE_MDA_221111_spots - file originale - Copia	spots 2-DE NCI-N87 cells	spots 2-DE NCI-N87 cells	FDE_MDA_221111_spot_126	Cluster of Phosphotriesterase-related protein OS=Homo sapiens OX=9606 GN=PTER PE=1 SV=1 (Q96BW5)	Phosphotriesterase-related protein OS=Homo sapiens OX=9606 GN=PTER PE=1 SV=1	Q96BW5,Q96BW5-2		CP_Human_2020.fasta	39018.9	1	4	4	4	0.0009	0.135	349
FDE_MDA_221111_spots - file originale - Copia	spots 2-DE NCI-N87 cells	spots 2-DE NCI-N87 cells	FDE_MDA_221111_spot_126	Cluster of Crk-like protein OS=Homo sapiens OX=9606 GN=CRKL PE=1 SV=1 (P46109)	Crk-like protein OS=Homo sapiens OX=9606 GN=CRKL PE=1 SV=1	P46109		CP_Human_2020.fasta	33777.3	1	6	7	10	0.0022	0.264	303
FDE_MDA_221111_spots - file originale - Copia	spots 2-DE NCI-N87 cells	spots 2-DE NCI-N87 cells	FDE_MDA_221111_spot_126	Cluster of Fructose-bisphosphate aldolase A OS=Homo sapiens OX=9606 GN=ALDOA PE=1 SV=2 (P04075)	Fructose-bisphosphate aldolase A OS=Homo sapiens OX=9606 GN=ALDOA PE=1 SV=2	J3KPS3,P04075		CP_Human_2020.fasta	39420.6	1	5	6	7	0.0016	0.104	364
FDE_MDA_221111_spots - file originale - Copia	spots 2-DE NCI-N87 cells	spots 2-DE NCI-N87 cells	FDE_MDA_221111_spot_126	Cluster of Transaldolase OS=Homo sapiens OX=9606 GN=TALDO1 PE=1 SV=2 (P37837)	Transaldolase OS=Homo sapiens OX=9606 GN=TALDO1 PE=1 SV=2	P37837		CP_Human_2020.fasta	37541.7	1	13	17	18	0.004	0.368	337
FDE_MDA_221111_spots - file originale - Copia	spots 2-DE NCI-N87 cells	spots 2-DE NCI-N87 cells	FDE_MDA_221111_spot_126	Cluster of F-actin-capping protein subunit alpha-2 OS=Homo sapiens OX=9606 GN=CAPZA2 PE=1 SV=3 (P47755)	F-actin-capping protein subunit alpha-2 OS=Homo sapiens OX=9606 GN=CAPZA2 PE=1 SV=3	P47755		CP_Human_2020.fasta	32949.2	1	2	2	3	0.0007	0.14	286
FDE_MDA_221111_spots - file originale - Copia	spots 2-DE NCI-N87 cells	spots 2-DE NCI-N87 cells	FDE_MDA_221111_spot_126	Cluster of 3-hydroxyisobutyryl-CoA hydrolase, mitochondrial OS=Homo sapiens OX=9606 GN=HIBCH PE=1 SV=2 (Q6NVY1)	3-hydroxyisobutyryl-CoA hydrolase, mitochondrial OS=Homo sapiens OX=9606 GN=HIBCH PE=1 SV=2	Q6NVY1		CP_Human_2020.fasta	43484	1	3	4	4	0.0009	0.0907	386
FDE_MDA_221111_spots - file originale - Copia	spots 2-DE NCI-N87 cells	spots 2-DE NCI-N87 cells	FDE_MDA_221111_spot_126	Cluster of Elongation factor 1-delta OS=Homo sapiens OX=9606 GN=EEF1D PE=1 SV=5 (P29692)	Elongation factor 1-delta OS=Homo sapiens OX=9606 GN=EEF1D PE=1 SV=5	E9PK01,P29692		CP_Human_2020.fasta	31121.9	1	4	4	4	0.0009	0.21	281
FDE_MDA_221111_spots - file originale - Copia	spots 2-DE NCI-N87 cells	spots 2-DE NCI-N87 cells	FDE_MDA_221111_spot_126	Cluster of Isocitrate dehydrogenase [NAD] subunit alpha, mitochondrial OS=Homo sapiens OX=9606 GN=IDH3A PE=1 SV=1 (P50213)	Isocitrate dehydrogenase [NAD] subunit alpha, mitochondrial OS=Homo sapiens OX=9606 GN=IDH3A PE=1 SV=1	H0YL72,P50213,P50213-2		CP_Human_2020.fasta	39592.5	1	3	3	3	0.0007	0.0874	366
FDE_MDA_221111_spots - file originale - Copia	spots 2-DE NCI-N87 cells	spots 2-DE NCI-N87 cells	FDE_MDA_221111_spot_126	Cluster of LIM and SH3 domain protein 1 OS=Homo sapiens OX=9606 GN=LASP1 PE=1 SV=2 (Q14847)	Isoform 2 of Nebulette OS=Homo sapiens OX=9606 GN=NEBL	O76041-2		CP_Human_2020.fasta	31195.4	0.989	1	1	4	0.0009	0.104	270
FDE_MDA_221111_spots - file originale - Copia	spots 2-DE NCI-N87 cells	spots 2-DE NCI-N87 cells	FDE_MDA_221111_spot_126	Cluster of Oxygen-dependent coproporphyrinogen-III oxidase, mitochondrial OS=Homo sapiens OX=9606 GN=CPOX PE=1 SV=3 (P36551)	Oxygen-dependent coproporphyrinogen-III oxidase, mitochondrial OS=Homo sapiens OX=9606 GN=CPOX PE=1 SV=3	P36551		CP_Human_2020.fasta	50152	1	3	3	3	0.0007	0.0815	454
FDE_MDA_221111_spots - file originale - Copia	spots 2-DE NCI-N87 cells	spots 2-DE NCI-N87 cells	FDE_MDA_221111_spot_126	Cluster of Poly(rC)-binding protein 1 OS=Homo sapiens OX=9606 GN=PCBP1 PE=1 SV=2 (Q15365)	Poly(rC)-binding protein 2 OS=Homo sapiens OX=9606 GN=PCBP2 PE=1 SV=1	F8VZX2,F8W0G4,Q15366,Q15366-2,Q15366-3,Q15366-4,Q15366-5,Q15366-6,Q15366-7,Q15366-8		CP_Human_2020.fasta	38580.9	0.999	1	1	4	0.0009	0.123	365
FDE_MDA_221111_spots - file originale - Copia	spots 2-DE NCI-N87 cells	spots 2-DE NCI-N87 cells	FDE_MDA_221111_spot_126	Cluster of Phosphoglycerate kinase 1 OS=Homo sapiens OX=9606 GN=PGK1 PE=1 SV=3 (P00558)	Phosphoglycerate kinase 1 OS=Homo sapiens OX=9606 GN=PGK1 PE=1 SV=3	P00558		CP_Human_2020.fasta	44615.3	1	8	10	10	0.0022	0.228	417
FDE_MDA_221111_spots - file originale - Copia	spots 2-DE NCI-N87 cells	spots 2-DE NCI-N87 cells	FDE_MDA_221111_spot_126	Cluster of Adaptin ear-binding coat-associated protein 1 OS=Homo sapiens OX=9606 GN=NECAP1 PE=1 SV=2 (Q8NC96)	Adaptin ear-binding coat-associated protein 1 OS=Homo sapiens OX=9606 GN=NECAP1 PE=1 SV=2	A0A1W2PR09,A0A1W2PRL5,A0A1W2PRM0,F5GYH1,Q8NC96		CP_Human_2020.fasta	29737.9	1	5	6	7	0.0016	0.164	275
FDE_MDA_221111_spots - file originale - Copia	spots 2-DE NCI-N87 cells	spots 2-DE NCI-N87 cells	FDE_MDA_221111_spot_126	Cluster of Keratin, type II cytoskeletal 1 OS=Homo sapiens OX=9606 GN=KRT1 PE=1 SV=6 (P04264)	Keratin, type II cytoskeletal 1 OS=Homo sapiens OX=9606 GN=KRT1 PE=1 SV=6	P04264		CP_Human_2020.fasta	66040.3	1	23	27	34	0.0076	0.537	644
FDE_MDA_221111_spots - file originale - Copia	spots 2-DE NCI-N87 cells	spots 2-DE NCI-N87 cells	FDE_MDA_221111_spot_126	Cluster of F-actin-capping protein subunit alpha-1 OS=Homo sapiens OX=9606 GN=CAPZA1 PE=1 SV=3 (P52907)	F-actin-capping protein subunit alpha-1 OS=Homo sapiens OX=9606 GN=CAPZA1 PE=1 SV=3	P52907		CP_Human_2020.fasta	32923.2	1	2	2	3	0.0007	0.14	286
FDE_MDA_221111_spots - file originale - Copia	spots 2-DE NCI-N87 cells	spots 2-DE NCI-N87 cells	FDE_MDA_221111_spot_126	Cluster of Keratin, type I cytoskeletal 17 OS=Homo sapiens OX=9606 GN=KRT17 PE=1 SV=2 (Q04695)	Keratin, type I cytoskeletal 19 OS=Homo sapiens OX=9606 GN=KRT19 PE=1 SV=4	P08727		CP_Human_2020.fasta	44107.1	1	14	21	35	0.0078	0.533	400
FDE_MDA_221111_spots - file originale - Copia	spots 2-DE NCI-N87 cells	spots 2-DE NCI-N87 cells	FDE_MDA_221111_spot_126	Cluster of Keratin, type II cytoskeletal 5 OS=Homo sapiens OX=9606 GN=KRT5 PE=1 SV=3 (P13647)	Keratin, type II cytoskeletal 6A OS=Homo sapiens OX=9606 GN=KRT6A PE=1 SV=3	P02538		CP_Human_2020.fasta	60046.4	1	2	2	13	0.0029	0.209	564
FDE_MDA_221111_spots - file originale - Copia	spots 2-DE NCI-N87 cells	spots 2-DE NCI-N87 cells	FDE_MDA_221111_spot_126	Cluster of Alpha-enolase OS=Homo sapiens OX=9606 GN=ENO1 PE=1 SV=2 (P06733)	Alpha-enolase OS=Homo sapiens OX=9606 GN=ENO1 PE=1 SV=2	P06733		CP_Human_2020.fasta	47170.2	1	6	7	8	0.0018	0.182	434
FDE_MDA_221111_spots - file originale - Copia	spots 2-DE NCI-N87 cells	spots 2-DE NCI-N87 cells	FDE_MDA_221111_spot_126	Cluster of Keratin, type I cytoskeletal 17 OS=Homo sapiens OX=9606 GN=KRT17 PE=1 SV=2 (Q04695)	Keratin, type I cytoskeletal 14 OS=Homo sapiens OX=9606 GN=KRT14 PE=1 SV=4	P02533		CP_Human_2020.fasta	51562.5	1	3	4	15	0.0034	0.252	472
FDE_MDA_221111_spots - file originale - Copia	spots 2-DE NCI-N87 cells	spots 2-DE NCI-N87 cells	FDE_MDA_221111_spot_126	Cluster of Keratin, type II cytoskeletal 5 OS=Homo sapiens OX=9606 GN=KRT5 PE=1 SV=3 (P13647)	Keratin, type II cytoskeletal 6B OS=Homo sapiens OX=9606 GN=KRT6B PE=1 SV=5	P04259		CP_Human_2020.fasta	60068.6	0.999	1	1	14	0.0031	0.199	564
FDE_MDA_221111_spots - file originale - Copia	spots 2-DE NCI-N87 cells	spots 2-DE NCI-N87 cells	FDE_MDA_221111_spot_126	Cluster of PDZ domain-containing protein GIPC1 OS=Homo sapiens OX=9606 GN=GIPC1 PE=1 SV=2 (O14908)	PDZ domain-containing protein GIPC1 OS=Homo sapiens OX=9606 GN=GIPC1 PE=1 SV=2	O14908		CP_Human_2020.fasta	36050.6	1	3	3	3	0.0007	0.117	333
FDE_MDA_221111_spots - file originale - Copia	spots 2-DE NCI-N87 cells	spots 2-DE NCI-N87 cells	FDE_MDA_221111_spot_126	Cluster of Aminoacyl tRNA synthase complex-interacting multifunctional protein 1 OS=Homo sapiens OX=9606 GN=AIMP1 PE=1 SV=2 (Q12904)	Aminoacyl tRNA synthase complex-interacting multifunctional protein 1 OS=Homo sapiens OX=9606 GN=AIMP1 PE=1 SV=2	A0A5F9ZHC5,Q12904,Q12904-2		CP_Human_2020.fasta	34353	1	3	4	4	0.0009	0.119	312
FDE_MDA_221111_spots - file originale - Copia	spots 2-DE NCI-N87 cells	spots 2-DE NCI-N87 cells	FDE_MDA_221111_spot_126	Cluster of RNA-binding protein Raly (Fragment) OS=Homo sapiens OX=9606 GN=RALY PE=1 SV=1 (Q5QPL9)	RNA-binding protein Raly (Fragment) OS=Homo sapiens OX=9606 GN=RALY PE=1 SV=1	Q5QPL9,Q9UKM9,Q9UKM9-2		CP_Human_2020.fasta	32463.9	1	6	7	7	0.0016	0.249	306
FDE_MDA_221111_spots - file originale - Copia	spots 2-DE NCI-N87 cells	spots 2-DE NCI-N87 cells	FDE_MDA_221111_spot_126	Cluster of Serine/arginine-rich splicing factor 1 OS=Homo sapiens OX=9606 GN=SRSF1 PE=1 SV=2 (Q07955)	Serine/arginine-rich splicing factor 1 OS=Homo sapiens OX=9606 GN=SRSF1 PE=1 SV=2	J3KTL2,Q07955,Q07955-2,Q07955-3		CP_Human_2020.fasta	27745.1	1	3	3	3	0.0007	0.121	248
FDE_MDA_221111_spots - file originale - Copia	spots 2-DE NCI-N87 cells	spots 2-DE NCI-N87 cells	FDE_MDA_221111_spot_126	Cluster of Isoform 2 of Heterogeneous nuclear ribonucleoprotein D-like OS=Homo sapiens OX=9606 GN=HNRNPDL (O14979-2)	Isoform 2 of Heterogeneous nuclear ribonucleoprotein D-like OS=Homo sapiens OX=9606 GN=HNRNPDL	O14979-2,O14979-3		CP_Human_2020.fasta	33589.6	1	6	7	8	0.0018	0.292	301
FDE_MDA_221111_spots - file originale - Copia	spots 2-DE NCI-N87 cells	spots 2-DE NCI-N87 cells	FDE_MDA_221111_spot_126	Cluster of Keratin, type I cytoskeletal 17 OS=Homo sapiens OX=9606 GN=KRT17 PE=1 SV=2 (Q04695)	Keratin, type I cytoskeletal 16 OS=Homo sapiens OX=9606 GN=KRT16 PE=1 SV=4	P08779		CP_Human_2020.fasta	51269	1	1	1	9	0.002	0.175	473
FDE_MDA_221111_spots - file originale - Copia	spots 2-DE NCI-N87 cells	spots 2-DE NCI-N87 cells	FDE_MDA_221111_spot_126	Cluster of Serine/threonine-protein phosphatase PP1-beta catalytic subunit OS=Homo sapiens OX=9606 GN=PPP1CB PE=1 SV=3 (P62140)	Serine/threonine-protein phosphatase PP1-beta catalytic subunit OS=Homo sapiens OX=9606 GN=PPP1CB PE=1 SV=3	P62140		CP_Human_2020.fasta	37188.3	1	2	2	6	0.0013	0.135	327
FDE_MDA_221111_spots - file originale - Copia	spots 2-DE NCI-N87 cells	spots 2-DE NCI-N87 cells	FDE_MDA_221111_spot_155	Cluster of 14-3-3 protein gamma OS=Homo sapiens OX=9606 GN=YWHAG PE=1 SV=2 (P61981)	14-3-3 protein gamma OS=Homo sapiens OX=9606 GN=YWHAG PE=1 SV=2	P61981		CP_Human_2020.fasta	28303.1	1	3	3	3	0.001	0.138	247
FDE_MDA_221111_spots - file originale - Copia	spots 2-DE NCI-N87 cells	spots 2-DE NCI-N87 cells	FDE_MDA_221111_spot_155	Cluster of Keratin, type I cytoskeletal 9 OS=Homo sapiens OX=9606 GN=KRT9 PE=1 SV=3 (P35527)	Keratin, type I cytoskeletal 9 OS=Homo sapiens OX=9606 GN=KRT9 PE=1 SV=3	P35527		CP_Human_2020.fasta	62065.9	1	6	6	6	0.0019	0.178	623
FDE_MDA_221111_spots - file originale - Copia	spots 2-DE NCI-N87 cells	spots 2-DE NCI-N87 cells	FDE_MDA_221111_spot_155	Cluster of Keratin, type II cytoskeletal 2 epidermal OS=Homo sapiens OX=9606 GN=KRT2 PE=1 SV=2 (P35908)	Keratin, type II cytoskeletal 2 epidermal OS=Homo sapiens OX=9606 GN=KRT2 PE=1 SV=2	P35908		CP_Human_2020.fasta	65433.9	1	4	4	7	0.0022	0.106	639
FDE_MDA_221111_spots - file originale - Copia	spots 2-DE NCI-N87 cells	spots 2-DE NCI-N87 cells	FDE_MDA_221111_spot_155	Cluster of Keratin, type II cytoskeletal 1 OS=Homo sapiens OX=9606 GN=KRT1 PE=1 SV=6 (P04264)	Keratin, type II cytoskeletal 1 OS=Homo sapiens OX=9606 GN=KRT1 PE=1 SV=6	P04264		CP_Human_2020.fasta	66040.3	1	8	9	15	0.0048	0.21	644
FDE_MDA_221111_spots - file originale - Copia	spots 2-DE NCI-N87 cells	spots 2-DE NCI-N87 cells	FDE_MDA_221111_spot_155	Cluster of Keratin, type II cytoskeletal 5 OS=Homo sapiens OX=9606 GN=KRT5 PE=1 SV=3 (P13647)	Keratin, type II cytoskeletal 5 OS=Homo sapiens OX=9606 GN=KRT5 PE=1 SV=3	P13647		CP_Human_2020.fasta	62379.6	1	3	3	3	0.001	0.0678	590
FDE_MDA_221111_spots - file originale - Copia	spots 2-DE NCI-N87 cells	spots 2-DE NCI-N87 cells	FDE_MDA_221111_spot_155	Cluster of Keratin, type I cytoskeletal 10 OS=Homo sapiens OX=9606 GN=KRT10 PE=1 SV=6 (P13645)	Keratin, type I cytoskeletal 10 OS=Homo sapiens OX=9606 GN=KRT10 PE=1 SV=6	P13645		CP_Human_2020.fasta	58828.8	1	8	8	12	0.0038	0.185	584
FDE_MDA_221111_spots - file originale - Copia	spots 2-DE NCI-N87 cells	spots 2-DE NCI-N87 cells	FDE_MDA_221111_spot_155	Cluster of Heat shock protein beta-1 OS=Homo sapiens OX=9606 GN=HSPB1 PE=1 SV=2 (P04792)	Heat shock protein beta-1 OS=Homo sapiens OX=9606 GN=HSPB1 PE=1 SV=2	P04792		CP_Human_2020.fasta	22782.6	1	15	20	47	0.0149	0.683	205
FDE_MDA_221111_spots - file originale - Copia	spots 2-DE NCI-N87 cells	spots 2-DE NCI-N87 cells	FDE_MDA_221111_spot_155	Cluster of Cathepsin D OS=Homo sapiens OX=9606 GN=CTSD PE=1 SV=1 (P07339)	Cathepsin D OS=Homo sapiens OX=9606 GN=CTSD PE=1 SV=1	A0A1B0GV23,A0A1B0GW44,A0A1B0GWE8,P07339		CP_Human_2020.fasta	44553	1	3	3	3	0.001	0.0898	412
FDE_MDA_221111_spots - file originale - Copia	spots 2-DE NCI-N87 cells	spots 2-DE NCI-N87 cells	FDE_MDA_221111_spot_155	Cluster of Peroxiredoxin-6 OS=Homo sapiens OX=9606 GN=PRDX6 PE=1 SV=3 (P30041)	Peroxiredoxin-6 OS=Homo sapiens OX=9606 GN=PRDX6 PE=1 SV=3	P30041		CP_Human_2020.fasta	25036.1	1	5	5	6	0.0019	0.272	224
FDE_MDA_221111_spots - file originale - Copia	spots 2-DE NCI-N87 cells	spots 2-DE NCI-N87 cells	FDE_MDA_221111_spot_155	Cluster of 6-phosphogluconolactonase OS=Homo sapiens OX=9606 GN=PGLS PE=1 SV=2 (O95336)	6-phosphogluconolactonase OS=Homo sapiens OX=9606 GN=PGLS PE=1 SV=2	M0R261,O95336		CP_Human_2020.fasta	27547.5	1	3	3	5	0.0016	0.163	258
FDE_MDA_221111_spots - file originale - Copia	spots 2-DE NCI-N87 cells	spots 2-DE NCI-N87 cells	FDE_MDA_221111_spot_155	Cluster of 14-3-3 protein zeta/delta OS=Homo sapiens OX=9606 GN=YWHAZ PE=1 SV=1 (P63104)	14-3-3 protein zeta/delta OS=Homo sapiens OX=9606 GN=YWHAZ PE=1 SV=1	P63104		CP_Human_2020.fasta	27745.9	1	4	4	4	0.0013	0.212	245
FDE_MDA_221111_spots - file originale - Copia	spots 2-DE NCI-N87 cells	spots 2-DE NCI-N87 cells	FDE_MDA_221111_spot_155	Cluster of Triosephosphate isomerase OS=Homo sapiens OX=9606 GN=TPI1 PE=1 SV=3 (P60174)	Triosephosphate isomerase OS=Homo sapiens OX=9606 GN=TPI1 PE=1 SV=3	P60174,P60174-1		CP_Human_2020.fasta	30790.8	1	3	3	3	0.001	0.122	286
FDE_MDA_221111_spots - file originale - Copia	spots 2-DE NCI-N87 cells	spots 2-DE NCI-N87 cells	FDE_MDA_221111_spot_155	Cluster of Enoyl-CoA hydratase, mitochondrial OS=Homo sapiens OX=9606 GN=ECHS1 PE=1 SV=4 (P30084)	Enoyl-CoA hydratase, mitochondrial OS=Homo sapiens OX=9606 GN=ECHS1 PE=1 SV=4	P30084		CP_Human_2020.fasta	31388.2	1	4	4	5	0.0016	0.124	290
FDE_MDA_221111_spots - file originale - Copia	spots 2-DE NCI-N87 cells	spots 2-DE NCI-N87 cells	FDE_MDA_221111_spot_178	Cluster of 40S ribosomal protein S13 OS=Homo sapiens OX=9606 GN=RPS13 PE=1 SV=2 (P62277)	40S ribosomal protein S13 OS=Homo sapiens OX=9606 GN=RPS13 PE=1 SV=2	P62277		CP_Human_2020.fasta	17223.3	1	3	4	4	0.002	0.152	151
FDE_MDA_221111_spots - file originale - Copia	spots 2-DE NCI-N87 cells	spots 2-DE NCI-N87 cells	FDE_MDA_221111_spot_178	Cluster of Keratin, type II cytoskeletal 2 epidermal OS=Homo sapiens OX=9606 GN=KRT2 PE=1 SV=2 (P35908)	Keratin, type II cytoskeletal 2 epidermal OS=Homo sapiens OX=9606 GN=KRT2 PE=1 SV=2	P35908		CP_Human_2020.fasta	65433.9	1	8	8	12	0.0059	0.191	639
FDE_MDA_221111_spots - file originale - Copia	spots 2-DE NCI-N87 cells	spots 2-DE NCI-N87 cells	FDE_MDA_221111_spot_178	Cluster of 40S ribosomal protein S18 OS=Homo sapiens OX=9606 GN=RPS18 PE=1 SV=3 (P62269)	40S ribosomal protein S18 OS=Homo sapiens OX=9606 GN=RPS18 PE=1 SV=3	P62269		CP_Human_2020.fasta	17719.3	1	6	7	8	0.004	0.329	152
FDE_MDA_221111_spots - file originale - Copia	spots 2-DE NCI-N87 cells	spots 2-DE NCI-N87 cells	FDE_MDA_221111_spot_178	Cluster of Nucleoside diphosphate kinase A OS=Homo sapiens OX=9606 GN=NME1 PE=1 SV=1 (P15531)	Nucleoside diphosphate kinase A OS=Homo sapiens OX=9606 GN=NME1 PE=1 SV=1	P15531,P15531-2		CP_Human_2020.fasta	17148.8	1	6	9	14	0.0069	0.467	152
FDE_MDA_221111_spots - file originale - Copia	spots 2-DE NCI-N87 cells	spots 2-DE NCI-N87 cells	FDE_MDA_221111_spot_178	Cluster of Isoform 2 of Tropomyosin alpha-3 chain OS=Homo sapiens OX=9606 GN=TPM3 (P06753-2)	Isoform 2 of Tropomyosin alpha-3 chain OS=Homo sapiens OX=9606 GN=TPM3	P06753-2		CP_Human_2020.fasta	29033.3	1	3	3	3	0.0015	0.149	248
FDE_MDA_221111_spots - file originale - Copia	spots 2-DE NCI-N87 cells	spots 2-DE NCI-N87 cells	FDE_MDA_221111_spot_178	Cluster of Keratin, type II cytoskeletal 1 OS=Homo sapiens OX=9606 GN=KRT1 PE=1 SV=6 (P04264)	Keratin, type II cytoskeletal 1 OS=Homo sapiens OX=9606 GN=KRT1 PE=1 SV=6	P04264		CP_Human_2020.fasta	66040.3	1	8	9	12	0.0059	0.175	644
FDE_MDA_221111_spots - file originale - Copia	spots 2-DE NCI-N87 cells	spots 2-DE NCI-N87 cells	FDE_MDA_221111_spot_178	Cluster of 60S ribosomal protein L12 OS=Homo sapiens OX=9606 GN=RPL12 PE=1 SV=1 (P30050)	60S ribosomal protein L12 OS=Homo sapiens OX=9606 GN=RPL12 PE=1 SV=1	P30050		CP_Human_2020.fasta	17819.1	1	3	3	5	0.0025	0.242	165
FDE_MDA_221111_spots - file originale - Copia	spots 2-DE NCI-N87 cells	spots 2-DE NCI-N87 cells	FDE_MDA_221111_spot_178	Cluster of Keratin, type I cytoskeletal 10 OS=Homo sapiens OX=9606 GN=KRT10 PE=1 SV=6 (P13645)	Keratin, type I cytoskeletal 10 OS=Homo sapiens OX=9606 GN=KRT10 PE=1 SV=6	P13645		CP_Human_2020.fasta	58828.8	1	9	10	14	0.0069	0.212	584
FDE_MDA_221111_spots - file originale - Copia	spots 2-DE NCI-N87 cells	spots 2-DE NCI-N87 cells	FDE_MDA_221111_spot_178	Cluster of Apoptosis-associated speck-like protein containing a CARD OS=Homo sapiens OX=9606 GN=PYCARD PE=1 SV=2 (Q9ULZ3)	Apoptosis-associated speck-like protein containing a CARD OS=Homo sapiens OX=9606 GN=PYCARD PE=1 SV=2	Q9ULZ3,Q9ULZ3-2,Q9ULZ3-3		CP_Human_2020.fasta	21627.8	1	3	3	3	0.0015	0.123	195
FDE_MDA_221111_spots - file originale - Copia	spots 2-DE NCI-N87 cells	spots 2-DE NCI-N87 cells	FDE_MDA_221111_spot_178	Cluster of Stathmin OS=Homo sapiens OX=9606 GN=STMN1 PE=1 SV=3 (P16949)	Stathmin OS=Homo sapiens OX=9606 GN=STMN1 PE=1 SV=3	P16949,P16949-2		CP_Human_2020.fasta	17303	1	3	3	3	0.0015	0.148	149
FDE_MDA_221111_spots - file originale - Copia	spots 2-DE NCI-N87 cells	spots 2-DE NCI-N87 cells	FDE_MDA_221111_spot_178	Cluster of 40S ribosomal protein S11 OS=Homo sapiens OX=9606 GN=RPS11 PE=1 SV=3 (P62280)	40S ribosomal protein S11 OS=Homo sapiens OX=9606 GN=RPS11 PE=1 SV=3	M0QZC5,P62280		CP_Human_2020.fasta	18431.3	1	3	3	3	0.0015	0.184	158
FDE_MDA_221111_spots - file originale - Copia	spots 2-DE NCI-N87 cells	spots 2-DE NCI-N87 cells	FDE_MDA_221111_spot_178	Cluster of Keratin, type I cytoskeletal 17 OS=Homo sapiens OX=9606 GN=KRT17 PE=1 SV=2 (Q04695)	Keratin, type I cytoskeletal 14 OS=Homo sapiens OX=9606 GN=KRT14 PE=1 SV=4	P02533		CP_Human_2020.fasta	51562.5	0.998	1	1	6	0.003	0.114	472
FDE_MDA_221111_spots - file originale - Copia	spots 2-DE NCI-N87 cells	spots 2-DE NCI-N87 cells	FDE_MDA_221111_spot_178	Cluster of Keratin, type I cytoskeletal 17 OS=Homo sapiens OX=9606 GN=KRT17 PE=1 SV=2 (Q04695)	Keratin, type I cytoskeletal 19 OS=Homo sapiens OX=9606 GN=KRT19 PE=1 SV=4	P08727		CP_Human_2020.fasta	44107.1	1	1	1	5	0.0025	0.0975	400
FDE_MDA_221111_spots - file originale - Copia	spots 2-DE NCI-N87 cells	spots 2-DE NCI-N87 cells	FDE_MDA_221111_spot_178	Cluster of Cofilin-1 OS=Homo sapiens OX=9606 GN=CFL1 PE=1 SV=3 (P23528)	Cofilin-1 OS=Homo sapiens OX=9606 GN=CFL1 PE=1 SV=3	P23528		CP_Human_2020.fasta	18503.2	1	4	4	5	0.0025	0.271	166
FDE_MDA_221111_spots - file originale - Copia	spots 2-DE NCI-N87 cells	spots 2-DE NCI-N87 cells	FDE_MDA_221111_spot_178	Cluster of Keratin, type I cytoskeletal 17 OS=Homo sapiens OX=9606 GN=KRT17 PE=1 SV=2 (Q04695)	Keratin, type I cytoskeletal 17 OS=Homo sapiens OX=9606 GN=KRT17 PE=1 SV=2	Q04695		CP_Human_2020.fasta	48106.7	0.999	1	1	4	0.002	0.0694	432
FDE_MDA_221111_spots - file originale - Copia	spots 2-DE NCI-N87 cells	spots 2-DE NCI-N87 cells	FDE_MDA_221111_spot_178	Cluster of Superoxide dismutase [Cu-Zn] OS=Homo sapiens OX=9606 GN=SOD1 PE=1 SV=2 (P00441)	Superoxide dismutase [Cu-Zn] OS=Homo sapiens OX=9606 GN=SOD1 PE=1 SV=2	P00441		CP_Human_2020.fasta	15935.3	1	7	9	17	0.0084	0.558	154
FDE_MDA_221111_spots - file originale - Copia	spots 2-DE NCI-N87 cells	spots 2-DE NCI-N87 cells	FDE_MDA_221111_spot_216	Cluster of Glycerol-3-phosphate dehydrogenase, mitochondrial OS=Homo sapiens OX=9606 GN=GPD2 PE=1 SV=3 (P43304)	Glycerol-3-phosphate dehydrogenase, mitochondrial OS=Homo sapiens OX=9606 GN=GPD2 PE=1 SV=3	P43304		CP_Human_2020.fasta	80854.6	1	3	3	4	0.0012	0.0523	727
FDE_MDA_221111_spots - file originale - Copia	spots 2-DE NCI-N87 cells	spots 2-DE NCI-N87 cells	FDE_MDA_221111_spot_216	Cluster of Ladinin-1 OS=Homo sapiens OX=9606 GN=LAD1 PE=1 SV=2 (O00515)	Ladinin-1 OS=Homo sapiens OX=9606 GN=LAD1 PE=1 SV=2	E9PDI4,O00515		CP_Human_2020.fasta	57131.8	1	3	3	3	0.0009	0.0503	517
FDE_MDA_221111_spots - file originale - Copia	spots 2-DE NCI-N87 cells	spots 2-DE NCI-N87 cells	FDE_MDA_221111_spot_216	Cluster of Tripartite motif-containing protein 29 OS=Homo sapiens OX=9606 GN=TRIM29 PE=1 SV=2 (Q14134)	Tripartite motif-containing protein 29 OS=Homo sapiens OX=9606 GN=TRIM29 PE=1 SV=2	Q14134,Q14134-2		CP_Human_2020.fasta	65835.7	1	6	6	6	0.0018	0.111	588
FDE_MDA_221111_spots - file originale - Copia	spots 2-DE NCI-N87 cells	spots 2-DE NCI-N87 cells	FDE_MDA_221111_spot_216	Cluster of Coiled-coil domain-containing protein 6 OS=Homo sapiens OX=9606 GN=CCDC6 PE=1 SV=2 (Q16204)	Coiled-coil domain-containing protein 6 OS=Homo sapiens OX=9606 GN=CCDC6 PE=1 SV=2	Q16204		CP_Human_2020.fasta	53292	1	5	5	6	0.0018	0.11	474
FDE_MDA_221111_spots - file originale - Copia	spots 2-DE NCI-N87 cells	spots 2-DE NCI-N87 cells	FDE_MDA_221111_spot_216	Cluster of Keratin, type II cytoskeletal 1 OS=Homo sapiens OX=9606 GN=KRT1 PE=1 SV=6 (P04264)	Keratin, type II cytoskeletal 1 OS=Homo sapiens OX=9606 GN=KRT1 PE=1 SV=6	P04264		CP_Human_2020.fasta	66040.3	1	3	4	4	0.0012	0.0637	644
FDE_MDA_221111_spots - file originale - Copia	spots 2-DE NCI-N87 cells	spots 2-DE NCI-N87 cells	FDE_MDA_221111_spot_216	Cluster of Stress-induced-phosphoprotein 1 OS=Homo sapiens OX=9606 GN=STIP1 PE=1 SV=1 (P31948)	Stress-induced-phosphoprotein 1 OS=Homo sapiens OX=9606 GN=STIP1 PE=1 SV=1	P31948		CP_Human_2020.fasta	62642.1	1	47	66	105	0.0307	0.656	543
FDE_MDA_221111_spots - file originale - Copia	spots 2-DE NCI-N87 cells	spots 2-DE NCI-N87 cells	FDE_MDA_221111_spot_216	Cluster of Keratin, type I cytoskeletal 10 OS=Homo sapiens OX=9606 GN=KRT10 PE=1 SV=6 (P13645)	Keratin, type I cytoskeletal 10 OS=Homo sapiens OX=9606 GN=KRT10 PE=1 SV=6	P13645		CP_Human_2020.fasta	58828.8	1	6	6	8	0.0023	0.144	584
FDE_MDA_221111_spots - file originale - Copia	spots 2-DE NCI-N87 cells	spots 2-DE NCI-N87 cells	FDE_MDA_221111_spot_216	Cluster of Cleavage stimulation factor subunit 2 OS=Homo sapiens OX=9606 GN=CSTF2 PE=1 SV=1 (P33240)	Cleavage stimulation factor subunit 2 OS=Homo sapiens OX=9606 GN=CSTF2 PE=1 SV=1	E7EWR4,E9PID8,P33240,P33240-2		CP_Human_2020.fasta	60959.1	1	4	4	5	0.0015	0.0797	577
FDE_MDA_221111_spots - file originale - Copia	spots 2-DE NCI-N87 cells	spots 2-DE NCI-N87 cells	FDE_MDA_221111_spot_216	Cluster of Prelamin-A/C OS=Homo sapiens OX=9606 GN=LMNA PE=1 SV=1 (P02545)	Prelamin-A/C OS=Homo sapiens OX=9606 GN=LMNA PE=1 SV=1	P02545		CP_Human_2020.fasta	74140.7	1	24	32	35	0.0102	0.37	664
FDE_MDA_221111_spots - file originale - Copia	spots 2-DE NCI-N87 cells	spots 2-DE NCI-N87 cells	FDE_MDA_221111_spot_216	Cluster of Paraspeckle component 1 OS=Homo sapiens OX=9606 GN=PSPC1 PE=1 SV=1 (Q8WXF1)	Paraspeckle component 1 OS=Homo sapiens OX=9606 GN=PSPC1 PE=1 SV=1	Q8WXF1		CP_Human_2020.fasta	58744.5	1	3	3	4	0.0012	0.065	523
FDE_MDA_221111_spots - file originale - Copia	spots 2-DE NCI-N87 cells	spots 2-DE NCI-N87 cells	FDE_MDA_221111_spot_216	Cluster of Bifunctional purine biosynthesis protein ATIC OS=Homo sapiens OX=9606 GN=ATIC PE=1 SV=3 (P31939)	Bifunctional purine biosynthesis protein ATIC OS=Homo sapiens OX=9606 GN=ATIC PE=1 SV=3	P31939		CP_Human_2020.fasta	64616.5	1	13	14	20	0.0059	0.292	592
FDE_MDA_221111_spots - file originale - Copia	spots 2-DE NCI-N87 cells	spots 2-DE NCI-N87 cells	FDE_MDA_221111_spot_216	Cluster of Keratin, type I cytoskeletal 17 OS=Homo sapiens OX=9606 GN=KRT17 PE=1 SV=2 (Q04695)	Keratin, type I cytoskeletal 17 OS=Homo sapiens OX=9606 GN=KRT17 PE=1 SV=2	Q04695		CP_Human_2020.fasta	48106.7	1	2	2	4	0.0012	0.0718	432
FDE_MDA_221111_spots - file originale - Copia	spots 2-DE NCI-N87 cells	spots 2-DE NCI-N87 cells	FDE_MDA_221111_spot_216	Cluster of WD repeat-containing protein 1 OS=Homo sapiens OX=9606 GN=WDR1 PE=1 SV=4 (O75083)	WD repeat-containing protein 1 OS=Homo sapiens OX=9606 GN=WDR1 PE=1 SV=4	O75083		CP_Human_2020.fasta	66193.2	1	7	7	8	0.0023	0.153	606
FDE_MDA_221111_spots - file originale - Copia	spots 2-DE NCI-N87 cells	spots 2-DE NCI-N87 cells	FDE_MDA_221111_spot_223	Cluster of Keratin, type II cytoskeletal 1 OS=Homo sapiens OX=9606 GN=KRT1 PE=1 SV=6 (P04264)	Keratin, type II cytoskeletal 1 OS=Homo sapiens OX=9606 GN=KRT1 PE=1 SV=6	P04264		CP_Human_2020.fasta	66040.3	1	6	6	8	0.0559	0.169	644
FDE_MDA_221111_spots - file originale - Copia	spots 2-DE NCI-N87 cells	spots 2-DE NCI-N87 cells	FDE_MDA_221111_spot_223	Cluster of Isoform 3 of Calcyphosin OS=Homo sapiens OX=9606 GN=CAPS (Q13938-4)	Isoform 3 of Calcyphosin OS=Homo sapiens OX=9606 GN=CAPS	Q13938-4		CP_Human_2020.fasta	20967.7	1	5	5	17	0.119	0.328	189
FDE_MDA_221111_spots - file originale - Copia	spots 2-DE NCI-N87 cells	spots 2-DE NCI-N87 cells	FDE_MDA_221111_spot_228	Cluster of Septin-11 OS=Homo sapiens OX=9606 GN=SEPTIN11 PE=1 SV=3 (Q9NVA2)	Septin-11 OS=Homo sapiens OX=9606 GN=SEPTIN11 PE=1 SV=3	D6RER5,D6RGI3,Q9NVA2		CP_Human_2020.fasta	49399.1	1	3	4	5	0.0008	0.0769	429
FDE_MDA_221111_spots - file originale - Copia	spots 2-DE NCI-N87 cells	spots 2-DE NCI-N87 cells	FDE_MDA_221111_spot_228	Cluster of Prelamin-A/C OS=Homo sapiens OX=9606 GN=LMNA PE=1 SV=1 (P02545)	Prelamin-A/C OS=Homo sapiens OX=9606 GN=LMNA PE=1 SV=1	P02545		CP_Human_2020.fasta	74140.7	1	3	3	3	0.0005	0.0708	664
FDE_MDA_221111_spots - file originale - Copia	spots 2-DE NCI-N87 cells	spots 2-DE NCI-N87 cells	FDE_MDA_221111_spot_228	Cluster of Alpha-enolase OS=Homo sapiens OX=9606 GN=ENO1 PE=1 SV=2 (P06733)	Alpha-enolase OS=Homo sapiens OX=9606 GN=ENO1 PE=1 SV=2	P06733		CP_Human_2020.fasta	47170.2	1	22	29	53	0.0084	0.525	434
FDE_MDA_221111_spots - file originale - Copia	spots 2-DE NCI-N87 cells	spots 2-DE NCI-N87 cells	FDE_MDA_221111_spot_228	Cluster of Keratin, type I cytoskeletal 23 OS=Homo sapiens OX=9606 GN=KRT23 PE=1 SV=2 (Q9C075)	Keratin, type I cytoskeletal 23 OS=Homo sapiens OX=9606 GN=KRT23 PE=1 SV=2	Q9C075		CP_Human_2020.fasta	48132	1	3	3	3	0.0005	0.0758	422
FDE_MDA_221111_spots - file originale - Copia	spots 2-DE NCI-N87 cells	spots 2-DE NCI-N87 cells	FDE_MDA_221111_spot_228	Cluster of Keratin, type I cytoskeletal 9 OS=Homo sapiens OX=9606 GN=KRT9 PE=1 SV=3 (P35527)	Keratin, type I cytoskeletal 9 OS=Homo sapiens OX=9606 GN=KRT9 PE=1 SV=3	P35527		CP_Human_2020.fasta	62065.9	1	4	4	4	0.0006	0.0787	623
FDE_MDA_221111_spots - file originale - Copia	spots 2-DE NCI-N87 cells	spots 2-DE NCI-N87 cells	FDE_MDA_221111_spot_236	Cluster of Keratin, type II cytoskeletal 1 OS=Homo sapiens OX=9606 GN=KRT1 PE=1 SV=6 (P04264)	Keratin, type II cytoskeletal 1 OS=Homo sapiens OX=9606 GN=KRT1 PE=1 SV=6	P04264		CP_Human_2020.fasta	66040.3	1	1	1	3	0.0577	0.0512	644
FDE_MDA_221111_spots - file originale - Copia	spots 2-DE NCI-N87 cells	spots 2-DE NCI-N87 cells	FDE_MDA_221111_spot_241	Cluster of 3-hydroxyacyl-CoA dehydrogenase type-2 OS=Homo sapiens OX=9606 GN=HSD17B10 PE=1 SV=3 (Q99714)	3-hydroxyacyl-CoA dehydrogenase type-2 OS=Homo sapiens OX=9606 GN=HSD17B10 PE=1 SV=3	Q99714		CP_Human_2020.fasta	26923.1	1	4	4	4	0.0241	0.203	261
FDE_MDA_221111_spots - file originale - Copia	spots 2-DE NCI-N87 cells	spots 2-DE NCI-N87 cells	FDE_MDA_221111_spot_241	Cluster of Triosephosphate isomerase OS=Homo sapiens OX=9606 GN=TPI1 PE=1 SV=3 (P60174)	Triosephosphate isomerase OS=Homo sapiens OX=9606 GN=TPI1 PE=1 SV=3	P60174,P60174-1		CP_Human_2020.fasta	30790.8	1	14	19	46	0.277	0.542	286
FDE_MDA_221111_spots - file originale - Copia	spots 2-DE NCI-N87 cells	spots 2-DE NCI-N87 cells	FDE_MDA_221111_spot_244	Cluster of Methylmalonate-semialdehyde dehydrogenase [acylating], mitochondrial OS=Homo sapiens OX=9606 GN=ALDH6A1 PE=1 SV=2 (Q02252)	Methylmalonate-semialdehyde dehydrogenase [acylating], mitochondrial OS=Homo sapiens OX=9606 GN=ALDH6A1 PE=1 SV=2	Q02252		CP_Human_2020.fasta	57840.3	1	5	5	6	0.0012	0.114	535
FDE_MDA_221111_spots - file originale - Copia	spots 2-DE NCI-N87 cells	spots 2-DE NCI-N87 cells	FDE_MDA_221111_spot_244	Cluster of Aldehyde dehydrogenase X, mitochondrial OS=Homo sapiens OX=9606 GN=ALDH1B1 PE=1 SV=3 (P30837)	Aldehyde dehydrogenase X, mitochondrial OS=Homo sapiens OX=9606 GN=ALDH1B1 PE=1 SV=3	P30837		CP_Human_2020.fasta	57206.6	1	5	5	6	0.0012	0.139	517
FDE_MDA_221111_spots - file originale - Copia	spots 2-DE NCI-N87 cells	spots 2-DE NCI-N87 cells	FDE_MDA_221111_spot_244	Cluster of Aldehyde dehydrogenase, dimeric NADP-preferring OS=Homo sapiens OX=9606 GN=ALDH3A1 PE=1 SV=3 (P30838)	Aldehyde dehydrogenase, dimeric NADP-preferring OS=Homo sapiens OX=9606 GN=ALDH3A1 PE=1 SV=3	P30838		CP_Human_2020.fasta	50395.7	1	8	10	12	0.0024	0.245	453
FDE_MDA_221111_spots - file originale - Copia	spots 2-DE NCI-N87 cells	spots 2-DE NCI-N87 cells	FDE_MDA_221111_spot_244	Cluster of Annexin A2 OS=Homo sapiens OX=9606 GN=ANXA2 PE=1 SV=2 (P07355)	Annexin A2 OS=Homo sapiens OX=9606 GN=ANXA2 PE=1 SV=2	P07355		CP_Human_2020.fasta	38606.1	1	4	4	5	0.001	0.112	339
FDE_MDA_221111_spots - file originale - Copia	spots 2-DE NCI-N87 cells	spots 2-DE NCI-N87 cells	FDE_MDA_221111_spot_244	Cluster of Protein disulfide-isomerase A3 OS=Homo sapiens OX=9606 GN=PDIA3 PE=1 SV=4 (P30101)	Protein disulfide-isomerase A3 OS=Homo sapiens OX=9606 GN=PDIA3 PE=1 SV=4	P30101		CP_Human_2020.fasta	56784.6	1	18	24	43	0.0085	0.422	505
FDE_MDA_221111_spots - file originale - Copia	spots 2-DE NCI-N87 cells	spots 2-DE NCI-N87 cells	FDE_MDA_221111_spot_244	Cluster of Alpha-enolase OS=Homo sapiens OX=9606 GN=ENO1 PE=1 SV=2 (P06733)	Alpha-enolase OS=Homo sapiens OX=9606 GN=ENO1 PE=1 SV=2	P06733		CP_Human_2020.fasta	47170.2	1	8	10	12	0.0024	0.283	434
FDE_MDA_221111_spots - file originale - Copia	spots 2-DE NCI-N87 cells	spots 2-DE NCI-N87 cells	FDE_MDA_221111_spot_244	Cluster of Vasodilator-stimulated phosphoprotein OS=Homo sapiens OX=9606 GN=VASP PE=1 SV=3 (P50552)	Vasodilator-stimulated phosphoprotein OS=Homo sapiens OX=9606 GN=VASP PE=1 SV=3	P50552		CP_Human_2020.fasta	39829.1	1	10	11	12	0.0024	0.368	380
FDE_MDA_221111_spots - file originale - Copia	spots 2-DE NCI-N87 cells	spots 2-DE NCI-N87 cells	FDE_MDA_221111_spot_244	Cluster of Heterogeneous nuclear ribonucleoprotein H OS=Homo sapiens OX=9606 GN=HNRNPH1 PE=1 SV=4 (P31943)	Heterogeneous nuclear ribonucleoprotein H2 OS=Homo sapiens OX=9606 GN=HNRNPH2 PE=1 SV=1	P55795		CP_Human_2020.fasta	49264.1	1	3	4	9	0.0018	0.22	449
FDE_MDA_221111_spots - file originale - Copia	spots 2-DE NCI-N87 cells	spots 2-DE NCI-N87 cells	FDE_MDA_221111_spot_244	Cluster of Isoform A of Serine/threonine-protein kinase 24 OS=Homo sapiens OX=9606 GN=STK24 (Q9Y6E0-2)	Isoform A of Serine/threonine-protein kinase 24 OS=Homo sapiens OX=9606 GN=STK24	B4DR80,Q9Y6E0-2		CP_Human_2020.fasta	45838.1	1	4	4	6	0.0012	0.174	412
FDE_MDA_221111_spots - file originale - Copia	spots 2-DE NCI-N87 cells	spots 2-DE NCI-N87 cells	FDE_MDA_221111_spot_244	Cluster of 60 kDa heat shock protein, mitochondrial OS=Homo sapiens OX=9606 GN=HSPD1 PE=1 SV=2 (P10809)	60 kDa heat shock protein, mitochondrial OS=Homo sapiens OX=9606 GN=HSPD1 PE=1 SV=2	P10809		CP_Human_2020.fasta	61055.7	1	4	5	5	0.001	0.11	573
FDE_MDA_221111_spots - file originale - Copia	spots 2-DE NCI-N87 cells	spots 2-DE NCI-N87 cells	FDE_MDA_221111_spot_244	Cluster of Tubulin beta-4B chain OS=Homo sapiens OX=9606 GN=TUBB4B PE=1 SV=1 (P68371)	Tubulin beta-4B chain OS=Homo sapiens OX=9606 GN=TUBB4B PE=1 SV=1	P68371		CP_Human_2020.fasta	49830.7	1	3	4	50	0.0099	0.362	445
FDE_MDA_221111_spots - file originale - Copia	spots 2-DE NCI-N87 cells	spots 2-DE NCI-N87 cells	FDE_MDA_221111_spot_244	Cluster of Cytoplasmic dynein 1 light intermediate chain 2 OS=Homo sapiens OX=9606 GN=DYNC1LI2 PE=1 SV=1 (O43237)	Cytoplasmic dynein 1 light intermediate chain 2 OS=Homo sapiens OX=9606 GN=DYNC1LI2 PE=1 SV=1	O43237,O43237-2		CP_Human_2020.fasta	54099.8	1	3	3	3	0.0006	0.0813	492
FDE_MDA_221111_spots - file originale - Copia	spots 2-DE NCI-N87 cells	spots 2-DE NCI-N87 cells	FDE_MDA_221111_spot_244	Cluster of Alpha-aminoadipic semialdehyde dehydrogenase OS=Homo sapiens OX=9606 GN=ALDH7A1 PE=1 SV=5 (P49419)	Alpha-aminoadipic semialdehyde dehydrogenase OS=Homo sapiens OX=9606 GN=ALDH7A1 PE=1 SV=5	A0A1B0GTG2,A0A1B0GTY9,A0A1B0GW77,P49419,P49419-2		CP_Human_2020.fasta	58487.6	1	9	9	10	0.002	0.187	539
FDE_MDA_221111_spots - file originale - Copia	spots 2-DE NCI-N87 cells	spots 2-DE NCI-N87 cells	FDE_MDA_221111_spot_244	Cluster of Glyceraldehyde-3-phosphate dehydrogenase OS=Homo sapiens OX=9606 GN=GAPDH PE=1 SV=3 (P04406)	Glyceraldehyde-3-phosphate dehydrogenase OS=Homo sapiens OX=9606 GN=GAPDH PE=1 SV=3	P04406		CP_Human_2020.fasta	36053.4	1	4	5	5	0.001	0.173	335
FDE_MDA_221111_spots - file originale - Copia	spots 2-DE NCI-N87 cells	spots 2-DE NCI-N87 cells	FDE_MDA_221111_spot_244	Cluster of Inosine-5'-monophosphate dehydrogenase 2 OS=Homo sapiens OX=9606 GN=IMPDH2 PE=1 SV=2 (P12268)	Inosine-5'-monophosphate dehydrogenase 2 OS=Homo sapiens OX=9606 GN=IMPDH2 PE=1 SV=2	H0Y4R1,P12268		CP_Human_2020.fasta	55806.5	1	9	12	12	0.0024	0.193	514
FDE_MDA_221111_spots - file originale - Copia	spots 2-DE NCI-N87 cells	spots 2-DE NCI-N87 cells	FDE_MDA_221111_spot_244	Cluster of Keratin, type II cytoskeletal 5 OS=Homo sapiens OX=9606 GN=KRT5 PE=1 SV=3 (P13647)	Keratin, type II cytoskeletal 5 OS=Homo sapiens OX=9606 GN=KRT5 PE=1 SV=3	P13647		CP_Human_2020.fasta	62379.6	1	3	3	23	0.0046	0.137	590
FDE_MDA_221111_spots - file originale - Copia	spots 2-DE NCI-N87 cells	spots 2-DE NCI-N87 cells	FDE_MDA_221111_spot_244	Cluster of Keratin, type I cytoskeletal 13 OS=Homo sapiens OX=9606 GN=KRT13 PE=1 SV=4 (P13646)	Keratin, type I cytoskeletal 13 OS=Homo sapiens OX=9606 GN=KRT13 PE=1 SV=4	P13646		CP_Human_2020.fasta	49589.3	1	6	6	10	0.002	0.253	458
FDE_MDA_221111_spots - file originale - Copia	spots 2-DE NCI-N87 cells	spots 2-DE NCI-N87 cells	FDE_MDA_221111_spot_244	Cluster of Keratin, type I cytoskeletal 10 OS=Homo sapiens OX=9606 GN=KRT10 PE=1 SV=6 (P13645)	Keratin, type I cytoskeletal 10 OS=Homo sapiens OX=9606 GN=KRT10 PE=1 SV=6	P13645		CP_Human_2020.fasta	58828.8	1	7	9	13	0.0026	0.182	584
FDE_MDA_221111_spots - file originale - Copia	spots 2-DE NCI-N87 cells	spots 2-DE NCI-N87 cells	FDE_MDA_221111_spot_244	Cluster of UTP--glucose-1-phosphate uridylyltransferase OS=Homo sapiens OX=9606 GN=UGP2 PE=1 SV=5 (Q16851)	UTP--glucose-1-phosphate uridylyltransferase OS=Homo sapiens OX=9606 GN=UGP2 PE=1 SV=5	A0A087WYS1,E7EUC7,Q16851		CP_Human_2020.fasta	56942	1	11	13	16	0.0032	0.272	508
FDE_MDA_221111_spots - file originale - Copia	spots 2-DE NCI-N87 cells	spots 2-DE NCI-N87 cells	FDE_MDA_221111_spot_244	Cluster of Actin-related protein 3 OS=Homo sapiens OX=9606 GN=ACTR3 PE=1 SV=3 (P61158)	Actin-related protein 3 OS=Homo sapiens OX=9606 GN=ACTR3 PE=1 SV=3	P61158		CP_Human_2020.fasta	47371.9	1	3	3	3	0.0006	0.0837	418
FDE_MDA_221111_spots - file originale - Copia	spots 2-DE NCI-N87 cells	spots 2-DE NCI-N87 cells	FDE_MDA_221111_spot_244	Cluster of Actin, aortic smooth muscle OS=Homo sapiens OX=9606 GN=ACTA2 PE=1 SV=1 (P62736)	Actin, cytoplasmic 2 OS=Homo sapiens OX=9606 GN=ACTG1 PE=1 SV=1	P63261		CP_Human_2020.fasta	41793.9	1	1	1	18	0.0036	0.347	375
FDE_MDA_221111_spots - file originale - Copia	spots 2-DE NCI-N87 cells	spots 2-DE NCI-N87 cells	FDE_MDA_221111_spot_244	Cluster of Keratin, type I cytoskeletal 17 OS=Homo sapiens OX=9606 GN=KRT17 PE=1 SV=2 (Q04695)	Keratin, type I cytoskeletal 17 OS=Homo sapiens OX=9606 GN=KRT17 PE=1 SV=2	Q04695		CP_Human_2020.fasta	48106.7	1	10	15	36	0.0071	0.458	432
FDE_MDA_221111_spots - file originale - Copia	spots 2-DE NCI-N87 cells	spots 2-DE NCI-N87 cells	FDE_MDA_221111_spot_244	Cluster of Aldehyde dehydrogenase X, mitochondrial OS=Homo sapiens OX=9606 GN=ALDH1B1 PE=1 SV=3 (P30837)	Aldehyde dehydrogenase, mitochondrial OS=Homo sapiens OX=9606 GN=ALDH2 PE=1 SV=2	P05091		CP_Human_2020.fasta	56381.4	1	8	9	10	0.002	0.213	517
FDE_MDA_221111_spots - file originale - Copia	spots 2-DE NCI-N87 cells	spots 2-DE NCI-N87 cells	FDE_MDA_221111_spot_244	Cluster of Protein kinase C and casein kinase substrate in neurons protein 3 OS=Homo sapiens OX=9606 GN=PACSIN3 PE=1 SV=2 (Q9UKS6)	Protein kinase C and casein kinase substrate in neurons protein 3 OS=Homo sapiens OX=9606 GN=PACSIN3 PE=1 SV=2	A0A0C4DGG1,Q9UKS6		CP_Human_2020.fasta	48486.7	1	4	4	4	0.0008	0.127	424
FDE_MDA_221111_spots - file originale - Copia	spots 2-DE NCI-N87 cells	spots 2-DE NCI-N87 cells	FDE_MDA_221111_spot_244	Cluster of Phosphoglycerate kinase 1 OS=Homo sapiens OX=9606 GN=PGK1 PE=1 SV=3 (P00558)	Phosphoglycerate kinase 1 OS=Homo sapiens OX=9606 GN=PGK1 PE=1 SV=3	P00558		CP_Human_2020.fasta	44615.3	1	4	4	4	0.0008	0.103	417
FDE_MDA_221111_spots - file originale - Copia	spots 2-DE NCI-N87 cells	spots 2-DE NCI-N87 cells	FDE_MDA_221111_spot_244	Cluster of Adenylyl cyclase-associated protein 1 OS=Homo sapiens OX=9606 GN=CAP1 PE=1 SV=5 (Q01518)	Adenylyl cyclase-associated protein 1 OS=Homo sapiens OX=9606 GN=CAP1 PE=1 SV=5	Q01518,Q01518-2		CP_Human_2020.fasta	51901.6	1	8	9	9	0.0018	0.211	475
FDE_MDA_221111_spots - file originale - Copia	spots 2-DE NCI-N87 cells	spots 2-DE NCI-N87 cells	FDE_MDA_221111_spot_244	Cluster of Isoform 3 of Heterogeneous nuclear ribonucleoprotein K OS=Homo sapiens OX=9606 GN=HNRNPK (P61978-3)	Isoform 3 of Heterogeneous nuclear ribonucleoprotein K OS=Homo sapiens OX=9606 GN=HNRNPK	P61978-3		CP_Human_2020.fasta	48564.6	1	7	7	9	0.0018	0.216	440
FDE_MDA_221111_spots - file originale - Copia	spots 2-DE NCI-N87 cells	spots 2-DE NCI-N87 cells	FDE_MDA_221111_spot_244	Cluster of Protein disulfide-isomerase A3 OS=Homo sapiens OX=9606 GN=PDIA3 PE=1 SV=4 (P30101)	Protein disulfide-isomerase A3 (Fragment) OS=Homo sapiens OX=9606 GN=PDIA3 PE=1 SV=1	H7BZJ3		CP_Human_2020.fasta	13519.7	0.995	1	1	13	0.0026	0.528	123
FDE_MDA_221111_spots - file originale - Copia	spots 2-DE NCI-N87 cells	spots 2-DE NCI-N87 cells	FDE_MDA_221111_spot_244	Cluster of Pre-mRNA-processing factor 19 OS=Homo sapiens OX=9606 GN=PRPF19 PE=1 SV=1 (Q9UMS4)	Pre-mRNA-processing factor 19 OS=Homo sapiens OX=9606 GN=PRPF19 PE=1 SV=1	Q9UMS4		CP_Human_2020.fasta	55181.3	1	6	7	7	0.0014	0.151	504
FDE_MDA_221111_spots - file originale - Copia	spots 2-DE NCI-N87 cells	spots 2-DE NCI-N87 cells	FDE_MDA_221111_spot_244	Cluster of Septin-8 OS=Homo sapiens OX=9606 GN=SEPTIN8 PE=1 SV=4 (Q92599)	Septin-8 OS=Homo sapiens OX=9606 GN=SEPTIN8 PE=1 SV=4	A0A087X142,A6NFQ9,A6NMH6,F8W8I8,Q92599,Q92599-2,Q92599-4		CP_Human_2020.fasta	55756.4	1	3	3	4	0.0008	0.101	483
FDE_MDA_221111_spots - file originale - Copia	spots 2-DE NCI-N87 cells	spots 2-DE NCI-N87 cells	FDE_MDA_221111_spot_244	Cluster of Keratin, type II cytoskeletal 4 OS=Homo sapiens OX=9606 GN=KRT4 PE=1 SV=5 (P19013)	Keratin, type II cytoskeletal 4 OS=Homo sapiens OX=9606 GN=KRT4 PE=1 SV=5	P19013		CP_Human_2020.fasta	56144.8	1	9	11	15	0.003	0.285	520
FDE_MDA_221111_spots - file originale - Copia	spots 2-DE NCI-N87 cells	spots 2-DE NCI-N87 cells	FDE_MDA_221111_spot_244	Cluster of Vacuolar protein sorting-associated protein 4A OS=Homo sapiens OX=9606 GN=VPS4A PE=1 SV=1 (Q9UN37)	Vacuolar protein sorting-associated protein 4A OS=Homo sapiens OX=9606 GN=VPS4A PE=1 SV=1	Q9UN37		CP_Human_2020.fasta	48899.3	1	4	4	7	0.0014	0.176	437
FDE_MDA_221111_spots - file originale - Copia	spots 2-DE NCI-N87 cells	spots 2-DE NCI-N87 cells	FDE_MDA_221111_spot_244	Cluster of Tubulin alpha-4A chain OS=Homo sapiens OX=9606 GN=TUBA4A PE=1 SV=1 (P68366)	Tubulin alpha-4A chain OS=Homo sapiens OX=9606 GN=TUBA4A PE=1 SV=1	P68366,P68366-2		CP_Human_2020.fasta	49924.6	1	4	4	16	0.0032	0.286	448
FDE_MDA_221111_spots - file originale - Copia	spots 2-DE NCI-N87 cells	spots 2-DE NCI-N87 cells	FDE_MDA_221111_spot_244	Cluster of Tubulin alpha-4A chain OS=Homo sapiens OX=9606 GN=TUBA4A PE=1 SV=1 (P68366)	Tubulin alpha-1B chain OS=Homo sapiens OX=9606 GN=TUBA1B PE=1 SV=1	P68363,Q71U36,Q71U36-2		CP_Human_2020.fasta	50135.7	0.998	1	1	20	0.004	0.375	451
FDE_MDA_221111_spots - file originale - Copia	spots 2-DE NCI-N87 cells	spots 2-DE NCI-N87 cells	FDE_MDA_221111_spot_244	Cluster of Tubulin beta-4B chain OS=Homo sapiens OX=9606 GN=TUBB4B PE=1 SV=1 (P68371)	Tubulin beta-6 chain OS=Homo sapiens OX=9606 GN=TUBB6 PE=1 SV=1	Q9BUF5		CP_Human_2020.fasta	49857.2	1	5	5	31	0.0062	0.305	446
FDE_MDA_221111_spots - file originale - Copia	spots 2-DE NCI-N87 cells	spots 2-DE NCI-N87 cells	FDE_MDA_221111_spot_244	Cluster of Aspartate--tRNA ligase, cytoplasmic OS=Homo sapiens OX=9606 GN=DARS1 PE=1 SV=2 (P14868)	Aspartate--tRNA ligase, cytoplasmic OS=Homo sapiens OX=9606 GN=DARS1 PE=1 SV=2	P14868		CP_Human_2020.fasta	57136.7	1	11	12	14	0.0028	0.297	501
FDE_MDA_221111_spots - file originale - Copia	spots 2-DE NCI-N87 cells	spots 2-DE NCI-N87 cells	FDE_MDA_221111_spot_244	Cluster of T-complex protein 1 subunit beta OS=Homo sapiens OX=9606 GN=CCT2 PE=1 SV=4 (P78371)	T-complex protein 1 subunit beta OS=Homo sapiens OX=9606 GN=CCT2 PE=1 SV=4	P78371		CP_Human_2020.fasta	57489.9	1	11	15	19	0.0038	0.254	535
FDE_MDA_221111_spots - file originale - Copia	spots 2-DE NCI-N87 cells	spots 2-DE NCI-N87 cells	FDE_MDA_221111_spot_244	Cluster of Septin-11 OS=Homo sapiens OX=9606 GN=SEPTIN11 PE=1 SV=3 (Q9NVA2)	Septin-11 OS=Homo sapiens OX=9606 GN=SEPTIN11 PE=1 SV=3	D6RER5,D6RGI3,Q9NVA2		CP_Human_2020.fasta	49399.1	1	6	7	8	0.0016	0.149	429
FDE_MDA_221111_spots - file originale - Copia	spots 2-DE NCI-N87 cells	spots 2-DE NCI-N87 cells	FDE_MDA_221111_spot_244	Cluster of Keratin, type II cytoskeletal 5 OS=Homo sapiens OX=9606 GN=KRT5 PE=1 SV=3 (P13647)	Keratin, type II cytoskeletal 6B OS=Homo sapiens OX=9606 GN=KRT6B PE=1 SV=5	P04259		CP_Human_2020.fasta	60068.6	0.993	0	0	51	0.0101	0.353	564
FDE_MDA_221111_spots - file originale - Copia	spots 2-DE NCI-N87 cells	spots 2-DE NCI-N87 cells	FDE_MDA_221111_spot_244	Cluster of Keratin, type II cytoskeletal 1 OS=Homo sapiens OX=9606 GN=KRT1 PE=1 SV=6 (P04264)	Keratin, type II cytoskeletal 1 OS=Homo sapiens OX=9606 GN=KRT1 PE=1 SV=6	P04264		CP_Human_2020.fasta	66040.3	1	10	11	21	0.0042	0.293	644
FDE_MDA_221111_spots - file originale - Copia	spots 2-DE NCI-N87 cells	spots 2-DE NCI-N87 cells	FDE_MDA_221111_spot_244	Cluster of Methanethiol oxidase OS=Homo sapiens OX=9606 GN=SELENBP1 PE=1 SV=2 (Q13228)	Methanethiol oxidase OS=Homo sapiens OX=9606 GN=SELENBP1 PE=1 SV=2	Q13228,Q13228-4		CP_Human_2020.fasta	52392	1	5	5	5	0.001	0.125	472
FDE_MDA_221111_spots - file originale - Copia	spots 2-DE NCI-N87 cells	spots 2-DE NCI-N87 cells	FDE_MDA_221111_spot_244	Cluster of Tubulin beta-4B chain OS=Homo sapiens OX=9606 GN=TUBB4B PE=1 SV=1 (P68371)	Tubulin beta-3 chain OS=Homo sapiens OX=9606 GN=TUBB3 PE=1 SV=2	Q13509		CP_Human_2020.fasta	50432.7	1	2	2	43	0.0085	0.338	450
FDE_MDA_221111_spots - file originale - Copia	spots 2-DE NCI-N87 cells	spots 2-DE NCI-N87 cells	FDE_MDA_221111_spot_244	Cluster of RuvB-like 1 OS=Homo sapiens OX=9606 GN=RUVBL1 PE=1 SV=1 (Q9Y265)	RuvB-like 1 OS=Homo sapiens OX=9606 GN=RUVBL1 PE=1 SV=1	Q9Y265		CP_Human_2020.fasta	50229.4	1	9	9	9	0.0018	0.213	456
FDE_MDA_221111_spots - file originale - Copia	spots 2-DE NCI-N87 cells	spots 2-DE NCI-N87 cells	FDE_MDA_221111_spot_244	Cluster of Septin-10 OS=Homo sapiens OX=9606 GN=SEPTIN10 PE=1 SV=2 (Q9P0V9)	Septin-10 OS=Homo sapiens OX=9606 GN=SEPTIN10 PE=1 SV=2	B5ME97,E7EW69,E7EX04,Q9P0V9,Q9P0V9-2		CP_Human_2020.fasta	52593.5	1	4	4	4	0.0008	0.104	454
FDE_MDA_221111_spots - file originale - Copia	spots 2-DE NCI-N87 cells	spots 2-DE NCI-N87 cells	FDE_MDA_221111_spot_244	Cluster of Keratin, type II cytoskeletal 8 OS=Homo sapiens OX=9606 GN=KRT8 PE=1 SV=7 (P05787)	Keratin, type II cytoskeletal 8 (Fragment) OS=Homo sapiens OX=9606 GN=KRT8 PE=1 SV=2	H0YIB2		CP_Human_2020.fasta	4077.9	1	2	4	7	0.0014	0.829	35
FDE_MDA_221111_spots - file originale - Copia	spots 2-DE NCI-N87 cells	spots 2-DE NCI-N87 cells	FDE_MDA_221111_spot_244	Cluster of Cytosol aminopeptidase OS=Homo sapiens OX=9606 GN=LAP3 PE=1 SV=3 (P28838)	Cytosol aminopeptidase OS=Homo sapiens OX=9606 GN=LAP3 PE=1 SV=3	P28838,P28838-2		CP_Human_2020.fasta	56167.8	1	8	9	10	0.002	0.193	519
FDE_MDA_221111_spots - file originale - Copia	spots 2-DE NCI-N87 cells	spots 2-DE NCI-N87 cells	FDE_MDA_221111_spot_244	Cluster of Keratin, type II cytoskeletal 2 epidermal OS=Homo sapiens OX=9606 GN=KRT2 PE=1 SV=2 (P35908)	Keratin, type II cytoskeletal 2 epidermal OS=Homo sapiens OX=9606 GN=KRT2 PE=1 SV=2	P35908		CP_Human_2020.fasta	65433.9	1	1	1	16	0.0032	0.105	639
FDE_MDA_221111_spots - file originale - Copia	spots 2-DE NCI-N87 cells	spots 2-DE NCI-N87 cells	FDE_MDA_221111_spot_244	Cluster of Tubulin beta-4B chain OS=Homo sapiens OX=9606 GN=TUBB4B PE=1 SV=1 (P68371)	Tubulin beta-2A chain OS=Homo sapiens OX=9606 GN=TUBB2A PE=1 SV=1	Q13885		CP_Human_2020.fasta	49907.1	1	1	1	43	0.0085	0.308	445
FDE_MDA_221111_spots - file originale - Copia	spots 2-DE NCI-N87 cells	spots 2-DE NCI-N87 cells	FDE_MDA_221111_spot_244	Cluster of Tubulin alpha-4A chain OS=Homo sapiens OX=9606 GN=TUBA4A PE=1 SV=1 (P68366)	Tubulin alpha-1C chain OS=Homo sapiens OX=9606 GN=TUBA1C PE=1 SV=1	F5H5D3,Q9BQE3		CP_Human_2020.fasta	49895.5	1	2	2	20	0.004	0.372	449
FDE_MDA_221111_spots - file originale - Copia	spots 2-DE NCI-N87 cells	spots 2-DE NCI-N87 cells	FDE_MDA_221111_spot_244	Cluster of Keratin, type I cytoskeletal 20 OS=Homo sapiens OX=9606 GN=KRT20 PE=1 SV=1 (P35900)	Keratin, type I cytoskeletal 20 OS=Homo sapiens OX=9606 GN=KRT20 PE=1 SV=1	P35900		CP_Human_2020.fasta	48487	1	2	2	7	0.0014	0.0896	424
FDE_MDA_221111_spots - file originale - Copia	spots 2-DE NCI-N87 cells	spots 2-DE NCI-N87 cells	FDE_MDA_221111_spot_244	Cluster of Heterogeneous nuclear ribonucleoprotein H OS=Homo sapiens OX=9606 GN=HNRNPH1 PE=1 SV=4 (P31943)	Heterogeneous nuclear ribonucleoprotein H OS=Homo sapiens OX=9606 GN=HNRNPH1 PE=1 SV=4	E9PCY7,G8JLB6,P31943		CP_Human_2020.fasta	49229.8	1	5	5	10	0.002	0.31	449
FDE_MDA_221111_spots - file originale - Copia	spots 2-DE NCI-N87 cells	spots 2-DE NCI-N87 cells	FDE_MDA_221111_spot_244	Cluster of D-3-phosphoglycerate dehydrogenase OS=Homo sapiens OX=9606 GN=PHGDH PE=1 SV=4 (O43175)	D-3-phosphoglycerate dehydrogenase OS=Homo sapiens OX=9606 GN=PHGDH PE=1 SV=4	A0A286YF22,A0A2C9F2M7,O43175		CP_Human_2020.fasta	56650.6	1	8	8	8	0.0016	0.139	533
FDE_MDA_221111_spots - file originale - Copia	spots 2-DE NCI-N87 cells	spots 2-DE NCI-N87 cells	FDE_MDA_221111_spot_244	Cluster of Endophilin-B2 OS=Homo sapiens OX=9606 GN=SH3GLB2 PE=1 SV=1 (Q9NR46)	Endophilin-B2 OS=Homo sapiens OX=9606 GN=SH3GLB2 PE=1 SV=1	B7ZC38,Q9NR46		CP_Human_2020.fasta	43975.2	1	5	5	6	0.0012	0.157	395
FDE_MDA_221111_spots - file originale - Copia	spots 2-DE NCI-N87 cells	spots 2-DE NCI-N87 cells	FDE_MDA_221111_spot_244	Cluster of Serine hydroxymethyltransferase, mitochondrial OS=Homo sapiens OX=9606 GN=SHMT2 PE=1 SV=3 (P34897)	Serine hydroxymethyltransferase, mitochondrial OS=Homo sapiens OX=9606 GN=SHMT2 PE=1 SV=3	P34897,P34897-3		CP_Human_2020.fasta	55994.7	1	10	10	12	0.0024	0.214	504
FDE_MDA_221111_spots - file originale - Copia	spots 2-DE NCI-N87 cells	spots 2-DE NCI-N87 cells	FDE_MDA_221111_spot_244	Cluster of T-complex protein 1 subunit theta OS=Homo sapiens OX=9606 GN=CCT8 PE=1 SV=4 (P50990)	T-complex protein 1 subunit theta OS=Homo sapiens OX=9606 GN=CCT8 PE=1 SV=4	P50990		CP_Human_2020.fasta	59621	1	3	3	3	0.0006	0.0712	548
FDE_MDA_221111_spots - file originale - Copia	spots 2-DE NCI-N87 cells	spots 2-DE NCI-N87 cells	FDE_MDA_221111_spot_244	Cluster of Actin, aortic smooth muscle OS=Homo sapiens OX=9606 GN=ACTA2 PE=1 SV=1 (P62736)	Actin, cytoplasmic 1 OS=Homo sapiens OX=9606 GN=ACTB PE=1 SV=1	P60709		CP_Human_2020.fasta	41737.8	1	1	1	18	0.0036	0.347	375
FDE_MDA_221111_spots - file originale - Copia	spots 2-DE NCI-N87 cells	spots 2-DE NCI-N87 cells	FDE_MDA_221111_spot_244	Cluster of RuvB-like 2 OS=Homo sapiens OX=9606 GN=RUVBL2 PE=1 SV=3 (Q9Y230)	RuvB-like 2 OS=Homo sapiens OX=9606 GN=RUVBL2 PE=1 SV=3	Q9Y230		CP_Human_2020.fasta	51158.1	1	3	3	3	0.0006	0.0778	463
FDE_MDA_221111_spots - file originale - Copia	spots 2-DE NCI-N87 cells	spots 2-DE NCI-N87 cells	FDE_MDA_221111_spot_244	Cluster of 4-trimethylaminobutyraldehyde dehydrogenase OS=Homo sapiens OX=9606 GN=ALDH9A1 PE=1 SV=3 (P49189)	4-trimethylaminobutyraldehyde dehydrogenase OS=Homo sapiens OX=9606 GN=ALDH9A1 PE=1 SV=3	P49189		CP_Human_2020.fasta	53802	1	6	6	6	0.0012	0.184	494
FDE_MDA_221111_spots - file originale - Copia	spots 2-DE NCI-N87 cells	spots 2-DE NCI-N87 cells	FDE_MDA_221111_spot_244	Cluster of Dipeptidyl peptidase 2 OS=Homo sapiens OX=9606 GN=DPP7 PE=1 SV=3 (Q9UHL4)	Dipeptidyl peptidase 2 OS=Homo sapiens OX=9606 GN=DPP7 PE=1 SV=3	Q9UHL4		CP_Human_2020.fasta	54342.9	1	4	4	4	0.0008	0.112	492
FDE_MDA_221111_spots - file originale - Copia	spots 2-DE NCI-N87 cells	spots 2-DE NCI-N87 cells	FDE_MDA_221111_spot_244	Cluster of Keratin, type II cytoskeletal 5 OS=Homo sapiens OX=9606 GN=KRT5 PE=1 SV=3 (P13647)	Keratin, type II cytoskeletal 6A OS=Homo sapiens OX=9606 GN=KRT6A PE=1 SV=3	P02538		CP_Human_2020.fasta	60046.4	1	6	8	59	0.0117	0.44	564
FDE_MDA_221111_spots - file originale - Copia	spots 2-DE NCI-N87 cells	spots 2-DE NCI-N87 cells	FDE_MDA_221111_spot_244	Cluster of Glucose-6-phosphate isomerase OS=Homo sapiens OX=9606 GN=GPI PE=1 SV=4 (P06744)	Glucose-6-phosphate isomerase OS=Homo sapiens OX=9606 GN=GPI PE=1 SV=4	P06744		CP_Human_2020.fasta	63148.5	1	8	9	9	0.0018	0.185	558
FDE_MDA_221111_spots - file originale - Copia	spots 2-DE NCI-N87 cells	spots 2-DE NCI-N87 cells	FDE_MDA_221111_spot_244	Cluster of Glutamate dehydrogenase 1, mitochondrial OS=Homo sapiens OX=9606 GN=GLUD1 PE=1 SV=2 (P00367)	Glutamate dehydrogenase 1, mitochondrial OS=Homo sapiens OX=9606 GN=GLUD1 PE=1 SV=2	P00367		CP_Human_2020.fasta	61399.7	1	19	24	26	0.0052	0.396	558
FDE_MDA_221111_spots - file originale - Copia	spots 2-DE NCI-N87 cells	spots 2-DE NCI-N87 cells	FDE_MDA_221111_spot_244	Cluster of ATP synthase subunit alpha, mitochondrial OS=Homo sapiens OX=9606 GN=ATP5F1A PE=1 SV=1 (P25705)	ATP synthase subunit alpha, mitochondrial OS=Homo sapiens OX=9606 GN=ATP5F1A PE=1 SV=1	P25705		CP_Human_2020.fasta	59752.1	1	21	27	32	0.0064	0.41	553
FDE_MDA_221111_spots - file originale - Copia	spots 2-DE NCI-N87 cells	spots 2-DE NCI-N87 cells	FDE_MDA_221111_spot_244	Cluster of Aldehyde dehydrogenase X, mitochondrial OS=Homo sapiens OX=9606 GN=ALDH1B1 PE=1 SV=3 (P30837)	Retinal dehydrogenase 1 OS=Homo sapiens OX=9606 GN=ALDH1A1 PE=1 SV=2	P00352		CP_Human_2020.fasta	54862.8	1	11	13	17	0.0034	0.248	501
FDE_MDA_221111_spots - file originale - Copia	spots 2-DE NCI-N87 cells	spots 2-DE NCI-N87 cells	FDE_MDA_221111_spot_244	Cluster of Polypyrimidine tract-binding protein 1 OS=Homo sapiens OX=9606 GN=PTBP1 PE=1 SV=1 (P26599)	Polypyrimidine tract-binding protein 1 OS=Homo sapiens OX=9606 GN=PTBP1 PE=1 SV=1	A0A0U1RRM4,P26599,P26599-2,P26599-3		CP_Human_2020.fasta	57222.5	1	4	5	5	0.001	0.0979	531
FDE_MDA_221111_spots - file originale - Copia	spots 2-DE NCI-N87 cells	spots 2-DE NCI-N87 cells	FDE_MDA_221111_spot_244	Cluster of Actin, aortic smooth muscle OS=Homo sapiens OX=9606 GN=ACTA2 PE=1 SV=1 (P62736)	Actin, aortic smooth muscle OS=Homo sapiens OX=9606 GN=ACTA2 PE=1 SV=1	P62736,P63267,P68032,P68133		CP_Human_2020.fasta	42020.1	0.998	0	0	11	0.0022	0.191	377
FDE_MDA_221111_spots - file originale - Copia	spots 2-DE NCI-N87 cells	spots 2-DE NCI-N87 cells	FDE_MDA_221111_spot_244	Cluster of Keratin, type I cytoskeletal 9 OS=Homo sapiens OX=9606 GN=KRT9 PE=1 SV=3 (P35527)	Keratin, type I cytoskeletal 9 OS=Homo sapiens OX=9606 GN=KRT9 PE=1 SV=3	P35527		CP_Human_2020.fasta	62065.9	1	8	9	10	0.002	0.213	623
FDE_MDA_221111_spots - file originale - Copia	spots 2-DE NCI-N87 cells	spots 2-DE NCI-N87 cells	FDE_MDA_221111_spot_244	Cluster of Annexin A11 OS=Homo sapiens OX=9606 GN=ANXA11 PE=1 SV=1 (P50995)	Annexin A11 OS=Homo sapiens OX=9606 GN=ANXA11 PE=1 SV=1	P50995,P50995-2		CP_Human_2020.fasta	54391.7	1	13	16	16	0.0032	0.287	505
FDE_MDA_221111_spots - file originale - Copia	spots 2-DE NCI-N87 cells	spots 2-DE NCI-N87 cells	FDE_MDA_221111_spot_244	Cluster of Lamina-associated polypeptide 2, isoform alpha OS=Homo sapiens OX=9606 GN=TMPO PE=1 SV=2 (P42166)	Lamina-associated polypeptide 2, isoform alpha OS=Homo sapiens OX=9606 GN=TMPO PE=1 SV=2	G5E972,P42166,P42167,P42167-2,P42167-3		CP_Human_2020.fasta	75493.8	1	3	3	3	0.0006	0.0591	694
FDE_MDA_221111_spots - file originale - Copia	spots 2-DE NCI-N87 cells	spots 2-DE NCI-N87 cells	FDE_MDA_221111_spot_244	Cluster of Cytosolic non-specific dipeptidase OS=Homo sapiens OX=9606 GN=CNDP2 PE=1 SV=2 (Q96KP4)	Cytosolic non-specific dipeptidase OS=Homo sapiens OX=9606 GN=CNDP2 PE=1 SV=2	Q96KP4		CP_Human_2020.fasta	52879.7	1	5	5	5	0.001	0.128	475
FDE_MDA_221111_spots - file originale - Copia	spots 2-DE NCI-N87 cells	spots 2-DE NCI-N87 cells	FDE_MDA_221111_spot_244	Cluster of Keratin, type I cytoskeletal 17 OS=Homo sapiens OX=9606 GN=KRT17 PE=1 SV=2 (Q04695)	Keratin, type I cytoskeletal 16 OS=Homo sapiens OX=9606 GN=KRT16 PE=1 SV=4	P08779		CP_Human_2020.fasta	51269	1	3	3	11	0.0022	0.184	473
FDE_MDA_221111_spots - file originale - Copia	spots 2-DE NCI-N87 cells	spots 2-DE NCI-N87 cells	FDE_MDA_221111_spot_244	Cluster of Xaa-Pro dipeptidase OS=Homo sapiens OX=9606 GN=PEPD PE=1 SV=3 (P12955)	Xaa-Pro dipeptidase OS=Homo sapiens OX=9606 GN=PEPD PE=1 SV=3	A0A494C165,K7ES25,P12955		CP_Human_2020.fasta	54547.7	1	4	4	5	0.001	0.11	493
FDE_MDA_221111_spots - file originale - Copia	spots 2-DE NCI-N87 cells	spots 2-DE NCI-N87 cells	FDE_MDA_221111_spot_244	Cluster of Dihydrolipoyl dehydrogenase, mitochondrial OS=Homo sapiens OX=9606 GN=DLD PE=1 SV=2 (P09622)	Dihydrolipoyl dehydrogenase, mitochondrial OS=Homo sapiens OX=9606 GN=DLD PE=1 SV=2	P09622		CP_Human_2020.fasta	54177.5	1	6	6	6	0.0012	0.149	509
FDE_MDA_221111_spots - file originale - Copia	spots 2-DE NCI-N87 cells	spots 2-DE NCI-N87 cells	FDE_MDA_221111_spot_244	Cluster of Glutathione synthetase OS=Homo sapiens OX=9606 GN=GSS PE=1 SV=1 (P48637)	Glutathione synthetase OS=Homo sapiens OX=9606 GN=GSS PE=1 SV=1	A0A2R8Y430,P48637		CP_Human_2020.fasta	52385.9	1	4	4	4	0.0008	0.0992	474
FDE_MDA_221111_spots - file originale - Copia	spots 2-DE NCI-N87 cells	spots 2-DE NCI-N87 cells	FDE_MDA_221111_spot_244	Cluster of Eukaryotic translation initiation factor 2 subunit 3 OS=Homo sapiens OX=9606 GN=EIF2S3 PE=1 SV=3 (P41091)	Eukaryotic translation initiation factor 2 subunit 3 OS=Homo sapiens OX=9606 GN=EIF2S3 PE=1 SV=3	P41091		CP_Human_2020.fasta	51110.2	1	4	4	4	0.0008	0.104	472
FDE_MDA_221111_spots - file originale - Copia	spots 2-DE NCI-N87 cells	spots 2-DE NCI-N87 cells	FDE_MDA_221111_spot_244	Cluster of Keratin, type II cytoskeletal 72 OS=Homo sapiens OX=9606 GN=KRT72 PE=1 SV=2 (Q14CN4)	Keratin, type II cytoskeletal 72 OS=Homo sapiens OX=9606 GN=KRT72 PE=1 SV=2	Q14CN4,Q14CN4-2,Q14CN4-3		CP_Human_2020.fasta	55879.1	0.998	1	1	19	0.0038	0.0724	511
FDE_MDA_221111_spots - file originale - Copia	spots 2-DE NCI-N87 cells	spots 2-DE NCI-N87 cells	FDE_MDA_221111_spot_244	Cluster of Peptidyl-prolyl cis-trans isomerase FKBP4 OS=Homo sapiens OX=9606 GN=FKBP4 PE=1 SV=3 (Q02790)	Peptidyl-prolyl cis-trans isomerase FKBP4 OS=Homo sapiens OX=9606 GN=FKBP4 PE=1 SV=3	Q02790		CP_Human_2020.fasta	51805.9	1	5	5	6	0.0012	0.135	459
FDE_MDA_221111_spots - file originale - Copia	spots 2-DE NCI-N87 cells	spots 2-DE NCI-N87 cells	FDE_MDA_221111_spot_244	Cluster of Glutathione reductase, mitochondrial OS=Homo sapiens OX=9606 GN=GSR PE=1 SV=2 (P00390)	Glutathione reductase, mitochondrial OS=Homo sapiens OX=9606 GN=GSR PE=1 SV=2	P00390,P00390-2,P00390-3,P00390-4,P00390-5		CP_Human_2020.fasta	56257.4	1	6	6	6	0.0012	0.153	522
FDE_MDA_221111_spots - file originale - Copia	spots 2-DE NCI-N87 cells	spots 2-DE NCI-N87 cells	FDE_MDA_221111_spot_244	Cluster of CUGBP Elav-like family member 1 OS=Homo sapiens OX=9606 GN=CELF1 PE=1 SV=2 (Q92879)	CUGBP Elav-like family member 1 OS=Homo sapiens OX=9606 GN=CELF1 PE=1 SV=2	G5EA30,Q92879,Q92879-2,Q92879-3,Q92879-4,Q92879-5,Q92879-6		CP_Human_2020.fasta	52064.1	1	3	3	4	0.0008	0.0802	486
FDE_MDA_221111_spots - file originale - Copia	spots 2-DE NCI-N87 cells	spots 2-DE NCI-N87 cells	FDE_MDA_221111_spot_244	Cluster of Prenylcysteine oxidase 1 OS=Homo sapiens OX=9606 GN=PCYOX1 PE=1 SV=3 (Q9UHG3)	Prenylcysteine oxidase 1 OS=Homo sapiens OX=9606 GN=PCYOX1 PE=1 SV=3	Q9UHG3,Q9UHG3-2		CP_Human_2020.fasta	56642.2	1	5	5	5	0.001	0.107	505
FDE_MDA_221111_spots - file originale - Copia	spots 2-DE NCI-N87 cells	spots 2-DE NCI-N87 cells	FDE_MDA_221111_spot_244	Cluster of Keratin, type II cytoskeletal 8 OS=Homo sapiens OX=9606 GN=KRT8 PE=1 SV=7 (P05787)	Keratin, type II cytoskeletal 8 OS=Homo sapiens OX=9606 GN=KRT8 PE=1 SV=7	P05787		CP_Human_2020.fasta	53706.2	1	53	86	213	0.0423	0.785	483
FDE_MDA_221111_spots - file originale - Copia	spots 2-DE NCI-N87 cells	spots 2-DE NCI-N87 cells	FDE_MDA_221111_spot_244	Cluster of Fascin OS=Homo sapiens OX=9606 GN=FSCN1 PE=1 SV=3 (Q16658)	Fascin OS=Homo sapiens OX=9606 GN=FSCN1 PE=1 SV=3	Q16658		CP_Human_2020.fasta	54530.3	1	12	15	16	0.0032	0.292	493
FDE_MDA_221111_spots - file originale - Copia	spots 2-DE NCI-N87 cells	spots 2-DE NCI-N87 cells	FDE_MDA_221111_spot_244	Cluster of Tubulin beta-4B chain OS=Homo sapiens OX=9606 GN=TUBB4B PE=1 SV=1 (P68371)	Tubulin beta chain OS=Homo sapiens OX=9606 GN=TUBB PE=1 SV=2	P07437		CP_Human_2020.fasta	49670.6	1	3	3	48	0.0095	0.363	444
FDE_MDA_221111_spots - file originale - Copia	spots 2-DE NCI-N87 cells	spots 2-DE NCI-N87 cells	FDE_MDA_221111_spot_244	Cluster of V-type proton ATPase subunit B, brain isoform OS=Homo sapiens OX=9606 GN=ATP6V1B2 PE=1 SV=3 (P21281)	V-type proton ATPase subunit B, brain isoform OS=Homo sapiens OX=9606 GN=ATP6V1B2 PE=1 SV=3	P21281		CP_Human_2020.fasta	56502.1	1	3	3	4	0.0008	0.0744	511
FDE_MDA_221111_spots - file originale - Copia	spots 2-DE NCI-N87 cells	spots 2-DE NCI-N87 cells	FDE_MDA_221111_spot_244	Cluster of ATP synthase subunit beta, mitochondrial OS=Homo sapiens OX=9606 GN=ATP5F1B PE=1 SV=3 (P06576)	ATP synthase subunit beta, mitochondrial OS=Homo sapiens OX=9606 GN=ATP5F1B PE=1 SV=3	P06576		CP_Human_2020.fasta	56560.6	1	9	9	12	0.0024	0.204	529
FDE_MDA_221111_spots - file originale - Copia	spots 2-DE NCI-N87 cells	spots 2-DE NCI-N87 cells	FDE_MDA_221111_spot_244	Cluster of Glucose-6-phosphate 1-dehydrogenase OS=Homo sapiens OX=9606 GN=G6PD PE=1 SV=4 (P11413)	Glucose-6-phosphate 1-dehydrogenase OS=Homo sapiens OX=9606 GN=G6PD PE=1 SV=4	P11413,P11413-2,P11413-3		CP_Human_2020.fasta	59258.1	1	5	6	6	0.0012	0.107	515
FDE_MDA_221111_spots - file originale - Copia	spots 2-DE NCI-N87 cells	spots 2-DE NCI-N87 cells	FDE_MDA_221111_spot_244	Cluster of Dihydrolipoyllysine-residue succinyltransferase component of 2-oxoglutarate dehydrogenase complex, mitochondrial OS=Homo sapiens OX=9606 GN=DLST PE=1 SV=4 (P36957)	Dihydrolipoyllysine-residue succinyltransferase component of 2-oxoglutarate dehydrogenase complex, mitochondrial OS=Homo sapiens OX=9606 GN=DLST PE=1 SV=4	P36957		CP_Human_2020.fasta	48755.2	1	5	5	6	0.0012	0.119	453
FDE_MDA_221111_spots - file originale - Copia	spots 2-DE NCI-N87 cells	spots 2-DE NCI-N87 cells	FDE_MDA_221111_spot_244	Cluster of Fructose-bisphosphate aldolase A OS=Homo sapiens OX=9606 GN=ALDOA PE=1 SV=2 (P04075)	Fructose-bisphosphate aldolase A OS=Homo sapiens OX=9606 GN=ALDOA PE=1 SV=2	J3KPS3,P04075		CP_Human_2020.fasta	39420.6	1	4	5	5	0.001	0.104	364
FDE_MDA_221111_spots - file originale - Copia	spots 2-DE NCI-N87 cells	spots 2-DE NCI-N87 cells	FDE_MDA_221111_spot_244	Cluster of Keratin, type II cytoskeletal 8 OS=Homo sapiens OX=9606 GN=KRT8 PE=1 SV=7 (P05787)	Keratin, type II cytoskeletal 7 OS=Homo sapiens OX=9606 GN=KRT7 PE=1 SV=5	P08729		CP_Human_2020.fasta	51387.3	1	22	29	57	0.0113	0.582	469
FDE_MDA_221111_spots - file originale - Copia	spots 2-DE NCI-N87 cells	spots 2-DE NCI-N87 cells	FDE_MDA_221111_spot_244	Cluster of Keratin, type I cytoskeletal 17 OS=Homo sapiens OX=9606 GN=KRT17 PE=1 SV=2 (Q04695)	Keratin, type I cytoskeletal 19 OS=Homo sapiens OX=9606 GN=KRT19 PE=1 SV=4	P08727		CP_Human_2020.fasta	44107.1	1	3	3	8	0.0016	0.165	400
FDE_MDA_221111_spots - file originale - Copia	spots 2-DE NCI-N87 cells	spots 2-DE NCI-N87 cells	FDE_MDA_221111_spot_244	Cluster of Nicotinate phosphoribosyltransferase OS=Homo sapiens OX=9606 GN=NAPRT PE=1 SV=2 (Q6XQN6)	Nicotinate phosphoribosyltransferase OS=Homo sapiens OX=9606 GN=NAPRT PE=1 SV=2	Q6XQN6,Q6XQN6-3		CP_Human_2020.fasta	57578.5	1	5	5	6	0.0012	0.113	538
FDE_MDA_221111_spots - file originale - Copia	spots 2-DE NCI-N87 cells	spots 2-DE NCI-N87 cells	FDE_MDA_221111_spot_244	Cluster of RNA-splicing ligase RtcB homolog OS=Homo sapiens OX=9606 GN=RTCB PE=1 SV=1 (Q9Y3I0)	RNA-splicing ligase RtcB homolog OS=Homo sapiens OX=9606 GN=RTCB PE=1 SV=1	Q9Y3I0		CP_Human_2020.fasta	55210.2	1	12	13	14	0.0028	0.279	505
FDE_MDA_221111_spots - file originale - Copia	spots 2-DE NCI-N87 cells	spots 2-DE NCI-N87 cells	FDE_MDA_221111_spot_244	Cluster of Pyruvate kinase PKM OS=Homo sapiens OX=9606 GN=PKM PE=1 SV=4 (P14618)	Pyruvate kinase PKM OS=Homo sapiens OX=9606 GN=PKM PE=1 SV=4	P14618		CP_Human_2020.fasta	57937.5	1	17	18	22	0.0044	0.337	531
FDE_MDA_221111_spots - file originale - Copia	spots 2-DE NCI-N87 cells	spots 2-DE NCI-N87 cells	FDE_MDA_221111_spot_244	Cluster of Abl interactor 1 OS=Homo sapiens OX=9606 GN=ABI1 PE=1 SV=4 (Q8IZP0)	Abl interactor 1 OS=Homo sapiens OX=9606 GN=ABI1 PE=1 SV=4	A0A0A0MRT6,B6VEX4,Q8IZP0,Q8IZP0-10,Q8IZP0-2,Q8IZP0-3,Q8IZP0-4,Q8IZP0-5,Q8IZP0-6,Q8IZP0-7,Q8IZP0-8,Q8IZP0-9		CP_Human_2020.fasta	55081.8	1	3	3	3	0.0006	0.0925	508
FDE_MDA_221111_spots - file originale - Copia	spots 2-DE NCI-N87 cells	spots 2-DE NCI-N87 cells	FDE_MDA_221111_spot_244	Cluster of Coronin-1C OS=Homo sapiens OX=9606 GN=CORO1C PE=1 SV=1 (Q9ULV4)	Coronin-1C OS=Homo sapiens OX=9606 GN=CORO1C PE=1 SV=1	Q9ULV4,Q9ULV4-2,Q9ULV4-3		CP_Human_2020.fasta	53250.3	1	10	12	13	0.0026	0.181	474
FDE_MDA_221111_spots - file originale - Copia	spots 2-DE NCI-N87 cells	spots 2-DE NCI-N87 cells	FDE_MDA_221111_spot_244	Cluster of Serine--tRNA ligase, mitochondrial OS=Homo sapiens OX=9606 GN=SARS2 PE=1 SV=1 (Q9NP81)	Serine--tRNA ligase, mitochondrial OS=Homo sapiens OX=9606 GN=SARS2 PE=1 SV=1	M0QWZ7,M0R2C6,Q9NP81,Q9NP81-2		CP_Human_2020.fasta	58283.5	1	3	3	3	0.0006	0.0869	518
FDE_MDA_221111_spots - file originale - Copia	spots 2-DE NCI-N87 cells	spots 2-DE NCI-N87 cells	FDE_MDA_221111_spot_263	Cluster of Heterogeneous nuclear ribonucleoproteins A2/B1 OS=Homo sapiens OX=9606 GN=HNRNPA2B1 PE=1 SV=2 (P22626)	Heterogeneous nuclear ribonucleoproteins A2/B1 OS=Homo sapiens OX=9606 GN=HNRNPA2B1 PE=1 SV=2	P22626		CP_Human_2020.fasta	37430.3	1	10	11	12	0.0024	0.314	353
FDE_MDA_221111_spots - file originale - Copia	spots 2-DE NCI-N87 cells	spots 2-DE NCI-N87 cells	FDE_MDA_221111_spot_263	Cluster of LIM and SH3 domain protein 1 OS=Homo sapiens OX=9606 GN=LASP1 PE=1 SV=2 (Q14847)	Isoform 2 of Nebulette OS=Homo sapiens OX=9606 GN=NEBL	O76041-2		CP_Human_2020.fasta	31195.4	0.993	1	1	5	0.001	0.104	270
FDE_MDA_221111_spots - file originale - Copia	spots 2-DE NCI-N87 cells	spots 2-DE NCI-N87 cells	FDE_MDA_221111_spot_263	Cluster of 39S ribosomal protein L39, mitochondrial OS=Homo sapiens OX=9606 GN=MRPL39 PE=1 SV=3 (Q9NYK5)	39S ribosomal protein L39, mitochondrial OS=Homo sapiens OX=9606 GN=MRPL39 PE=1 SV=3	Q9NYK5,Q9NYK5-2		CP_Human_2020.fasta	38712.4	1	11	12	14	0.0029	0.337	338
FDE_MDA_221111_spots - file originale - Copia	spots 2-DE NCI-N87 cells	spots 2-DE NCI-N87 cells	FDE_MDA_221111_spot_263	Cluster of Heterogeneous nuclear ribonucleoprotein H3 OS=Homo sapiens OX=9606 GN=HNRNPH3 PE=1 SV=2 (P31942)	Heterogeneous nuclear ribonucleoprotein H3 OS=Homo sapiens OX=9606 GN=HNRNPH3 PE=1 SV=2	P31942,P31942-2		CP_Human_2020.fasta	36927.6	1	19	26	44	0.009	0.601	346
FDE_MDA_221111_spots - file originale - Copia	spots 2-DE NCI-N87 cells	spots 2-DE NCI-N87 cells	FDE_MDA_221111_spot_263	Cluster of PDZ and LIM domain protein 1 OS=Homo sapiens OX=9606 GN=PDLIM1 PE=1 SV=4 (O00151)	PDZ and LIM domain protein 1 OS=Homo sapiens OX=9606 GN=PDLIM1 PE=1 SV=4	O00151		CP_Human_2020.fasta	36071.3	1	31	48	100	0.0203	0.766	329
FDE_MDA_221111_spots - file originale - Copia	spots 2-DE NCI-N87 cells	spots 2-DE NCI-N87 cells	FDE_MDA_221111_spot_263	Cluster of Methionine adenosyltransferase 2 subunit beta OS=Homo sapiens OX=9606 GN=MAT2B PE=1 SV=1 (Q9NZL9)	Methionine adenosyltransferase 2 subunit beta OS=Homo sapiens OX=9606 GN=MAT2B PE=1 SV=1	Q9NZL9		CP_Human_2020.fasta	37551.6	1	5	6	8	0.0016	0.237	334
FDE_MDA_221111_spots - file originale - Copia	spots 2-DE NCI-N87 cells	spots 2-DE NCI-N87 cells	FDE_MDA_221111_spot_263	Cluster of Pyruvate kinase PKM OS=Homo sapiens OX=9606 GN=PKM PE=1 SV=4 (P14618)	Pyruvate kinase PKM OS=Homo sapiens OX=9606 GN=PKM PE=1 SV=4	P14618		CP_Human_2020.fasta	57937.5	1	4	4	4	0.0008	0.0866	531
FDE_MDA_221111_spots - file originale - Copia	spots 2-DE NCI-N87 cells	spots 2-DE NCI-N87 cells	FDE_MDA_221111_spot_263	Cluster of Aldo-keto reductase family 1 member B1 OS=Homo sapiens OX=9606 GN=AKR1B1 PE=1 SV=3 (P15121)	Aldo-keto reductase family 1 member B1 OS=Homo sapiens OX=9606 GN=AKR1B1 PE=1 SV=3	P15121		CP_Human_2020.fasta	35853.9	1	5	5	7	0.0014	0.234	316
FDE_MDA_221111_spots - file originale - Copia	spots 2-DE NCI-N87 cells	spots 2-DE NCI-N87 cells	FDE_MDA_221111_spot_263	Cluster of Pirin OS=Homo sapiens OX=9606 GN=PIR PE=1 SV=1 (O00625)	Pirin OS=Homo sapiens OX=9606 GN=PIR PE=1 SV=1	O00625		CP_Human_2020.fasta	32113.7	1	3	3	3	0.0006	0.11	290
FDE_MDA_221111_spots - file originale - Copia	spots 2-DE NCI-N87 cells	spots 2-DE NCI-N87 cells	FDE_MDA_221111_spot_263	Cluster of Malate dehydrogenase, mitochondrial OS=Homo sapiens OX=9606 GN=MDH2 PE=1 SV=3 (P40926)	Malate dehydrogenase, mitochondrial OS=Homo sapiens OX=9606 GN=MDH2 PE=1 SV=3	P40926		CP_Human_2020.fasta	35503.7	1	3	3	3	0.0006	0.0917	338
FDE_MDA_221111_spots - file originale - Copia	spots 2-DE NCI-N87 cells	spots 2-DE NCI-N87 cells	FDE_MDA_221111_spot_263	Cluster of Annexin A2 OS=Homo sapiens OX=9606 GN=ANXA2 PE=1 SV=2 (P07355)	Annexin A2 OS=Homo sapiens OX=9606 GN=ANXA2 PE=1 SV=2	P07355		CP_Human_2020.fasta	38606.1	1	20	21	22	0.0045	0.513	339
FDE_MDA_221111_spots - file originale - Copia	spots 2-DE NCI-N87 cells	spots 2-DE NCI-N87 cells	FDE_MDA_221111_spot_263	Cluster of Poly(rC)-binding protein 1 OS=Homo sapiens OX=9606 GN=PCBP1 PE=1 SV=2 (Q15365)	Poly(rC)-binding protein 1 OS=Homo sapiens OX=9606 GN=PCBP1 PE=1 SV=2	Q15365		CP_Human_2020.fasta	37498.2	1	1	1	4	0.0008	0.126	356
FDE_MDA_221111_spots - file originale - Copia	spots 2-DE NCI-N87 cells	spots 2-DE NCI-N87 cells	FDE_MDA_221111_spot_263	Cluster of Aldo-keto reductase family 1 member A1 OS=Homo sapiens OX=9606 GN=AKR1A1 PE=1 SV=3 (P14550)	Aldo-keto reductase family 1 member A1 OS=Homo sapiens OX=9606 GN=AKR1A1 PE=1 SV=3	P14550		CP_Human_2020.fasta	36573.6	1	8	8	12	0.0024	0.311	325
FDE_MDA_221111_spots - file originale - Copia	spots 2-DE NCI-N87 cells	spots 2-DE NCI-N87 cells	FDE_MDA_221111_spot_263	Cluster of Glyceraldehyde-3-phosphate dehydrogenase OS=Homo sapiens OX=9606 GN=GAPDH PE=1 SV=3 (P04406)	Glyceraldehyde-3-phosphate dehydrogenase OS=Homo sapiens OX=9606 GN=GAPDH PE=1 SV=3	P04406		CP_Human_2020.fasta	36053.4	1	5	7	9	0.0018	0.206	335
FDE_MDA_221111_spots - file originale - Copia	spots 2-DE NCI-N87 cells	spots 2-DE NCI-N87 cells	FDE_MDA_221111_spot_263	Cluster of LIM and SH3 domain protein 1 OS=Homo sapiens OX=9606 GN=LASP1 PE=1 SV=2 (Q14847)	LIM and SH3 domain protein 1 OS=Homo sapiens OX=9606 GN=LASP1 PE=1 SV=2	Q14847		CP_Human_2020.fasta	29716.8	1	24	39	78	0.0159	0.582	261
FDE_MDA_221111_spots - file originale - Copia	spots 2-DE NCI-N87 cells	spots 2-DE NCI-N87 cells	FDE_MDA_221111_spot_263	Cluster of Tropomyosin alpha-4 chain OS=Homo sapiens OX=9606 GN=TPM4 PE=1 SV=3 (P67936)	Tropomyosin alpha-4 chain OS=Homo sapiens OX=9606 GN=TPM4 PE=1 SV=3	P67936		CP_Human_2020.fasta	28522.4	0.99	0	0	9	0.0018	0.294	248
FDE_MDA_221111_spots - file originale - Copia	spots 2-DE NCI-N87 cells	spots 2-DE NCI-N87 cells	FDE_MDA_221111_spot_263	Cluster of Sialic acid synthase OS=Homo sapiens OX=9606 GN=NANS PE=1 SV=2 (Q9NR45)	Sialic acid synthase OS=Homo sapiens OX=9606 GN=NANS PE=1 SV=2	Q9NR45		CP_Human_2020.fasta	40307.9	1	4	4	5	0.001	0.164	359
FDE_MDA_221111_spots - file originale - Copia	spots 2-DE NCI-N87 cells	spots 2-DE NCI-N87 cells	FDE_MDA_221111_spot_263	Cluster of Annexin A1 OS=Homo sapiens OX=9606 GN=ANXA1 PE=1 SV=2 (P04083)	Annexin A1 OS=Homo sapiens OX=9606 GN=ANXA1 PE=1 SV=2	P04083		CP_Human_2020.fasta	38715.9	1	27	38	52	0.0106	0.659	346
FDE_MDA_221111_spots - file originale - Copia	spots 2-DE NCI-N87 cells	spots 2-DE NCI-N87 cells	FDE_MDA_221111_spot_263	Cluster of OCIA domain-containing protein 1 OS=Homo sapiens OX=9606 GN=OCIAD1 PE=1 SV=1 (Q9NX40)	OCIA domain-containing protein 1 OS=Homo sapiens OX=9606 GN=OCIAD1 PE=1 SV=1	D6RBN5,D6RDK6,Q9NX40		CP_Human_2020.fasta	27626.8	1	3	4	6	0.0012	0.098	245
FDE_MDA_221111_spots - file originale - Copia	spots 2-DE NCI-N87 cells	spots 2-DE NCI-N87 cells	FDE_MDA_221111_spot_263	Cluster of Isobutyryl-CoA dehydrogenase, mitochondrial OS=Homo sapiens OX=9606 GN=ACAD8 PE=1 SV=1 (Q9UKU7)	Isobutyryl-CoA dehydrogenase, mitochondrial OS=Homo sapiens OX=9606 GN=ACAD8 PE=1 SV=1	Q9UKU7		CP_Human_2020.fasta	45070.1	1	6	7	7	0.0014	0.159	415
FDE_MDA_221111_spots - file originale - Copia	spots 2-DE NCI-N87 cells	spots 2-DE NCI-N87 cells	FDE_MDA_221111_spot_263	Cluster of Fructose-bisphosphate aldolase C OS=Homo sapiens OX=9606 GN=ALDOC PE=1 SV=2 (P09972)	Fructose-bisphosphate aldolase C OS=Homo sapiens OX=9606 GN=ALDOC PE=1 SV=2	P09972		CP_Human_2020.fasta	39456.2	1	3	3	3	0.0006	0.104	364
FDE_MDA_221111_spots - file originale - Copia	spots 2-DE NCI-N87 cells	spots 2-DE NCI-N87 cells	FDE_MDA_221111_spot_263	Cluster of Fructose-bisphosphate aldolase A OS=Homo sapiens OX=9606 GN=ALDOA PE=1 SV=2 (P04075)	Fructose-bisphosphate aldolase A OS=Homo sapiens OX=9606 GN=ALDOA PE=1 SV=2	J3KPS3,P04075		CP_Human_2020.fasta	39420.6	1	3	4	4	0.0008	0.0797	364
FDE_MDA_221111_spots - file originale - Copia	spots 2-DE NCI-N87 cells	spots 2-DE NCI-N87 cells	FDE_MDA_221111_spot_263	Cluster of Transaldolase OS=Homo sapiens OX=9606 GN=TALDO1 PE=1 SV=2 (P37837)	Transaldolase OS=Homo sapiens OX=9606 GN=TALDO1 PE=1 SV=2	P37837		CP_Human_2020.fasta	37541.7	1	16	20	22	0.0045	0.424	337
FDE_MDA_221111_spots - file originale - Copia	spots 2-DE NCI-N87 cells	spots 2-DE NCI-N87 cells	FDE_MDA_221111_spot_263	Cluster of Glyoxylate reductase/hydroxypyruvate reductase OS=Homo sapiens OX=9606 GN=GRHPR PE=1 SV=1 (Q9UBQ7)	Glyoxylate reductase/hydroxypyruvate reductase OS=Homo sapiens OX=9606 GN=GRHPR PE=1 SV=1	Q9UBQ7		CP_Human_2020.fasta	35669.1	1	8	9	10	0.002	0.244	328
FDE_MDA_221111_spots - file originale - Copia	spots 2-DE NCI-N87 cells	spots 2-DE NCI-N87 cells	FDE_MDA_221111_spot_263	Cluster of 3-hydroxyisobutyryl-CoA hydrolase, mitochondrial OS=Homo sapiens OX=9606 GN=HIBCH PE=1 SV=2 (Q6NVY1)	3-hydroxyisobutyryl-CoA hydrolase, mitochondrial OS=Homo sapiens OX=9606 GN=HIBCH PE=1 SV=2	Q6NVY1		CP_Human_2020.fasta	43484	1	5	7	7	0.0014	0.148	386
FDE_MDA_221111_spots - file originale - Copia	spots 2-DE NCI-N87 cells	spots 2-DE NCI-N87 cells	FDE_MDA_221111_spot_263	Cluster of Isoform 2 of Tropomyosin alpha-3 chain OS=Homo sapiens OX=9606 GN=TPM3 (P06753-2)	Isoform 2 of Tropomyosin alpha-3 chain OS=Homo sapiens OX=9606 GN=TPM3	P06753-2		CP_Human_2020.fasta	29033.3	1	8	9	14	0.0029	0.492	248
FDE_MDA_221111_spots - file originale - Copia	spots 2-DE NCI-N87 cells	spots 2-DE NCI-N87 cells	FDE_MDA_221111_spot_263	Cluster of Poly(rC)-binding protein 1 OS=Homo sapiens OX=9606 GN=PCBP1 PE=1 SV=2 (Q15365)	Poly(rC)-binding protein 2 OS=Homo sapiens OX=9606 GN=PCBP2 PE=1 SV=1	F8VZX2,F8W0G4,Q15366,Q15366-2,Q15366-3,Q15366-4,Q15366-5,Q15366-6,Q15366-7,Q15366-8		CP_Human_2020.fasta	38580.9	0.999	1	1	4	0.0008	0.123	365
FDE_MDA_221111_spots - file originale - Copia	spots 2-DE NCI-N87 cells	spots 2-DE NCI-N87 cells	FDE_MDA_221111_spot_263	Cluster of PDZ and LIM domain protein 4 OS=Homo sapiens OX=9606 GN=PDLIM4 PE=1 SV=2 (P50479)	PDZ and LIM domain protein 4 OS=Homo sapiens OX=9606 GN=PDLIM4 PE=1 SV=2	P50479		CP_Human_2020.fasta	35398.2	1	10	13	18	0.0037	0.424	330
FDE_MDA_221111_spots - file originale - Copia	spots 2-DE NCI-N87 cells	spots 2-DE NCI-N87 cells	FDE_MDA_221111_spot_263	Cluster of Oxygen-dependent coproporphyrinogen-III oxidase, mitochondrial OS=Homo sapiens OX=9606 GN=CPOX PE=1 SV=3 (P36551)	Oxygen-dependent coproporphyrinogen-III oxidase, mitochondrial OS=Homo sapiens OX=9606 GN=CPOX PE=1 SV=3	P36551		CP_Human_2020.fasta	50152	1	9	11	11	0.0022	0.249	454
FDE_MDA_221111_spots - file originale - Copia	spots 2-DE NCI-N87 cells	spots 2-DE NCI-N87 cells	FDE_MDA_221111_spot_263	Cluster of Keratin, type II cytoskeletal 1 OS=Homo sapiens OX=9606 GN=KRT1 PE=1 SV=6 (P04264)	Keratin, type II cytoskeletal 1 OS=Homo sapiens OX=9606 GN=KRT1 PE=1 SV=6	P04264		CP_Human_2020.fasta	66040.3	1	2	2	3	0.0006	0.0528	644
FDE_MDA_221111_spots - file originale - Copia	spots 2-DE NCI-N87 cells	spots 2-DE NCI-N87 cells	FDE_MDA_221111_spot_263	Cluster of Endoplasmic reticulum chaperone BiP OS=Homo sapiens OX=9606 GN=HSPA5 PE=1 SV=2 (P11021)	Endoplasmic reticulum chaperone BiP OS=Homo sapiens OX=9606 GN=HSPA5 PE=1 SV=2	P11021		CP_Human_2020.fasta	72334.7	1	3	3	3	0.0006	0.0703	654
FDE_MDA_221111_spots - file originale - Copia	spots 2-DE NCI-N87 cells	spots 2-DE NCI-N87 cells	FDE_MDA_221111_spot_263	Cluster of Serine/arginine-rich splicing factor 1 OS=Homo sapiens OX=9606 GN=SRSF1 PE=1 SV=2 (Q07955)	Serine/arginine-rich splicing factor 1 OS=Homo sapiens OX=9606 GN=SRSF1 PE=1 SV=2	J3KTL2,Q07955,Q07955-2,Q07955-3		CP_Human_2020.fasta	27745.1	1	5	5	5	0.001	0.173	248
FDE_MDA_221111_spots - file originale - Copia	spots 2-DE NCI-N87 cells	spots 2-DE NCI-N87 cells	FDE_MDA_221111_spot_263	Cluster of Isoform 2 of Heterogeneous nuclear ribonucleoprotein D-like OS=Homo sapiens OX=9606 GN=HNRNPDL (O14979-2)	Isoform 2 of Heterogeneous nuclear ribonucleoprotein D-like OS=Homo sapiens OX=9606 GN=HNRNPDL	O14979-2,O14979-3		CP_Human_2020.fasta	33589.6	1	18	28	39	0.0079	0.455	301
FDE_MDA_221111_spots - file originale - Copia	spots 2-DE NCI-N87 cells	spots 2-DE NCI-N87 cells	FDE_MDA_221111_spot_279	Cluster of Phosphomevalonate kinase OS=Homo sapiens OX=9606 GN=PMVK PE=1 SV=3 (Q15126)	Phosphomevalonate kinase OS=Homo sapiens OX=9606 GN=PMVK PE=1 SV=3	Q15126		CP_Human_2020.fasta	21995	1	4	4	4	0.0013	0.188	192
FDE_MDA_221111_spots - file originale - Copia	spots 2-DE NCI-N87 cells	spots 2-DE NCI-N87 cells	FDE_MDA_221111_spot_279	Cluster of Keratin, type II cytoskeletal 2 epidermal OS=Homo sapiens OX=9606 GN=KRT2 PE=1 SV=2 (P35908)	Keratin, type II cytoskeletal 2 epidermal OS=Homo sapiens OX=9606 GN=KRT2 PE=1 SV=2	P35908		CP_Human_2020.fasta	65433.9	1	3	3	6	0.0019	0.102	639
FDE_MDA_221111_spots - file originale - Copia	spots 2-DE NCI-N87 cells	spots 2-DE NCI-N87 cells	FDE_MDA_221111_spot_279	Cluster of Keratin, type I cytoskeletal 9 OS=Homo sapiens OX=9606 GN=KRT9 PE=1 SV=3 (P35527)	Keratin, type I cytoskeletal 9 OS=Homo sapiens OX=9606 GN=KRT9 PE=1 SV=3	P35527		CP_Human_2020.fasta	62065.9	1	5	5	5	0.0016	0.112	623
FDE_MDA_221111_spots - file originale - Copia	spots 2-DE NCI-N87 cells	spots 2-DE NCI-N87 cells	FDE_MDA_221111_spot_279	Cluster of Keratin, type II cytoskeletal 1 OS=Homo sapiens OX=9606 GN=KRT1 PE=1 SV=6 (P04264)	Keratin, type II cytoskeletal 1 OS=Homo sapiens OX=9606 GN=KRT1 PE=1 SV=6	P04264		CP_Human_2020.fasta	66040.3	1	4	4	7	0.0022	0.127	644
FDE_MDA_221111_spots - file originale - Copia	spots 2-DE NCI-N87 cells	spots 2-DE NCI-N87 cells	FDE_MDA_221111_spot_279	Cluster of Keratin, type I cytoskeletal 10 OS=Homo sapiens OX=9606 GN=KRT10 PE=1 SV=6 (P13645)	Keratin, type I cytoskeletal 10 OS=Homo sapiens OX=9606 GN=KRT10 PE=1 SV=6	P13645		CP_Human_2020.fasta	58828.8	1	6	6	6	0.0019	0.0942	584
FDE_MDA_221111_spots - file originale - Copia	spots 2-DE NCI-N87 cells	spots 2-DE NCI-N87 cells	FDE_MDA_221111_spot_279	Cluster of Intraflagellar transport protein 27 homolog OS=Homo sapiens OX=9606 GN=IFT27 PE=1 SV=1 (Q9BW83)	Intraflagellar transport protein 27 homolog OS=Homo sapiens OX=9606 GN=IFT27 PE=1 SV=1	Q9BW83		CP_Human_2020.fasta	20480.5	1	3	3	5	0.0016	0.177	186
FDE_MDA_221111_spots - file originale - Copia	spots 2-DE NCI-N87 cells	spots 2-DE NCI-N87 cells	FDE_MDA_221111_spot_279	Cluster of Isoform 2 of Core-binding factor subunit beta OS=Homo sapiens OX=9606 GN=CBFB (Q13951-2)	Isoform 2 of Core-binding factor subunit beta OS=Homo sapiens OX=9606 GN=CBFB	Q13951-2		CP_Human_2020.fasta	21991.7	1	5	6	8	0.0025	0.294	187
FDE_MDA_221111_spots - file originale - Copia	spots 2-DE NCI-N87 cells	spots 2-DE NCI-N87 cells	FDE_MDA_221111_spot_279	Cluster of Transgelin-2 OS=Homo sapiens OX=9606 GN=TAGLN2 PE=1 SV=3 (P37802)	Transgelin-2 OS=Homo sapiens OX=9606 GN=TAGLN2 PE=1 SV=3	P37802		CP_Human_2020.fasta	22391.9	1	4	4	4	0.0013	0.226	199
FDE_MDA_221111_spots - file originale - Copia	spots 2-DE NCI-N87 cells	spots 2-DE NCI-N87 cells	FDE_MDA_221111_spot_279	Cluster of Dynactin subunit 3 OS=Homo sapiens OX=9606 GN=DCTN3 PE=1 SV=1 (O75935)	Dynactin subunit 3 OS=Homo sapiens OX=9606 GN=DCTN3 PE=1 SV=1	O75935		CP_Human_2020.fasta	21119.8	1	3	3	4	0.0013	0.134	186
FDE_MDA_221111_spots - file originale - Copia	spots 2-DE NCI-N87 cells	spots 2-DE NCI-N87 cells	FDE_MDA_221111_spot_279	Cluster of Adenine phosphoribosyltransferase OS=Homo sapiens OX=9606 GN=APRT PE=1 SV=2 (P07741)	Adenine phosphoribosyltransferase OS=Homo sapiens OX=9606 GN=APRT PE=1 SV=2	P07741,P07741-2		CP_Human_2020.fasta	19608.5	1	6	7	20	0.0063	0.317	180
FDE_MDA_221111_spots - file originale - Copia	spots 2-DE NCI-N87 cells	spots 2-DE NCI-N87 cells	FDE_MDA_221111_spot_279	Cluster of Peroxiredoxin-2 OS=Homo sapiens OX=9606 GN=PRDX2 PE=1 SV=5 (P32119)	Peroxiredoxin-2 OS=Homo sapiens OX=9606 GN=PRDX2 PE=1 SV=5	P32119		CP_Human_2020.fasta	21892.4	1	10	15	64	0.0202	0.409	198
FDE_MDA_221111_spots - file originale - Copia	spots 2-DE NCI-N87 cells	spots 2-DE NCI-N87 cells	FDE_MDA_221111_spot_279	Cluster of Keratin, type I cytoskeletal 17 OS=Homo sapiens OX=9606 GN=KRT17 PE=1 SV=2 (Q04695)	Keratin, type I cytoskeletal 19 OS=Homo sapiens OX=9606 GN=KRT19 PE=1 SV=4	P08727		CP_Human_2020.fasta	44107.1	1	5	5	9	0.0028	0.213	400
FDE_MDA_221111_spots - file originale - Copia	spots 2-DE NCI-N87 cells	spots 2-DE NCI-N87 cells	FDE_MDA_221111_spot_279	Cluster of Keratin, type I cytoskeletal 17 OS=Homo sapiens OX=9606 GN=KRT17 PE=1 SV=2 (Q04695)	Keratin, type I cytoskeletal 17 OS=Homo sapiens OX=9606 GN=KRT17 PE=1 SV=2	Q04695		CP_Human_2020.fasta	48106.7	0.999	1	1	3	0.0009	0.0509	432
FDE_MDA_221111_spots - file originale - Copia	spots 2-DE NCI-N87 cells	spots 2-DE NCI-N87 cells	FDE_MDA_221111_spot_283	Cluster of Keratin, type I cytoskeletal 17 OS=Homo sapiens OX=9606 GN=KRT17 PE=1 SV=2 (Q04695)	Keratin, type I cytoskeletal 19 OS=Homo sapiens OX=9606 GN=KRT19 PE=1 SV=4	P08727		CP_Human_2020.fasta	44107.1	1	2	2	3	0.038	0.095	400
FDE_MDA_221111_spots - file originale - Copia	spots 2-DE NCI-N87 cells	spots 2-DE NCI-N87 cells	FDE_MDA_221111_spot_283	Cluster of Glutathione S-transferase P OS=Homo sapiens OX=9606 GN=GSTP1 PE=1 SV=2 (P09211)	Glutathione S-transferase P OS=Homo sapiens OX=9606 GN=GSTP1 PE=1 SV=2	A8MX94,P09211		CP_Human_2020.fasta	23356.7	1	4	4	6	0.0759	0.229	210
FDE_MDA_221111_spots - file originale - Copia	spots 2-DE NCI-N87 cells	spots 2-DE NCI-N87 cells	FDE_MDA_221111_spot_299	Cluster of TAR DNA-binding protein 43 OS=Homo sapiens OX=9606 GN=TARDBP PE=1 SV=1 (Q13148)	TAR DNA-binding protein 43 OS=Homo sapiens OX=9606 GN=TARDBP PE=1 SV=1	A0A087WX29,Q13148,Q13148-4		CP_Human_2020.fasta	44739.7	1	4	5	5	0.0012	0.106	414
FDE_MDA_221111_spots - file originale - Copia	spots 2-DE NCI-N87 cells	spots 2-DE NCI-N87 cells	FDE_MDA_221111_spot_299	Cluster of Keratin, type I cytoskeletal 18 OS=Homo sapiens OX=9606 GN=KRT18 PE=1 SV=2 (P05783)	Keratin, type I cytoskeletal 18 OS=Homo sapiens OX=9606 GN=KRT18 PE=1 SV=2	P05783		CP_Human_2020.fasta	48059	1	9	12	14	0.0033	0.316	430
FDE_MDA_221111_spots - file originale - Copia	spots 2-DE NCI-N87 cells	spots 2-DE NCI-N87 cells	FDE_MDA_221111_spot_299	Cluster of Keratin, type I cytoskeletal 9 OS=Homo sapiens OX=9606 GN=KRT9 PE=1 SV=3 (P35527)	Keratin, type I cytoskeletal 9 OS=Homo sapiens OX=9606 GN=KRT9 PE=1 SV=3	P35527		CP_Human_2020.fasta	62065.9	1	3	5	7	0.0016	0.077	623
FDE_MDA_221111_spots - file originale - Copia	spots 2-DE NCI-N87 cells	spots 2-DE NCI-N87 cells	FDE_MDA_221111_spot_299	Cluster of Keratin, type II cytoskeletal 5 OS=Homo sapiens OX=9606 GN=KRT5 PE=1 SV=3 (P13647)	Keratin, type II cytoskeletal 5 OS=Homo sapiens OX=9606 GN=KRT5 PE=1 SV=3	P13647		CP_Human_2020.fasta	62379.6	1	2	2	3	0.0007	0.0593	590
FDE_MDA_221111_spots - file originale - Copia	spots 2-DE NCI-N87 cells	spots 2-DE NCI-N87 cells	FDE_MDA_221111_spot_299	Cluster of Keratin, type I cytoskeletal 10 OS=Homo sapiens OX=9606 GN=KRT10 PE=1 SV=6 (P13645)	Keratin, type I cytoskeletal 10 OS=Homo sapiens OX=9606 GN=KRT10 PE=1 SV=6	P13645		CP_Human_2020.fasta	58828.8	1	11	13	20	0.0047	0.264	584
FDE_MDA_221111_spots - file originale - Copia	spots 2-DE NCI-N87 cells	spots 2-DE NCI-N87 cells	FDE_MDA_221111_spot_299	Cluster of Serpin B5 OS=Homo sapiens OX=9606 GN=SERPINB5 PE=1 SV=2 (P36952)	Serpin B5 OS=Homo sapiens OX=9606 GN=SERPINB5 PE=1 SV=2	P36952		CP_Human_2020.fasta	42101.8	1	7	9	12	0.0028	0.243	375
FDE_MDA_221111_spots - file originale - Copia	spots 2-DE NCI-N87 cells	spots 2-DE NCI-N87 cells	FDE_MDA_221111_spot_299	Cluster of 40S ribosomal protein SA OS=Homo sapiens OX=9606 GN=RPSA PE=1 SV=4 (P08865)	40S ribosomal protein SA OS=Homo sapiens OX=9606 GN=RPSA PE=1 SV=4	A0A0C4DG17,C9J9K3,P08865		CP_Human_2020.fasta	32854.1	1	3	3	3	0.0007	0.139	295
FDE_MDA_221111_spots - file originale - Copia	spots 2-DE NCI-N87 cells	spots 2-DE NCI-N87 cells	FDE_MDA_221111_spot_299	Cluster of Keratin, type I cytoskeletal 17 OS=Homo sapiens OX=9606 GN=KRT17 PE=1 SV=2 (Q04695)	Keratin, type I cytoskeletal 17 OS=Homo sapiens OX=9606 GN=KRT17 PE=1 SV=2	Q04695		CP_Human_2020.fasta	48106.7	1	8	9	27	0.0063	0.35	432
FDE_MDA_221111_spots - file originale - Copia	spots 2-DE NCI-N87 cells	spots 2-DE NCI-N87 cells	FDE_MDA_221111_spot_299	Cluster of Aspartate aminotransferase, mitochondrial OS=Homo sapiens OX=9606 GN=GOT2 PE=1 SV=3 (P00505)	Aspartate aminotransferase, mitochondrial OS=Homo sapiens OX=9606 GN=GOT2 PE=1 SV=3	P00505		CP_Human_2020.fasta	47518.6	1	5	5	5	0.0012	0.137	430
FDE_MDA_221111_spots - file originale - Copia	spots 2-DE NCI-N87 cells	spots 2-DE NCI-N87 cells	FDE_MDA_221111_spot_299	Cluster of Transcriptional activator protein Pur-alpha OS=Homo sapiens OX=9606 GN=PURA PE=1 SV=2 (Q00577)	Transcriptional activator protein Pur-alpha OS=Homo sapiens OX=9606 GN=PURA PE=1 SV=2	Q00577		CP_Human_2020.fasta	34911.1	1	10	15	15	0.0035	0.27	322
FDE_MDA_221111_spots - file originale - Copia	spots 2-DE NCI-N87 cells	spots 2-DE NCI-N87 cells	FDE_MDA_221111_spot_299	Cluster of [3-methyl-2-oxobutanoate dehydrogenase [lipoamide]] kinase, mitochondrial OS=Homo sapiens OX=9606 GN=BCKDK PE=1 SV=2 (O14874)	[3-methyl-2-oxobutanoate dehydrogenase [lipoamide]] kinase, mitochondrial OS=Homo sapiens OX=9606 GN=BCKDK PE=1 SV=2	O14874,O14874-2,O14874-3		CP_Human_2020.fasta	46362.4	1	3	3	3	0.0007	0.0898	412
FDE_MDA_221111_spots - file originale - Copia	spots 2-DE NCI-N87 cells	spots 2-DE NCI-N87 cells	FDE_MDA_221111_spot_299	Cluster of Mitotic checkpoint protein BUB3 OS=Homo sapiens OX=9606 GN=BUB3 PE=1 SV=1 (O43684)	Mitotic checkpoint protein BUB3 OS=Homo sapiens OX=9606 GN=BUB3 PE=1 SV=1	J3QT28,O43684,O43684-2		CP_Human_2020.fasta	36954.5	1	4	5	5	0.0012	0.146	326
FDE_MDA_221111_spots - file originale - Copia	spots 2-DE NCI-N87 cells	spots 2-DE NCI-N87 cells	FDE_MDA_221111_spot_299	Cluster of Aminoacylase-1 OS=Homo sapiens OX=9606 GN=ACY1 PE=1 SV=1 (Q03154)	Aminoacylase-1 OS=Homo sapiens OX=9606 GN=ACY1 PE=1 SV=1	A0A1B0GU86,Q03154,Q03154-4		CP_Human_2020.fasta	45884.3	1	14	23	32	0.0075	0.314	408
FDE_MDA_221111_spots - file originale - Copia	spots 2-DE NCI-N87 cells	spots 2-DE NCI-N87 cells	FDE_MDA_221111_spot_299	Cluster of Receptor tyrosine-protein kinase erbB-2 OS=Homo sapiens OX=9606 GN=ERBB2 PE=1 SV=1 (P04626)	Receptor tyrosine-protein kinase erbB-2 OS=Homo sapiens OX=9606 GN=ERBB2 PE=1 SV=1	F5H1T4,J3QLU9,P04626,P04626-4,P04626-5,P04626-6		CP_Human_2020.fasta	137910	1	3	4	6	0.0014	0.039	1255
FDE_MDA_221111_spots - file originale - Copia	spots 2-DE NCI-N87 cells	spots 2-DE NCI-N87 cells	FDE_MDA_221111_spot_299	Cluster of Endophilin-B1 OS=Homo sapiens OX=9606 GN=SH3GLB1 PE=1 SV=1 (Q9Y371)	Endophilin-B1 OS=Homo sapiens OX=9606 GN=SH3GLB1 PE=1 SV=1	A0A087WW40,Q9Y371,Q9Y371-2		CP_Human_2020.fasta	40798	1	3	3	3	0.0007	0.104	365
FDE_MDA_221111_spots - file originale - Copia	spots 2-DE NCI-N87 cells	spots 2-DE NCI-N87 cells	FDE_MDA_221111_spot_299	Cluster of Annexin A2 OS=Homo sapiens OX=9606 GN=ANXA2 PE=1 SV=2 (P07355)	Annexin A2 OS=Homo sapiens OX=9606 GN=ANXA2 PE=1 SV=2	P07355		CP_Human_2020.fasta	38606.1	1	8	8	8	0.0019	0.304	339
FDE_MDA_221111_spots - file originale - Copia	spots 2-DE NCI-N87 cells	spots 2-DE NCI-N87 cells	FDE_MDA_221111_spot_299	Cluster of Transcription factor jun-B OS=Homo sapiens OX=9606 GN=JUNB PE=1 SV=1 (P17275)	Transcription factor jun-B OS=Homo sapiens OX=9606 GN=JUNB PE=1 SV=1	P17275		CP_Human_2020.fasta	35879.8	1	6	6	6	0.0014	0.291	347
FDE_MDA_221111_spots - file originale - Copia	spots 2-DE NCI-N87 cells	spots 2-DE NCI-N87 cells	FDE_MDA_221111_spot_299	Cluster of Actin, aortic smooth muscle OS=Homo sapiens OX=9606 GN=ACTA2 PE=1 SV=1 (P62736)	Actin, cytoplasmic 2 OS=Homo sapiens OX=9606 GN=ACTG1 PE=1 SV=1	P63261		CP_Human_2020.fasta	41793.9	1	1	1	49	0.0115	0.544	375
FDE_MDA_221111_spots - file originale - Copia	spots 2-DE NCI-N87 cells	spots 2-DE NCI-N87 cells	FDE_MDA_221111_spot_299	Cluster of Poly(rC)-binding protein 1 OS=Homo sapiens OX=9606 GN=PCBP1 PE=1 SV=2 (Q15365)	Poly(rC)-binding protein 1 OS=Homo sapiens OX=9606 GN=PCBP1 PE=1 SV=2	Q15365		CP_Human_2020.fasta	37498.2	1	4	4	9	0.0021	0.301	356
FDE_MDA_221111_spots - file originale - Copia	spots 2-DE NCI-N87 cells	spots 2-DE NCI-N87 cells	FDE_MDA_221111_spot_299	Cluster of Stomatin-like protein 2, mitochondrial OS=Homo sapiens OX=9606 GN=STOML2 PE=1 SV=1 (Q9UJZ1)	Stomatin-like protein 2, mitochondrial OS=Homo sapiens OX=9606 GN=STOML2 PE=1 SV=1	A0A087WYB4,Q9UJZ1,Q9UJZ1-2		CP_Human_2020.fasta	38534.5	1	3	3	3	0.0007	0.152	356
FDE_MDA_221111_spots - file originale - Copia	spots 2-DE NCI-N87 cells	spots 2-DE NCI-N87 cells	FDE_MDA_221111_spot_299	Cluster of Adenosylhomocysteinase OS=Homo sapiens OX=9606 GN=AHCY PE=1 SV=4 (P23526)	Adenosylhomocysteinase OS=Homo sapiens OX=9606 GN=AHCY PE=1 SV=4	P23526		CP_Human_2020.fasta	47717.1	1	6	7	7	0.0016	0.167	432
FDE_MDA_221111_spots - file originale - Copia	spots 2-DE NCI-N87 cells	spots 2-DE NCI-N87 cells	FDE_MDA_221111_spot_299	Cluster of Succinate--CoA ligase [ADP-forming] subunit beta, mitochondrial OS=Homo sapiens OX=9606 GN=SUCLA2 PE=1 SV=3 (Q9P2R7)	Succinate--CoA ligase [ADP-forming] subunit beta, mitochondrial OS=Homo sapiens OX=9606 GN=SUCLA2 PE=1 SV=3	A0A2R8Y6Y7,A0A2R8YDQ9,Q9P2R7,Q9P2R7-2		CP_Human_2020.fasta	50318.1	1	3	3	3	0.0007	0.0626	463
FDE_MDA_221111_spots - file originale - Copia	spots 2-DE NCI-N87 cells	spots 2-DE NCI-N87 cells	FDE_MDA_221111_spot_299	Cluster of Isoform 2 of Heterogeneous nuclear ribonucleoprotein A/B OS=Homo sapiens OX=9606 GN=HNRNPAB (Q99729-2)	Isoform 2 of Heterogeneous nuclear ribonucleoprotein A/B OS=Homo sapiens OX=9606 GN=HNRNPAB	D6R9P3,D6RBZ0,D6RD18,Q99729-2,Q99729-3		CP_Human_2020.fasta	30303	1	9	13	15	0.0035	0.229	280
FDE_MDA_221111_spots - file originale - Copia	spots 2-DE NCI-N87 cells	spots 2-DE NCI-N87 cells	FDE_MDA_221111_spot_299	Cluster of Glyceraldehyde-3-phosphate dehydrogenase OS=Homo sapiens OX=9606 GN=GAPDH PE=1 SV=3 (P04406)	Glyceraldehyde-3-phosphate dehydrogenase OS=Homo sapiens OX=9606 GN=GAPDH PE=1 SV=3	P04406		CP_Human_2020.fasta	36053.4	1	4	4	5	0.0012	0.173	335
FDE_MDA_221111_spots - file originale - Copia	spots 2-DE NCI-N87 cells	spots 2-DE NCI-N87 cells	FDE_MDA_221111_spot_299	Cluster of Septin-2 OS=Homo sapiens OX=9606 GN=SEPTIN2 PE=1 SV=1 (Q15019)	Septin-2 OS=Homo sapiens OX=9606 GN=SEPTIN2 PE=1 SV=1	B5MCX3,Q15019,Q15019-2		CP_Human_2020.fasta	41488.2	1	8	10	15	0.0035	0.31	361
FDE_MDA_221111_spots - file originale - Copia	spots 2-DE NCI-N87 cells	spots 2-DE NCI-N87 cells	FDE_MDA_221111_spot_299	Cluster of Leukocyte elastase inhibitor OS=Homo sapiens OX=9606 GN=SERPINB1 PE=1 SV=1 (P30740)	Leukocyte elastase inhibitor OS=Homo sapiens OX=9606 GN=SERPINB1 PE=1 SV=1	P30740		CP_Human_2020.fasta	42743.8	1	24	34	42	0.0098	0.507	379
FDE_MDA_221111_spots - file originale - Copia	spots 2-DE NCI-N87 cells	spots 2-DE NCI-N87 cells	FDE_MDA_221111_spot_299	Cluster of Keratin, type II cytoskeletal 8 OS=Homo sapiens OX=9606 GN=KRT8 PE=1 SV=7 (P05787)	Keratin, type II cytoskeletal 8 OS=Homo sapiens OX=9606 GN=KRT8 PE=1 SV=7	P05787		CP_Human_2020.fasta	53706.2	1	8	10	12	0.0028	0.201	483
FDE_MDA_221111_spots - file originale - Copia	spots 2-DE NCI-N87 cells	spots 2-DE NCI-N87 cells	FDE_MDA_221111_spot_299	Cluster of DnaJ homolog subfamily B member 11 OS=Homo sapiens OX=9606 GN=DNAJB11 PE=1 SV=1 (Q9UBS4)	DnaJ homolog subfamily B member 11 OS=Homo sapiens OX=9606 GN=DNAJB11 PE=1 SV=1	Q9UBS4		CP_Human_2020.fasta	40514.6	1	8	10	13	0.003	0.268	358
FDE_MDA_221111_spots - file originale - Copia	spots 2-DE NCI-N87 cells	spots 2-DE NCI-N87 cells	FDE_MDA_221111_spot_299	Cluster of Actin, aortic smooth muscle OS=Homo sapiens OX=9606 GN=ACTA2 PE=1 SV=1 (P62736)	Actin, aortic smooth muscle OS=Homo sapiens OX=9606 GN=ACTA2 PE=1 SV=1	P62736,P63267,P68032,P68133		CP_Human_2020.fasta	42020.1	1	2	2	34	0.008	0.332	377
FDE_MDA_221111_spots - file originale - Copia	spots 2-DE NCI-N87 cells	spots 2-DE NCI-N87 cells	FDE_MDA_221111_spot_299	Cluster of Keratin, type II cytoskeletal 2 epidermal OS=Homo sapiens OX=9606 GN=KRT2 PE=1 SV=2 (P35908)	Keratin, type II cytoskeletal 2 epidermal OS=Homo sapiens OX=9606 GN=KRT2 PE=1 SV=2	P35908		CP_Human_2020.fasta	65433.9	1	3	3	5	0.0012	0.103	639
FDE_MDA_221111_spots - file originale - Copia	spots 2-DE NCI-N87 cells	spots 2-DE NCI-N87 cells	FDE_MDA_221111_spot_299	Cluster of Fructose-bisphosphate aldolase C OS=Homo sapiens OX=9606 GN=ALDOC PE=1 SV=2 (P09972)	Fructose-bisphosphate aldolase C OS=Homo sapiens OX=9606 GN=ALDOC PE=1 SV=2	P09972		CP_Human_2020.fasta	39456.2	1	10	11	11	0.0026	0.234	364
FDE_MDA_221111_spots - file originale - Copia	spots 2-DE NCI-N87 cells	spots 2-DE NCI-N87 cells	FDE_MDA_221111_spot_299	Cluster of Heterogeneous nuclear ribonucleoprotein D0 OS=Homo sapiens OX=9606 GN=HNRNPD PE=1 SV=1 (Q14103)	Heterogeneous nuclear ribonucleoprotein D0 OS=Homo sapiens OX=9606 GN=HNRNPD PE=1 SV=1	H0Y8G5,Q14103,Q14103-3		CP_Human_2020.fasta	38434.5	1	2	2	3	0.0007	0.0732	355
FDE_MDA_221111_spots - file originale - Copia	spots 2-DE NCI-N87 cells	spots 2-DE NCI-N87 cells	FDE_MDA_221111_spot_299	Cluster of Fructose-bisphosphate aldolase A OS=Homo sapiens OX=9606 GN=ALDOA PE=1 SV=2 (P04075)	Fructose-bisphosphate aldolase A OS=Homo sapiens OX=9606 GN=ALDOA PE=1 SV=2	J3KPS3,P04075		CP_Human_2020.fasta	39420.6	1	16	21	28	0.0066	0.484	364
FDE_MDA_221111_spots - file originale - Copia	spots 2-DE NCI-N87 cells	spots 2-DE NCI-N87 cells	FDE_MDA_221111_spot_299	Cluster of Transaldolase OS=Homo sapiens OX=9606 GN=TALDO1 PE=1 SV=2 (P37837)	Transaldolase OS=Homo sapiens OX=9606 GN=TALDO1 PE=1 SV=2	P37837		CP_Human_2020.fasta	37541.7	1	3	3	3	0.0007	0.116	337
FDE_MDA_221111_spots - file originale - Copia	spots 2-DE NCI-N87 cells	spots 2-DE NCI-N87 cells	FDE_MDA_221111_spot_299	Cluster of 26S proteasome regulatory subunit 10B OS=Homo sapiens OX=9606 GN=PSMC6 PE=1 SV=1 (P62333)	26S proteasome regulatory subunit 10B OS=Homo sapiens OX=9606 GN=PSMC6 PE=1 SV=1	A0A087X2I1,P62333		CP_Human_2020.fasta	44174.9	1	4	4	4	0.0009	0.131	389
FDE_MDA_221111_spots - file originale - Copia	spots 2-DE NCI-N87 cells	spots 2-DE NCI-N87 cells	FDE_MDA_221111_spot_299	Cluster of GDP-D-glucose phosphorylase 1 OS=Homo sapiens OX=9606 GN=GDPGP1 PE=1 SV=2 (Q6ZNW5)	GDP-D-glucose phosphorylase 1 OS=Homo sapiens OX=9606 GN=GDPGP1 PE=1 SV=2	Q6ZNW5		CP_Human_2020.fasta	42363	1	3	3	3	0.0007	0.106	385
FDE_MDA_221111_spots - file originale - Copia	spots 2-DE NCI-N87 cells	spots 2-DE NCI-N87 cells	FDE_MDA_221111_spot_299	Cluster of Macrophage-capping protein OS=Homo sapiens OX=9606 GN=CAPG PE=1 SV=2 (P40121)	Macrophage-capping protein OS=Homo sapiens OX=9606 GN=CAPG PE=1 SV=2	P40121		CP_Human_2020.fasta	38498.9	1	20	32	51	0.0119	0.454	348
FDE_MDA_221111_spots - file originale - Copia	spots 2-DE NCI-N87 cells	spots 2-DE NCI-N87 cells	FDE_MDA_221111_spot_299	Cluster of Poly(rC)-binding protein 1 OS=Homo sapiens OX=9606 GN=PCBP1 PE=1 SV=2 (Q15365)	Poly(rC)-binding protein 2 OS=Homo sapiens OX=9606 GN=PCBP2 PE=1 SV=1	F8VZX2,F8W0G4,Q15366,Q15366-2,Q15366-3,Q15366-4,Q15366-5,Q15366-6,Q15366-7,Q15366-8		CP_Human_2020.fasta	38580.9	1	2	2	7	0.0016	0.181	365
FDE_MDA_221111_spots - file originale - Copia	spots 2-DE NCI-N87 cells	spots 2-DE NCI-N87 cells	FDE_MDA_221111_spot_299	Cluster of Actin-like protein 8 OS=Homo sapiens OX=9606 GN=ACTL8 PE=1 SV=1 (Q9H568)	Actin-like protein 8 OS=Homo sapiens OX=9606 GN=ACTL8 PE=1 SV=1	Q9H568		CP_Human_2020.fasta	41360.3	1	10	15	16	0.0037	0.322	366
FDE_MDA_221111_spots - file originale - Copia	spots 2-DE NCI-N87 cells	spots 2-DE NCI-N87 cells	FDE_MDA_221111_spot_299	Cluster of MYG1 exonuclease OS=Homo sapiens OX=9606 GN=MYG1 PE=1 SV=3 (Q9HB07)	MYG1 exonuclease OS=Homo sapiens OX=9606 GN=MYG1 PE=1 SV=3	Q9HB07		CP_Human_2020.fasta	42477.9	1	2	2	9	0.0021	0.287	376
FDE_MDA_221111_spots - file originale - Copia	spots 2-DE NCI-N87 cells	spots 2-DE NCI-N87 cells	FDE_MDA_221111_spot_299	Cluster of Phosphoglycerate kinase 1 OS=Homo sapiens OX=9606 GN=PGK1 PE=1 SV=3 (P00558)	Phosphoglycerate kinase 1 OS=Homo sapiens OX=9606 GN=PGK1 PE=1 SV=3	P00558		CP_Human_2020.fasta	44615.3	1	15	23	29	0.0068	0.422	417
FDE_MDA_221111_spots - file originale - Copia	spots 2-DE NCI-N87 cells	spots 2-DE NCI-N87 cells	FDE_MDA_221111_spot_299	Cluster of Proteasomal ATPase-associated factor 1 OS=Homo sapiens OX=9606 GN=PAAF1 PE=1 SV=2 (Q9BRP4)	Proteasomal ATPase-associated factor 1 OS=Homo sapiens OX=9606 GN=PAAF1 PE=1 SV=2	Q9BRP4		CP_Human_2020.fasta	42190.4	1	3	3	3	0.0007	0.0765	392
FDE_MDA_221111_spots - file originale - Copia	spots 2-DE NCI-N87 cells	spots 2-DE NCI-N87 cells	FDE_MDA_221111_spot_299	Cluster of Heterogeneous nuclear ribonucleoproteins C1/C2 OS=Homo sapiens OX=9606 GN=HNRNPC PE=1 SV=4 (P07910)	Heterogeneous nuclear ribonucleoproteins C1/C2 OS=Homo sapiens OX=9606 GN=HNRNPC PE=1 SV=4	B2R5W2,B4DY08,G3V2Q1,G3V4C1,G3V4W0,G3V576,P07910,P07910-2		CP_Human_2020.fasta	33670.5	1	4	4	4	0.0009	0.157	306
FDE_MDA_221111_spots - file originale - Copia	spots 2-DE NCI-N87 cells	spots 2-DE NCI-N87 cells	FDE_MDA_221111_spot_299	Cluster of RNA 3'-terminal phosphate cyclase OS=Homo sapiens OX=9606 GN=RTCA PE=1 SV=1 (O00442)	RNA 3'-terminal phosphate cyclase OS=Homo sapiens OX=9606 GN=RTCA PE=1 SV=1	O00442,O00442-2		CP_Human_2020.fasta	39337.5	1	3	3	3	0.0007	0.107	366
FDE_MDA_221111_spots - file originale - Copia	spots 2-DE NCI-N87 cells	spots 2-DE NCI-N87 cells	FDE_MDA_221111_spot_299	Cluster of PDZ domain-containing protein GIPC1 OS=Homo sapiens OX=9606 GN=GIPC1 PE=1 SV=2 (O14908)	PDZ domain-containing protein GIPC1 OS=Homo sapiens OX=9606 GN=GIPC1 PE=1 SV=2	O14908		CP_Human_2020.fasta	36050.6	1	3	3	3	0.0007	0.129	333
FDE_MDA_221111_spots - file originale - Copia	spots 2-DE NCI-N87 cells	spots 2-DE NCI-N87 cells	FDE_MDA_221111_spot_299	Cluster of Keratin, type II cytoskeletal 1 OS=Homo sapiens OX=9606 GN=KRT1 PE=1 SV=6 (P04264)	Keratin, type II cytoskeletal 1 OS=Homo sapiens OX=9606 GN=KRT1 PE=1 SV=6	P04264		CP_Human_2020.fasta	66040.3	1	15	17	21	0.0049	0.356	644
FDE_MDA_221111_spots - file originale - Copia	spots 2-DE NCI-N87 cells	spots 2-DE NCI-N87 cells	FDE_MDA_221111_spot_299	Cluster of Actin, aortic smooth muscle OS=Homo sapiens OX=9606 GN=ACTA2 PE=1 SV=1 (P62736)	Actin, cytoplasmic 1 OS=Homo sapiens OX=9606 GN=ACTB PE=1 SV=1	P60709		CP_Human_2020.fasta	41737.8	1	1	1	50	0.0117	0.544	375
FDE_MDA_221111_spots - file originale - Copia	spots 2-DE NCI-N87 cells	spots 2-DE NCI-N87 cells	FDE_MDA_221111_spot_299	Cluster of Keratin, type I cytoskeletal 17 OS=Homo sapiens OX=9606 GN=KRT17 PE=1 SV=2 (Q04695)	Keratin, type I cytoskeletal 19 OS=Homo sapiens OX=9606 GN=KRT19 PE=1 SV=4	P08727		CP_Human_2020.fasta	44107.1	1	34	53	113	0.0264	0.835	400
FDE_MDA_221111_spots - file originale - Copia	spots 2-DE NCI-N87 cells	spots 2-DE NCI-N87 cells	FDE_MDA_221111_spot_299	Cluster of MYG1 exonuclease OS=Homo sapiens OX=9606 GN=MYG1 PE=1 SV=3 (Q9HB07)	MYG1 exonuclease OS=Homo sapiens OX=9606 GN=MYG1 PE=1 SV=1	F8VQQ3		CP_Human_2020.fasta	33820	1	1	1	8	0.0019	0.306	301
FDE_MDA_221111_spots - file originale - Copia	spots 2-DE NCI-N87 cells	spots 2-DE NCI-N87 cells	FDE_MDA_221111_spot_299	Cluster of 3'(2'),5'-bisphosphate nucleotidase 1 OS=Homo sapiens OX=9606 GN=BPNT1 PE=1 SV=1 (O95861)	3'(2'),5'-bisphosphate nucleotidase 1 OS=Homo sapiens OX=9606 GN=BPNT1 PE=1 SV=1	O95861,O95861-4		CP_Human_2020.fasta	33392.7	1	6	7	7	0.0016	0.214	308
FDE_MDA_221111_spots - file originale - Copia	spots 2-DE NCI-N87 cells	spots 2-DE NCI-N87 cells	FDE_MDA_221111_spot_303	Cluster of 14-3-3 protein sigma OS=Homo sapiens OX=9606 GN=SFN PE=1 SV=1 (P31947)	14-3-3 protein sigma OS=Homo sapiens OX=9606 GN=SFN PE=1 SV=1	P31947,P31947-2		CP_Human_2020.fasta	27774.8	1	7	11	17	0.004	0.355	248
FDE_MDA_221111_spots - file originale - Copia	spots 2-DE NCI-N87 cells	spots 2-DE NCI-N87 cells	FDE_MDA_221111_spot_303	Cluster of Prohibitin OS=Homo sapiens OX=9606 GN=PHB PE=1 SV=1 (P35232)	Prohibitin OS=Homo sapiens OX=9606 GN=PHB PE=1 SV=1	C9JW96,C9JZ20,E7ESE2,E9PCW0,P35232		CP_Human_2020.fasta	29804.6	1	3	3	3	0.0007	0.118	272
FDE_MDA_221111_spots - file originale - Copia	spots 2-DE NCI-N87 cells	spots 2-DE NCI-N87 cells	FDE_MDA_221111_spot_303	Cluster of Tropomyosin alpha-4 chain OS=Homo sapiens OX=9606 GN=TPM4 PE=1 SV=3 (P67936)	Tropomyosin alpha-4 chain OS=Homo sapiens OX=9606 GN=TPM4 PE=1 SV=1	A0A2R8Y5V9		CP_Human_2020.fasta	28609.8	1	2	2	86	0.02	0.855	248
FDE_MDA_221111_spots - file originale - Copia	spots 2-DE NCI-N87 cells	spots 2-DE NCI-N87 cells	FDE_MDA_221111_spot_303	Cluster of Delta(3,5)-Delta(2,4)-dienoyl-CoA isomerase, mitochondrial OS=Homo sapiens OX=9606 GN=ECH1 PE=1 SV=2 (Q13011)	Delta(3,5)-Delta(2,4)-dienoyl-CoA isomerase, mitochondrial OS=Homo sapiens OX=9606 GN=ECH1 PE=1 SV=2	Q13011		CP_Human_2020.fasta	35816.2	1	3	3	3	0.0007	0.122	328
FDE_MDA_221111_spots - file originale - Copia	spots 2-DE NCI-N87 cells	spots 2-DE NCI-N87 cells	FDE_MDA_221111_spot_303	Cluster of Cathepsin B OS=Homo sapiens OX=9606 GN=CTSB PE=1 SV=3 (P07858)	Cathepsin B OS=Homo sapiens OX=9606 GN=CTSB PE=1 SV=3	P07858		CP_Human_2020.fasta	37821.2	1	3	3	3	0.0007	0.0649	339
FDE_MDA_221111_spots - file originale - Copia	spots 2-DE NCI-N87 cells	spots 2-DE NCI-N87 cells	FDE_MDA_221111_spot_303	Cluster of 14-3-3 protein zeta/delta OS=Homo sapiens OX=9606 GN=YWHAZ PE=1 SV=1 (P63104)	14-3-3 protein zeta/delta OS=Homo sapiens OX=9606 GN=YWHAZ PE=1 SV=1	P63104		CP_Human_2020.fasta	27745.9	1	4	5	8	0.0019	0.384	245
FDE_MDA_221111_spots - file originale - Copia	spots 2-DE NCI-N87 cells	spots 2-DE NCI-N87 cells	FDE_MDA_221111_spot_303	Cluster of Heme-binding protein 2 OS=Homo sapiens OX=9606 GN=HEBP2 PE=1 SV=1 (Q9Y5Z4)	Heme-binding protein 2 OS=Homo sapiens OX=9606 GN=HEBP2 PE=1 SV=1	Q9Y5Z4		CP_Human_2020.fasta	22875.7	1	5	5	7	0.0016	0.254	205
FDE_MDA_221111_spots - file originale - Copia	spots 2-DE NCI-N87 cells	spots 2-DE NCI-N87 cells	FDE_MDA_221111_spot_303	Cluster of Elongation factor 1-beta OS=Homo sapiens OX=9606 GN=EEF1B2 PE=1 SV=3 (P24534)	Elongation factor 1-beta OS=Homo sapiens OX=9606 GN=EEF1B2 PE=1 SV=3	P24534		CP_Human_2020.fasta	24764.2	1	7	9	23	0.0054	0.311	225
FDE_MDA_221111_spots - file originale - Copia	spots 2-DE NCI-N87 cells	spots 2-DE NCI-N87 cells	FDE_MDA_221111_spot_303	Cluster of Serine/arginine-rich splicing factor 2 OS=Homo sapiens OX=9606 GN=SRSF2 PE=1 SV=4 (Q01130)	Serine/arginine-rich splicing factor 2 OS=Homo sapiens OX=9606 GN=SRSF2 PE=1 SV=4	J3KP15,J3QL05,Q01130,Q01130-2		CP_Human_2020.fasta	25477.1	1	3	3	3	0.0007	0.186	221
FDE_MDA_221111_spots - file originale - Copia	spots 2-DE NCI-N87 cells	spots 2-DE NCI-N87 cells	FDE_MDA_221111_spot_303	Cluster of 14-3-3 protein gamma OS=Homo sapiens OX=9606 GN=YWHAG PE=1 SV=2 (P61981)	14-3-3 protein gamma OS=Homo sapiens OX=9606 GN=YWHAG PE=1 SV=2	P61981		CP_Human_2020.fasta	28303.1	1	3	3	7	0.0016	0.275	247
FDE_MDA_221111_spots - file originale - Copia	spots 2-DE NCI-N87 cells	spots 2-DE NCI-N87 cells	FDE_MDA_221111_spot_303	Cluster of Tumor protein D54 OS=Homo sapiens OX=9606 GN=TPD52L2 PE=1 SV=2 (O43399)	Tumor protein D54 OS=Homo sapiens OX=9606 GN=TPD52L2 PE=1 SV=2	O43399,O43399-5,O43399-7		CP_Human_2020.fasta	22237.9	1	1	1	7	0.0016	0.422	206
FDE_MDA_221111_spots - file originale - Copia	spots 2-DE NCI-N87 cells	spots 2-DE NCI-N87 cells	FDE_MDA_221111_spot_303	Cluster of Tropomyosin 1 (Alpha), isoform CRA_b OS=Homo sapiens OX=9606 GN=TPM1 PE=1 SV=2 (H0YKJ4)	Tropomyosin 1 (Alpha), isoform CRA_b OS=Homo sapiens OX=9606 GN=TPM1 PE=1 SV=2	H0YKJ4		CP_Human_2020.fasta	28598.7	1	2	2	47	0.0109	0.677	248
FDE_MDA_221111_spots - file originale - Copia	spots 2-DE NCI-N87 cells	spots 2-DE NCI-N87 cells	FDE_MDA_221111_spot_303	Cluster of ADP-sugar pyrophosphatase OS=Homo sapiens OX=9606 GN=NUDT5 PE=1 SV=1 (Q9UKK9)	ADP-sugar pyrophosphatase OS=Homo sapiens OX=9606 GN=NUDT5 PE=1 SV=1	A6NFX8,Q9UKK9		CP_Human_2020.fasta	24327.8	1	4	4	5	0.0012	0.174	219
FDE_MDA_221111_spots - file originale - Copia	spots 2-DE NCI-N87 cells	spots 2-DE NCI-N87 cells	FDE_MDA_221111_spot_303	Cluster of 14-3-3 protein gamma OS=Homo sapiens OX=9606 GN=YWHAG PE=1 SV=2 (P61981)	14-3-3 protein beta/alpha OS=Homo sapiens OX=9606 GN=YWHAB PE=1 SV=3	P31946,P31946-2		CP_Human_2020.fasta	28083.1	1	2	2	6	0.0014	0.22	246
FDE_MDA_221111_spots - file originale - Copia	spots 2-DE NCI-N87 cells	spots 2-DE NCI-N87 cells	FDE_MDA_221111_spot_303	Cluster of Chloride intracellular channel protein 1 OS=Homo sapiens OX=9606 GN=CLIC1 PE=1 SV=4 (O00299)	Chloride intracellular channel protein 1 OS=Homo sapiens OX=9606 GN=CLIC1 PE=1 SV=4	O00299		CP_Human_2020.fasta	26923.3	1	7	8	10	0.0023	0.29	241
FDE_MDA_221111_spots - file originale - Copia	spots 2-DE NCI-N87 cells	spots 2-DE NCI-N87 cells	FDE_MDA_221111_spot_303	Cluster of 14-3-3 protein epsilon OS=Homo sapiens OX=9606 GN=YWHAE PE=1 SV=1 (P62258)	14-3-3 protein epsilon OS=Homo sapiens OX=9606 GN=YWHAE PE=1 SV=1	P62258		CP_Human_2020.fasta	29175	1	12	16	23	0.0054	0.561	255
FDE_MDA_221111_spots - file originale - Copia	spots 2-DE NCI-N87 cells	spots 2-DE NCI-N87 cells	FDE_MDA_221111_spot_303	Cluster of Tropomyosin 1 (Alpha), isoform CRA_b OS=Homo sapiens OX=9606 GN=TPM1 PE=1 SV=2 (H0YKJ4)	Tropomyosin alpha-1 chain OS=Homo sapiens OX=9606 GN=TPM1 PE=1 SV=1	B7Z596,F5H7S3,H7BYY1		CP_Human_2020.fasta	31754	1	0	0	45	0.0105	0.505	275
FDE_MDA_221111_spots - file originale - Copia	spots 2-DE NCI-N87 cells	spots 2-DE NCI-N87 cells	FDE_MDA_221111_spot_303	Cluster of Proteasome subunit alpha type-1 OS=Homo sapiens OX=9606 GN=PSMA1 PE=1 SV=1 (P25786)	Proteasome subunit alpha type-1 OS=Homo sapiens OX=9606 GN=PSMA1 PE=1 SV=1	P25786,P25786-2		CP_Human_2020.fasta	29556	1	7	8	10	0.0023	0.27	263
FDE_MDA_221111_spots - file originale - Copia	spots 2-DE NCI-N87 cells	spots 2-DE NCI-N87 cells	FDE_MDA_221111_spot_303	Cluster of Tropomyosin alpha-4 chain OS=Homo sapiens OX=9606 GN=TPM4 PE=1 SV=3 (P67936)	Tropomyosin alpha-4 chain OS=Homo sapiens OX=9606 GN=TPM4 PE=1 SV=3	P67936		CP_Human_2020.fasta	28522.4	1	3	4	88	0.0205	0.802	248
FDE_MDA_221111_spots - file originale - Copia	spots 2-DE NCI-N87 cells	spots 2-DE NCI-N87 cells	FDE_MDA_221111_spot_303	Cluster of Actin, aortic smooth muscle OS=Homo sapiens OX=9606 GN=ACTA2 PE=1 SV=1 (P62736)	Actin, aortic smooth muscle OS=Homo sapiens OX=9606 GN=ACTA2 PE=1 SV=1	P62736,P63267,P68032,P68133		CP_Human_2020.fasta	42020.1	1	2	2	7	0.0016	0.225	377
FDE_MDA_221111_spots - file originale - Copia	spots 2-DE NCI-N87 cells	spots 2-DE NCI-N87 cells	FDE_MDA_221111_spot_303	Cluster of Microtubule-associated protein 1B OS=Homo sapiens OX=9606 GN=MAP1B PE=1 SV=2 (P46821)	Microtubule-associated protein 1B OS=Homo sapiens OX=9606 GN=MAP1B PE=1 SV=2	P46821		CP_Human_2020.fasta	270634	1	3	3	3	0.0007	0.017	2468
FDE_MDA_221111_spots - file originale - Copia	spots 2-DE NCI-N87 cells	spots 2-DE NCI-N87 cells	FDE_MDA_221111_spot_303	Cluster of Annexin A4 OS=Homo sapiens OX=9606 GN=ANXA4 PE=1 SV=4 (P09525)	Annexin A4 OS=Homo sapiens OX=9606 GN=ANXA4 PE=1 SV=4	P09525,Q6P452		CP_Human_2020.fasta	35884.3	1	5	5	5	0.0012	0.144	319
FDE_MDA_221111_spots - file originale - Copia	spots 2-DE NCI-N87 cells	spots 2-DE NCI-N87 cells	FDE_MDA_221111_spot_303	Cluster of Acidic leucine-rich nuclear phosphoprotein 32 family member A OS=Homo sapiens OX=9606 GN=ANP32A PE=1 SV=1 (P39687)	Acidic leucine-rich nuclear phosphoprotein 32 family member A OS=Homo sapiens OX=9606 GN=ANP32A PE=1 SV=1	H0YN26,P39687		CP_Human_2020.fasta	28586.1	1	7	8	9	0.0021	0.201	249
FDE_MDA_221111_spots - file originale - Copia	spots 2-DE NCI-N87 cells	spots 2-DE NCI-N87 cells	FDE_MDA_221111_spot_303	Cluster of THO complex subunit 4 OS=Homo sapiens OX=9606 GN=ALYREF PE=1 SV=3 (Q86V81)	THO complex subunit 4 OS=Homo sapiens OX=9606 GN=ALYREF PE=1 SV=3	Q86V81		CP_Human_2020.fasta	26888.7	1	8	11	20	0.0047	0.206	257
FDE_MDA_221111_spots - file originale - Copia	spots 2-DE NCI-N87 cells	spots 2-DE NCI-N87 cells	FDE_MDA_221111_spot_303	Cluster of Elongation factor 1-delta OS=Homo sapiens OX=9606 GN=EEF1D PE=1 SV=5 (P29692)	Elongation factor 1-delta OS=Homo sapiens OX=9606 GN=EEF1D PE=1 SV=5	E9PK01,P29692		CP_Human_2020.fasta	31121.9	0.999	1	1	3	0.0007	0.0747	281
FDE_MDA_221111_spots - file originale - Copia	spots 2-DE NCI-N87 cells	spots 2-DE NCI-N87 cells	FDE_MDA_221111_spot_303	Cluster of Isoform 2 of Tropomyosin alpha-3 chain OS=Homo sapiens OX=9606 GN=TPM3 (P06753-2)	Isoform 2 of Tropomyosin alpha-3 chain OS=Homo sapiens OX=9606 GN=TPM3	P06753-2		CP_Human_2020.fasta	29033.3	1	27	42	112	0.026	0.911	248
FDE_MDA_221111_spots - file originale - Copia	spots 2-DE NCI-N87 cells	spots 2-DE NCI-N87 cells	FDE_MDA_221111_spot_303	Cluster of Cathepsin D OS=Homo sapiens OX=9606 GN=CTSD PE=1 SV=1 (P07339)	Cathepsin D OS=Homo sapiens OX=9606 GN=CTSD PE=1 SV=1	A0A1B0GV23,A0A1B0GW44,A0A1B0GWE8,P07339		CP_Human_2020.fasta	44553	1	6	6	9	0.0021	0.158	412
FDE_MDA_221111_spots - file originale - Copia	spots 2-DE NCI-N87 cells	spots 2-DE NCI-N87 cells	FDE_MDA_221111_spot_303	Cluster of Keratin, type II cytoskeletal 1 OS=Homo sapiens OX=9606 GN=KRT1 PE=1 SV=6 (P04264)	Keratin, type II cytoskeletal 1 OS=Homo sapiens OX=9606 GN=KRT1 PE=1 SV=6	P04264		CP_Human_2020.fasta	66040.3	1	2	2	3	0.0007	0.0481	644
FDE_MDA_221111_spots - file originale - Copia	spots 2-DE NCI-N87 cells	spots 2-DE NCI-N87 cells	FDE_MDA_221111_spot_303	Cluster of Electron transfer flavoprotein subunit alpha, mitochondrial OS=Homo sapiens OX=9606 GN=ETFA PE=1 SV=1 (P13804)	Electron transfer flavoprotein subunit alpha, mitochondrial OS=Homo sapiens OX=9606 GN=ETFA PE=1 SV=1	H0YK49,P13804,P13804-2		CP_Human_2020.fasta	35080.1	1	3	3	3	0.0007	0.123	333
FDE_MDA_221111_spots - file originale - Copia	spots 2-DE NCI-N87 cells	spots 2-DE NCI-N87 cells	FDE_MDA_221111_spot_303	Cluster of Tumor protein D54 OS=Homo sapiens OX=9606 GN=TPD52L2 PE=1 SV=2 (O43399)	Isoform 2 of Tumor protein D54 OS=Homo sapiens OX=9606 GN=TPD52L2	O43399-2,O43399-3,O43399-4		CP_Human_2020.fasta	19901.3	0.997	0	0	6	0.0014	0.398	186
FDE_MDA_221111_spots - file originale - Copia	spots 2-DE NCI-N87 cells	spots 2-DE NCI-N87 cells	FDE_MDA_221111_spot_303	Cluster of Endoplasmic reticulum chaperone BiP OS=Homo sapiens OX=9606 GN=HSPA5 PE=1 SV=2 (P11021)	Endoplasmic reticulum chaperone BiP OS=Homo sapiens OX=9606 GN=HSPA5 PE=1 SV=2	P11021		CP_Human_2020.fasta	72334.7	1	3	3	3	0.0007	0.0581	654
FDE_MDA_221111_spots - file originale - Copia	spots 2-DE NCI-N87 cells	spots 2-DE NCI-N87 cells	FDE_MDA_221111_spot_303	Cluster of Tubulin-folding cofactor B OS=Homo sapiens OX=9606 GN=TBCB PE=1 SV=2 (Q99426)	Tubulin-folding cofactor B OS=Homo sapiens OX=9606 GN=TBCB PE=1 SV=2	A0A494C0X0,K7EK42,Q99426		CP_Human_2020.fasta	27325.6	1	11	16	18	0.0042	0.406	244
FDE_MDA_221111_spots - file originale - Copia	spots 2-DE NCI-N87 cells	spots 2-DE NCI-N87 cells	FDE_MDA_221111_spot_303	Cluster of Microtubule-associated protein RP/EB family member 1 OS=Homo sapiens OX=9606 GN=MAPRE1 PE=1 SV=3 (Q15691)	Microtubule-associated protein RP/EB family member 1 OS=Homo sapiens OX=9606 GN=MAPRE1 PE=1 SV=3	Q15691		CP_Human_2020.fasta	29999.5	1	5	7	7	0.0016	0.25	268
FDE_MDA_221111_spots - file originale - Copia	spots 2-DE NCI-N87 cells	spots 2-DE NCI-N87 cells	FDE_MDA_221111_spot_303	Cluster of Ran-specific GTPase-activating protein OS=Homo sapiens OX=9606 GN=RANBP1 PE=1 SV=1 (P43487)	Ran-specific GTPase-activating protein OS=Homo sapiens OX=9606 GN=RANBP1 PE=1 SV=1	C9JDM3,C9JJ34,F6WQW2,P43487,P43487-2		CP_Human_2020.fasta	23310.8	1	3	3	3	0.0007	0.119	201
FDE_MDA_221111_spots - file originale - Copia	spots 2-DE NCI-N87 cells	spots 2-DE NCI-N87 cells	FDE_MDA_221111_spot_303	Cluster of Purine nucleoside phosphorylase OS=Homo sapiens OX=9606 GN=PNP PE=1 SV=2 (P00491)	Purine nucleoside phosphorylase OS=Homo sapiens OX=9606 GN=PNP PE=1 SV=2	P00491		CP_Human_2020.fasta	32118	1	3	3	4	0.0009	0.145	289
FDE_MDA_221111_spots - file originale - Copia	spots 2-DE NCI-N87 cells	spots 2-DE NCI-N87 cells	FDE_MDA_221111_spot_303	Cluster of Serine/arginine-rich splicing factor 1 OS=Homo sapiens OX=9606 GN=SRSF1 PE=1 SV=2 (Q07955)	Serine/arginine-rich splicing factor 1 OS=Homo sapiens OX=9606 GN=SRSF1 PE=1 SV=2	J3KTL2,Q07955,Q07955-2,Q07955-3		CP_Human_2020.fasta	27745.1	1	4	4	4	0.0009	0.173	248
FDE_MDA_221111_spots - file originale - Copia	spots 2-DE NCI-N87 cells	spots 2-DE NCI-N87 cells	FDE_MDA_221111_spot_303	Cluster of 14-3-3 protein theta OS=Homo sapiens OX=9606 GN=YWHAQ PE=1 SV=1 (P27348)	14-3-3 protein theta OS=Homo sapiens OX=9606 GN=YWHAQ PE=1 SV=1	P27348		CP_Human_2020.fasta	27765.4	1	3	3	6	0.0014	0.245	245
FDE_MDA_221111_spots - file originale - Copia	spots 2-DE NCI-N87 cells	spots 2-DE NCI-N87 cells	FDE_MDA_221111_spot_303	Cluster of Rho GDP-dissociation inhibitor 1 OS=Homo sapiens OX=9606 GN=ARHGDIA PE=1 SV=3 (P52565)	Rho GDP-dissociation inhibitor 1 OS=Homo sapiens OX=9606 GN=ARHGDIA PE=1 SV=3	J3KTF8,J3QQX2,P52565		CP_Human_2020.fasta	23207.5	1	3	5	6	0.0014	0.221	204
FDE_MDA_221111_spots - file originale - Copia	spots 2-DE NCI-N87 cells	spots 2-DE NCI-N87 cells	FDE_MDA_221111_spot_303	Cluster of Histone H1.10 OS=Homo sapiens OX=9606 GN=H1-10 PE=1 SV=1 (Q92522)	Histone H1.10 OS=Homo sapiens OX=9606 GN=H1-10 PE=1 SV=1	Q92522		CP_Human_2020.fasta	22487.9	1	4	4	5	0.0012	0.263	213
FDE_MDA_221111_spots - file originale - Copia	spots 2-DE NCI-N87 cells	spots 2-DE NCI-N87 cells	FDE_MDA_221111_spot_303	Cluster of Carbonyl reductase [NADPH] 1 OS=Homo sapiens OX=9606 GN=CBR1 PE=1 SV=3 (P16152)	Carbonyl reductase [NADPH] 1 OS=Homo sapiens OX=9606 GN=CBR1 PE=1 SV=3	P16152		CP_Human_2020.fasta	30374.8	1	4	4	4	0.0009	0.177	277
END OF FILE

## Sheet: Protein Report
FDE_MDA_221111_spots - file originale - Copia, Protein report created on 03/05/2025
Experiment: FDE_MDA_221111_spots - file originale - Copia
	Peak List Generator: unknown
		Version: unknown
		Charge States Calculated: unknown
		Deisotoped: unknown
		Textual Annotation: unknown
	Database Set: 5 Databases
		Database Name: Mascot5_CP_Human_2020_Mammalia (mammals)
			Version: unknown
			Taxonomy: All Entries
			Number of Proteins: 84439
		Database Name: Mascot5_CP_Human_2020_Mammalia (mammals)
			Version: unknown
			Taxonomy: All Entries
			Number of Proteins: 84440
		Database Name: Mascot5_CP_Human_2020_Mammalia (mammals)
			Version: unknown
			Taxonomy: All Entries
			Number of Proteins: 84441
		Database Name: Mascot5_CP_Human_2020_Mammalia (mammals)
			Version: unknown
			Taxonomy: All Entries
			Number of Proteins: 84442
		Database Name: Mascot5_CP_Human_2020_Mammalia (mammals)
			Version: unknown
			Taxonomy: All Entries
			Number of Proteins: 84444
		Does database contain common contaminants?: unknown
	Search Engine Set: 1 Search Engine
		Search Engine: Mascot
			Version: 1.4.1.14
			Samples: All Samples
			Fragment Tolerance: 20 PPM (Monoisotopic)
			Parent Tolerance: 10,0 PPM (Monoisotopic)
			Fixed Modifications: +57 on C (Carbamidomethyl)
			Variable Modifications: +16 on M (Oxidation), +42 on Peptide N-Terminal (Acetyl)
			Database: Mascot5_CP_Human_2020_Mammalia (mammals) (unknown version, 84439 entries) (FDE_MDA_221111_spot_299), Mascot5_CP_Human_2020_Mammalia (mammals) (unknown version, 84440 entries) (FDE_MDA_221111_spot_126), Mascot5_CP_Human_2020_Mammalia (mammals) (unknown version, 84441 entries) (FDE_MDA_221111_spot_25), Mascot5_CP_Human_2020_Mammalia (mammals) (unknown version, 84442 entries) (FDE_MDA_2211…
			Digestion Enzyme: Trypsin (FDE_MDA_221111_spot_299), Trypsin (FDE_MDA_221111_spot_126), Trypsin (FDE_MDA_221111_spot_25), Trypsin (FDE_MDA_221111_spot_51, FDE_MDA_221111_spot_60, FDE_MDA_221111_spot_86, FDE_MDA_221111_spot_93, FDE_MDA_221111_spot_115, FDE_MDA_221111_spot_155, FDE_MDA_221111_spot_178, FDE_MDA_221111_spot_200, FDE_MDA_221111_spot_216, FDE_MDA_221111_spot_223, FDE_MDA_221111_spot_24…
			Max Missed Cleavages: 2 (FDE_MDA_221111_spot_299), 2 (FDE_MDA_221111_spot_126), 2 (FDE_MDA_221111_spot_25), 2 (FDE_MDA_221111_spot_51, FDE_MDA_221111_spot_60, FDE_MDA_221111_spot_86, FDE_MDA_221111_spot_93, FDE_MDA_221111_spot_115, FDE_MDA_221111_spot_155, FDE_MDA_221111_spot_178, FDE_MDA_221111_spot_200, FDE_MDA_221111_spot_216, FDE_MDA_221111_spot_223, FDE_MDA_221111_spot_241, FDE_MDA_221111_sp…
			Probability Model:
				FDE_MDA_221111_spot_6: Peptide Prophet with Delta Mass Correction (No decoys found) [all charge states]
				FDE_MDA_221111_spot_25: LFDR Model, No Classifier [all charge states]
				FDE_MDA_221111_spot_51: LFDR Model, Classifier data: Bayes, Good (87%) IonScore - IdentityScore m:66,3/s:17,3 Ion Score m:27,8/s:1,75 Identity Score m:NA Homology Score m:63,2/s:19,6 Delta Ion Score m:NA, Bad (13%) IonScore - IdentityScore m:17,0/s:6,96 Ion Score m:27,3/s:2,09 Identity Score m:NA Homology Score m:5,63/s:9,20 Delta Ion Score m:NA [all charge states]
				FDE_MDA_221111_spot_60: Peptide Prophet with Delta Mass Correction (No decoys found) [all charge states]
				FDE_MDA_221111_spot_66: LFDR Model, Classifier data: Bayes, Good (78%) IonScore - IdentityScore m:58,3/s:13,5 Ion Score m:28,6/s:1,69 Identity Score m:NA Homology Score m:48,4/s:22,6 Delta Ion Score m:NA, Bad (22%) IonScore - IdentityScore m:14,8/s:5,20 Ion Score m:28,6/s:2,04 Identity Score m:NA Homology Score m:-3,48/s:15,4 Delta Ion Score m:NA [all charge states]
				FDE_MDA_221111_spot_86: LFDR Model, No Classifier [all charge states]
				FDE_MDA_221111_spot_93: LFDR Model, Classifier data: Bayes, Good (83%) IonScore - IdentityScore m:66,0/s:16,1 Ion Score m:28,0/s:1,68 Identity Score m:NA Homology Score m:59,8/s:21,7 Delta Ion Score m:NA, Bad (17%) IonScore - IdentityScore m:15,6/s:5,47 Ion Score m:28,0/s:2,03 Identity Score m:NA Homology Score m:3,51/s:8,64 Delta Ion Score m:NA [all charge states]
				FDE_MDA_221111_spot_115: Peptide Prophet with Delta Mass Correction (No decoys found) [all charge states]
				FDE_MDA_221111_spot_126: LFDR Model, No Classifier [all charge states]
				FDE_MDA_221111_spot_130: Peptide Prophet with Delta Mass Correction (No decoys found) [all charge states]
				FDE_MDA_221111_spot_155: LFDR Model, No Classifier [all charge states]
				FDE_MDA_221111_spot_178: LFDR Model, No Classifier [all charge states]
				FDE_MDA_221111_spot_200: Peptide Prophet with Delta Mass Correction (No decoys found) [all charge states]
				FDE_MDA_221111_spot_216: LFDR Model, No Classifier [all charge states]
				FDE_MDA_221111_spot_223: Peptide Prophet with Delta Mass Correction (No decoys found) [all charge states]
				FDE_MDA_221111_spot_228: LFDR Model, No Classifier [all charge states]
				FDE_MDA_221111_spot_236: Peptide Prophet with Delta Mass Correction (No decoys found) [all charge states]
				FDE_MDA_221111_spot_241: Peptide Prophet with Delta Mass Correction (No decoys found) [all charge states]
				FDE_MDA_221111_spot_244: LFDR Model, Classifier data: Bayes, Good (91%) IonScore - IdentityScore m:65,7/s:16,0 Ion Score m:28,1/s:1,57 Identity Score m:NA Homology Score m:61,5/s:20,4 Delta Ion Score m:NA, Bad (8,8%) IonScore - IdentityScore m:15,8/s:4,94 Ion Score m:28,0/s:1,93 Identity Score m:NA Homology Score m:4,41/s:10,3 Delta Ion Score m:NA [all charge states]
				FDE_MDA_221111_spot_263: LFDR Model, No Classifier [all charge states]
				FDE_MDA_221111_spot_279: LFDR Model, No Classifier [all charge states]
				FDE_MDA_221111_spot_283: Peptide Prophet with Delta Mass Correction (No decoys found) [all charge states]
				FDE_MDA_221111_spot_299: LFDR Model, No Classifier [all charge states]
				FDE_MDA_221111_spot_303: LFDR Model, No Classifier [all charge states]
	Scaffold: Version: Scaffold_5.3.3
		Modification Metadata Set: 1541 modifications
			Source: C:\Program Files\Scaffold 4\parameters\unimod.xml
			Comment:
		Protein Grouping Strategy: Experiment-wide grouping with protein cluster analysis
		Peptide Thresholds: 95,0% minimum
		Protein Thresholds: 99,0% minimum and 3 peptides minimum
		Peptide FDR: 0,0% (Decoy)
		Protein FDR: 0,0% (Decoy)
		GO Annotation Source(s):
		Pathway Annotation Source(s): Unknown
		Alternate ID Source(s):
Experiment name	Biological sample category	Biological sample name	MS/MS sample name	Cluster	Protein name	Protein accession numbers	Alternate IDs	Database sources	Protein molecular weight (Da)	Protein identification probability	Exclusive unique peptide count	Exclusive unique spectrum count	Total spectrum count	Percentage of total spectra	Percentage sequence coverage	Length
FDE_MDA_221111_spots - file originale - Copia	spots 2-DE NCI-N87 cells	spots 2-DE NCI-N87 cells	FDE_MDA_221111_spot_6	Cluster of Keratin, type II cytoskeletal 1 OS=Homo sapiens OX=9606 GN=KRT1 PE=1 SV=6 (P04264)	Keratin, type II cytoskeletal 1 OS=Homo sapiens OX=9606 GN=KRT1 PE=1 SV=6	P04264		CP_Human_2020.fasta	66040.3	1	6	8	20	0.0943	0.161	644
FDE_MDA_221111_spots - file originale - Copia	spots 2-DE NCI-N87 cells	spots 2-DE NCI-N87 cells	FDE_MDA_221111_spot_6	Cluster of Keratin, type II cytoskeletal 5 OS=Homo sapiens OX=9606 GN=KRT5 PE=1 SV=3 (P13647)	Keratin, type II cytoskeletal 5 OS=Homo sapiens OX=9606 GN=KRT5 PE=1 SV=3	P13647		CP_Human_2020.fasta	62379.6	1	4	4	5	0.0236	0.102	590
FDE_MDA_221111_spots - file originale - Copia	spots 2-DE NCI-N87 cells	spots 2-DE NCI-N87 cells	FDE_MDA_221111_spot_6	Cluster of Keratin, type II cytoskeletal 5 OS=Homo sapiens OX=9606 GN=KRT5 PE=1 SV=3 (P13647)	Keratin, type II cytoskeletal 6B OS=Homo sapiens OX=9606 GN=KRT6B PE=1 SV=5	P04259		CP_Human_2020.fasta	60068.6	1	2	2	6	0.0283	0.115	564
FDE_MDA_221111_spots - file originale - Copia	spots 2-DE NCI-N87 cells	spots 2-DE NCI-N87 cells	FDE_MDA_221111_spot_6	Cluster of Keratin, type I cytoskeletal 10 OS=Homo sapiens OX=9606 GN=KRT10 PE=1 SV=6 (P13645)	Keratin, type I cytoskeletal 10 OS=Homo sapiens OX=9606 GN=KRT10 PE=1 SV=6	P13645		CP_Human_2020.fasta	58828.8	1	9	10	13	0.0613	0.202	584
FDE_MDA_221111_spots - file originale - Copia	spots 2-DE NCI-N87 cells	spots 2-DE NCI-N87 cells	FDE_MDA_221111_spot_6	Cluster of Keratin, type II cytoskeletal 5 OS=Homo sapiens OX=9606 GN=KRT5 PE=1 SV=3 (P13647)	Keratin, type II cytoskeletal 6A OS=Homo sapiens OX=9606 GN=KRT6A PE=1 SV=3	P02538		CP_Human_2020.fasta	60046.4	1	3	3	6	0.0283	0.131	564
FDE_MDA_221111_spots - file originale - Copia	spots 2-DE NCI-N87 cells	spots 2-DE NCI-N87 cells	FDE_MDA_221111_spot_6	Cluster of Involucrin OS=Homo sapiens OX=9606 GN=IVL PE=1 SV=2 (P07476)	Involucrin OS=Homo sapiens OX=9606 GN=IVL PE=1 SV=2	P07476		CP_Human_2020.fasta	68474.6	1	11	12	16	0.0755	0.279	585
FDE_MDA_221111_spots - file originale - Copia	spots 2-DE NCI-N87 cells	spots 2-DE NCI-N87 cells	FDE_MDA_221111_spot_6	Cluster of Keratin, type I cytoskeletal 17 OS=Homo sapiens OX=9606 GN=KRT17 PE=1 SV=2 (Q04695)	Keratin, type I cytoskeletal 14 OS=Homo sapiens OX=9606 GN=KRT14 PE=1 SV=4	P02533		CP_Human_2020.fasta	51562.5	0.998	1	1	7	0.033	0.155	472
FDE_MDA_221111_spots - file originale - Copia	spots 2-DE NCI-N87 cells	spots 2-DE NCI-N87 cells	FDE_MDA_221111_spot_6	Cluster of Keratin, type I cytoskeletal 17 OS=Homo sapiens OX=9606 GN=KRT17 PE=1 SV=2 (Q04695)	Keratin, type I cytoskeletal 17 OS=Homo sapiens OX=9606 GN=KRT17 PE=1 SV=2	Q04695		CP_Human_2020.fasta	48106.7	1	1	1	3	0.0142	0.0787	432
FDE_MDA_221111_spots - file originale - Copia	spots 2-DE NCI-N87 cells	spots 2-DE NCI-N87 cells	FDE_MDA_221111_spot_6	Cluster of Keratin, type I cytoskeletal 17 OS=Homo sapiens OX=9606 GN=KRT17 PE=1 SV=2 (Q04695)	Keratin, type I cytoskeletal 16 OS=Homo sapiens OX=9606 GN=KRT16 PE=1 SV=4	P08779		CP_Human_2020.fasta	51269	1	1	1	6	0.0283	0.125	473
FDE_MDA_221111_spots - file originale - Copia	spots 2-DE NCI-N87 cells	spots 2-DE NCI-N87 cells	FDE_MDA_221111_spot_6	Cluster of Keratin, type II cytoskeletal 2 epidermal OS=Homo sapiens OX=9606 GN=KRT2 PE=1 SV=2 (P35908)	Keratin, type II cytoskeletal 2 epidermal OS=Homo sapiens OX=9606 GN=KRT2 PE=1 SV=2	P35908		CP_Human_2020.fasta	65433.9	1	6	6	9	0.0425	0.144	639
FDE_MDA_221111_spots - file originale - Copia	spots 2-DE NCI-N87 cells	spots 2-DE NCI-N87 cells	FDE_MDA_221111_spot_6	Cluster of Isoform 10 of Calpastatin OS=Homo sapiens OX=9606 GN=CAST (P20810-10)	Isoform 10 of Calpastatin OS=Homo sapiens OX=9606 GN=CAST	A0A0C4DGB5,P20810-10,P20810-5,P20810-6,P20810-7,P20810-9		CP_Human_2020.fasta	81002	1	4	4	4	0.0189	0.078	754
FDE_MDA_221111_spots - file originale - Copia	spots 2-DE NCI-N87 cells	spots 2-DE NCI-N87 cells	FDE_MDA_221111_spot_6	Cluster of Keratin, type I cytoskeletal 9 OS=Homo sapiens OX=9606 GN=KRT9 PE=1 SV=3 (P35527)	Keratin, type I cytoskeletal 9 OS=Homo sapiens OX=9606 GN=KRT9 PE=1 SV=3	P35527		CP_Human_2020.fasta	62065.9	1	9	9	12	0.0566	0.185	623
FDE_MDA_221111_spots - file originale - Copia	spots 2-DE NCI-N87 cells	spots 2-DE NCI-N87 cells	FDE_MDA_221111_spot_25	Cluster of Keratin, type I cytoskeletal 9 OS=Homo sapiens OX=9606 GN=KRT9 PE=1 SV=3 (P35527)	Keratin, type I cytoskeletal 9 OS=Homo sapiens OX=9606 GN=KRT9 PE=1 SV=3	P35527		CP_Human_2020.fasta	62065.9	1	3	3	3	0.000594	0.117	623
FDE_MDA_221111_spots - file originale - Copia	spots 2-DE NCI-N87 cells	spots 2-DE NCI-N87 cells	FDE_MDA_221111_spot_25	Cluster of Optineurin OS=Homo sapiens OX=9606 GN=OPTN PE=1 SV=3 (Q96CV9)	Optineurin OS=Homo sapiens OX=9606 GN=OPTN PE=1 SV=3	Q96CV9		CP_Human_2020.fasta	65923	1	10	11	11	0.00218	0.236	577
FDE_MDA_221111_spots - file originale - Copia	spots 2-DE NCI-N87 cells	spots 2-DE NCI-N87 cells	FDE_MDA_221111_spot_25	Cluster of Protein kinase C and casein kinase substrate in neurons protein 2 OS=Homo sapiens OX=9606 GN=PACSIN2 PE=1 SV=2 (Q9UNF0)	Protein kinase C and casein kinase substrate in neurons protein 2 OS=Homo sapiens OX=9606 GN=PACSIN2 PE=1 SV=2	Q9UNF0,Q9UNF0-2		CP_Human_2020.fasta	55738.9	1	4	5	5	0.00099	0.0864	486
FDE_MDA_221111_spots - file originale - Copia	spots 2-DE NCI-N87 cells	spots 2-DE NCI-N87 cells	FDE_MDA_221111_spot_25	Cluster of Heat shock cognate 71 kDa protein OS=Homo sapiens OX=9606 GN=HSPA8 PE=1 SV=1 (P11142)	Heat shock cognate 71 kDa protein OS=Homo sapiens OX=9606 GN=HSPA8 PE=1 SV=1	P11142		CP_Human_2020.fasta	70899.8	1	10	14	52	0.0103	0.345	646
FDE_MDA_221111_spots - file originale - Copia	spots 2-DE NCI-N87 cells	spots 2-DE NCI-N87 cells	FDE_MDA_221111_spot_25	Cluster of Heat shock 70 kDa protein 6 OS=Homo sapiens OX=9606 GN=HSPA6 PE=1 SV=2 (P17066)	Heat shock 70 kDa protein 6 OS=Homo sapiens OX=9606 GN=HSPA6 PE=1 SV=2	P17066		CP_Human_2020.fasta	71028.8	1	1	1	7	0.00139	0.0949	643
FDE_MDA_221111_spots - file originale - Copia	spots 2-DE NCI-N87 cells	spots 2-DE NCI-N87 cells	FDE_MDA_221111_spot_25	Cluster of U1 small nuclear ribonucleoprotein 70 kDa OS=Homo sapiens OX=9606 GN=SNRNP70 PE=1 SV=2 (P08621)	U1 small nuclear ribonucleoprotein 70 kDa OS=Homo sapiens OX=9606 GN=SNRNP70 PE=1 SV=2	P08621		CP_Human_2020.fasta	51558.4	1	5	6	6	0.00119	0.119	437
FDE_MDA_221111_spots - file originale - Copia	spots 2-DE NCI-N87 cells	spots 2-DE NCI-N87 cells	FDE_MDA_221111_spot_25	Cluster of Heat shock 70 kDa protein 1A OS=Homo sapiens OX=9606 GN=HSPA1A PE=1 SV=1 (P0DMV8)	Heat shock 70 kDa protein 1A OS=Homo sapiens OX=9606 GN=HSPA1A PE=1 SV=1	A0A0G2JIW1,P0DMV8,P0DMV8-2		CP_Human_2020.fasta	70054	1	3	3	10	0.00198	0.148	641
FDE_MDA_221111_spots - file originale - Copia	spots 2-DE NCI-N87 cells	spots 2-DE NCI-N87 cells	FDE_MDA_221111_spot_25	Cluster of Heat shock cognate 71 kDa protein OS=Homo sapiens OX=9606 GN=HSPA8 PE=1 SV=1 (P11142)	Heat shock cognate 71 kDa protein (Fragment) OS=Homo sapiens OX=9606 GN=HSPA8 PE=1 SV=8	E9PK54		CP_Human_2020.fasta	19955.5	0.996	1	1	31	0.00614	0.727	183
FDE_MDA_221111_spots - file originale - Copia	spots 2-DE NCI-N87 cells	spots 2-DE NCI-N87 cells	FDE_MDA_221111_spot_25	Cluster of ATP synthase subunit beta, mitochondrial OS=Homo sapiens OX=9606 GN=ATP5F1B PE=1 SV=3 (P06576)	ATP synthase subunit beta, mitochondrial OS=Homo sapiens OX=9606 GN=ATP5F1B PE=1 SV=3	P06576		CP_Human_2020.fasta	56560.6	1	4	5	5	0.00099	0.0907	529
FDE_MDA_221111_spots - file originale - Copia	spots 2-DE NCI-N87 cells	spots 2-DE NCI-N87 cells	FDE_MDA_221111_spot_25	Cluster of Src substrate cortactin OS=Homo sapiens OX=9606 GN=CTTN PE=1 SV=2 (Q14247)	Src substrate cortactin OS=Homo sapiens OX=9606 GN=CTTN PE=1 SV=2	Q14247,Q14247-2,Q14247-3		CP_Human_2020.fasta	61585.5	1	3	3	3	0.000594	0.0545	550
FDE_MDA_221111_spots - file originale - Copia	spots 2-DE NCI-N87 cells	spots 2-DE NCI-N87 cells	FDE_MDA_221111_spot_25	Cluster of Endoplasmin OS=Homo sapiens OX=9606 GN=HSP90B1 PE=1 SV=1 (P14625)	Endoplasmin OS=Homo sapiens OX=9606 GN=HSP90B1 PE=1 SV=1	P14625		CP_Human_2020.fasta	92471.7	1	2	2	3	0.000594	0.0423	803
FDE_MDA_221111_spots - file originale - Copia	spots 2-DE NCI-N87 cells	spots 2-DE NCI-N87 cells	FDE_MDA_221111_spot_25	Cluster of Transcriptional coactivator YAP1 OS=Homo sapiens OX=9606 GN=YAP1 PE=1 SV=2 (P46937)	Transcriptional coactivator YAP1 OS=Homo sapiens OX=9606 GN=YAP1 PE=1 SV=2	P46937,P46937-2,P46937-3,P46937-5,P46937-6,P46937-7,P46937-8,P46937-9		CP_Human_2020.fasta	54461.5	1	3	4	5	0.00099	0.107	504
FDE_MDA_221111_spots - file originale - Copia	spots 2-DE NCI-N87 cells	spots 2-DE NCI-N87 cells	FDE_MDA_221111_spot_25	Cluster of Ezrin OS=Homo sapiens OX=9606 GN=EZR PE=1 SV=4 (P15311)	Ezrin OS=Homo sapiens OX=9606 GN=EZR PE=1 SV=4	E7EQR4,P15311		CP_Human_2020.fasta	69414.7	1	7	8	10	0.00198	0.14	586
FDE_MDA_221111_spots - file originale - Copia	spots 2-DE NCI-N87 cells	spots 2-DE NCI-N87 cells	FDE_MDA_221111_spot_25	Cluster of Heat shock 70 kDa protein 1A OS=Homo sapiens OX=9606 GN=HSPA1A PE=1 SV=1 (P0DMV8)	Heat shock 70 kDa protein 1-like OS=Homo sapiens OX=9606 GN=HSPA1L PE=1 SV=2	P34931,Q53FA3		CP_Human_2020.fasta	70377.1	1	2	2	13	0.00257	0.148	641
FDE_MDA_221111_spots - file originale - Copia	spots 2-DE NCI-N87 cells	spots 2-DE NCI-N87 cells	FDE_MDA_221111_spot_25	Cluster of Heterogeneous nuclear ribonucleoprotein Q OS=Homo sapiens OX=9606 GN=SYNCRIP PE=1 SV=2 (O60506)	Heterogeneous nuclear ribonucleoprotein Q OS=Homo sapiens OX=9606 GN=SYNCRIP PE=1 SV=2	B7Z645,O60506,O60506-2,O60506-3,O60506-4		CP_Human_2020.fasta	69603.5	1	5	5	6	0.00119	0.0803	623
FDE_MDA_221111_spots - file originale - Copia	spots 2-DE NCI-N87 cells	spots 2-DE NCI-N87 cells	FDE_MDA_221111_spot_25	Cluster of Laminin subunit gamma-2 OS=Homo sapiens OX=9606 GN=LAMC2 PE=1 SV=2 (Q13753)	Laminin subunit gamma-2 OS=Homo sapiens OX=9606 GN=LAMC2 PE=1 SV=2	Q13753,Q13753-2		CP_Human_2020.fasta	130976	1	3	3	3	0.000594	0.0386	1193
FDE_MDA_221111_spots - file originale - Copia	spots 2-DE NCI-N87 cells	spots 2-DE NCI-N87 cells	FDE_MDA_221111_spot_25	Cluster of Stress-70 protein, mitochondrial OS=Homo sapiens OX=9606 GN=HSPA9 PE=1 SV=2 (P38646)	Stress-70 protein, mitochondrial OS=Homo sapiens OX=9606 GN=HSPA9 PE=1 SV=2	P38646		CP_Human_2020.fasta	73681.3	1	5	5	5	0.00099	0.0987	679
FDE_MDA_221111_spots - file originale - Copia	spots 2-DE NCI-N87 cells	spots 2-DE NCI-N87 cells	FDE_MDA_221111_spot_25	Cluster of Synaptotagmin-like protein 1 OS=Homo sapiens OX=9606 GN=SYTL1 PE=1 SV=1 (Q8IYJ3)	Synaptotagmin-like protein 1 OS=Homo sapiens OX=9606 GN=SYTL1 PE=1 SV=1	Q8IYJ3,Q8IYJ3-2		CP_Human_2020.fasta	61857.2	1	3	4	4	0.000792	0.0623	562
FDE_MDA_221111_spots - file originale - Copia	spots 2-DE NCI-N87 cells	spots 2-DE NCI-N87 cells	FDE_MDA_221111_spot_25	Cluster of Prelamin-A/C OS=Homo sapiens OX=9606 GN=LMNA PE=1 SV=1 (P02545)	Prelamin-A/C OS=Homo sapiens OX=9606 GN=LMNA PE=1 SV=1	P02545		CP_Human_2020.fasta	74140.7	1	22	29	30	0.00594	0.383	664
FDE_MDA_221111_spots - file originale - Copia	spots 2-DE NCI-N87 cells	spots 2-DE NCI-N87 cells	FDE_MDA_221111_spot_25	Cluster of Protein disulfide-isomerase A4 OS=Homo sapiens OX=9606 GN=PDIA4 PE=1 SV=2 (P13667)	Protein disulfide-isomerase A4 OS=Homo sapiens OX=9606 GN=PDIA4 PE=1 SV=2	A0A499FI48,P13667		CP_Human_2020.fasta	72934	1	6	6	7	0.00139	0.127	645
FDE_MDA_221111_spots - file originale - Copia	spots 2-DE NCI-N87 cells	spots 2-DE NCI-N87 cells	FDE_MDA_221111_spot_25	Cluster of Keratin, type II cytoskeletal 1 OS=Homo sapiens OX=9606 GN=KRT1 PE=1 SV=6 (P04264)	Keratin, type II cytoskeletal 1 OS=Homo sapiens OX=9606 GN=KRT1 PE=1 SV=6	P04264		CP_Human_2020.fasta	66040.3	1	3	4	5	0.00099	0.0776	644
FDE_MDA_221111_spots - file originale - Copia	spots 2-DE NCI-N87 cells	spots 2-DE NCI-N87 cells	FDE_MDA_221111_spot_25	Cluster of Endoplasmic reticulum chaperone BiP OS=Homo sapiens OX=9606 GN=HSPA5 PE=1 SV=2 (P11021)	Endoplasmic reticulum chaperone BiP OS=Homo sapiens OX=9606 GN=HSPA5 PE=1 SV=2	P11021		CP_Human_2020.fasta	72334.7	1	57	95	231	0.0457	0.609	654
FDE_MDA_221111_spots - file originale - Copia	spots 2-DE NCI-N87 cells	spots 2-DE NCI-N87 cells	FDE_MDA_221111_spot_25	Cluster of Protein Red OS=Homo sapiens OX=9606 GN=IK PE=1 SV=3 (Q13123)	Protein Red OS=Homo sapiens OX=9606 GN=IK PE=1 SV=3	E7EQZ7,Q13123		CP_Human_2020.fasta	65605.1	1	3	3	3	0.000594	0.0718	557
FDE_MDA_221111_spots - file originale - Copia	spots 2-DE NCI-N87 cells	spots 2-DE NCI-N87 cells	FDE_MDA_221111_spot_25	Cluster of Heterogeneous nuclear ribonucleoprotein M OS=Homo sapiens OX=9606 GN=HNRNPM PE=1 SV=3 (P52272)	Heterogeneous nuclear ribonucleoprotein M OS=Homo sapiens OX=9606 GN=HNRNPM PE=1 SV=3	A0A087X0X3,P52272,P52272-2		CP_Human_2020.fasta	77517.3	1	4	4	4	0.000792	0.0795	730
FDE_MDA_221111_spots - file originale - Copia	spots 2-DE NCI-N87 cells	spots 2-DE NCI-N87 cells	FDE_MDA_221111_spot_25	Cluster of Peptidyl-prolyl cis-trans isomerase FKBP9 OS=Homo sapiens OX=9606 GN=FKBP9 PE=1 SV=2 (O95302)	Peptidyl-prolyl cis-trans isomerase FKBP9 OS=Homo sapiens OX=9606 GN=FKBP9 PE=1 SV=2	O95302,O95302-3		CP_Human_2020.fasta	63084.8	1	3	3	3	0.000594	0.0614	570
FDE_MDA_221111_spots - file originale - Copia	spots 2-DE NCI-N87 cells	spots 2-DE NCI-N87 cells	FDE_MDA_221111_spot_25	Cluster of DBIRD complex subunit ZNF326 OS=Homo sapiens OX=9606 GN=ZNF326 PE=1 SV=2 (Q5BKZ1)	DBIRD complex subunit ZNF326 OS=Homo sapiens OX=9606 GN=ZNF326 PE=1 SV=2	Q5BKZ1		CP_Human_2020.fasta	65653.5	1	3	3	3	0.000594	0.0859	582
FDE_MDA_221111_spots - file originale - Copia	spots 2-DE NCI-N87 cells	spots 2-DE NCI-N87 cells	FDE_MDA_221111_spot_51	Cluster of Nucleobindin-1 OS=Homo sapiens OX=9606 GN=NUCB1 PE=1 SV=4 (Q02818)	Nucleobindin-1 OS=Homo sapiens OX=9606 GN=NUCB1 PE=1 SV=4	Q02818		CP_Human_2020.fasta	53879.6	1	4	5	5	0.00107	0.104	461
FDE_MDA_221111_spots - file originale - Copia	spots 2-DE NCI-N87 cells	spots 2-DE NCI-N87 cells	FDE_MDA_221111_spot_51	Cluster of Non-POU domain-containing octamer-binding protein OS=Homo sapiens OX=9606 GN=NONO PE=1 SV=4 (Q15233)	Non-POU domain-containing octamer-binding protein OS=Homo sapiens OX=9606 GN=NONO PE=1 SV=4	Q15233		CP_Human_2020.fasta	54231.6	1	6	8	9	0.00193	0.17	471
FDE_MDA_221111_spots - file originale - Copia	spots 2-DE NCI-N87 cells	spots 2-DE NCI-N87 cells	FDE_MDA_221111_spot_51	Cluster of Isoform 2 of Prolyl 4-hydroxylase subunit alpha-1 OS=Homo sapiens OX=9606 GN=P4HA1 (P13674-2)	Isoform 2 of Prolyl 4-hydroxylase subunit alpha-1 OS=Homo sapiens OX=9606 GN=P4HA1	P13674-2		CP_Human_2020.fasta	60969.3	1	7	8	8	0.00172	0.165	534
FDE_MDA_221111_spots - file originale - Copia	spots 2-DE NCI-N87 cells	spots 2-DE NCI-N87 cells	FDE_MDA_221111_spot_51	Cluster of Keratin, type II cytoskeletal 5 OS=Homo sapiens OX=9606 GN=KRT5 PE=1 SV=3 (P13647)	Keratin, type II cytoskeletal 5 OS=Homo sapiens OX=9606 GN=KRT5 PE=1 SV=3	P13647		CP_Human_2020.fasta	62379.6	1	2	2	6	0.00129	0.0864	590
FDE_MDA_221111_spots - file originale - Copia	spots 2-DE NCI-N87 cells	spots 2-DE NCI-N87 cells	FDE_MDA_221111_spot_51	Cluster of Keratin, type I cytoskeletal 10 OS=Homo sapiens OX=9606 GN=KRT10 PE=1 SV=6 (P13645)	Keratin, type I cytoskeletal 10 OS=Homo sapiens OX=9606 GN=KRT10 PE=1 SV=6	P13645		CP_Human_2020.fasta	58828.8	1	4	6	7	0.0015	0.0736	584
FDE_MDA_221111_spots - file originale - Copia	spots 2-DE NCI-N87 cells	spots 2-DE NCI-N87 cells	FDE_MDA_221111_spot_51	Cluster of Tubulin beta-4B chain OS=Homo sapiens OX=9606 GN=TUBB4B PE=1 SV=1 (P68371)	Tubulin beta chain OS=Homo sapiens OX=9606 GN=TUBB PE=1 SV=2	P07437		CP_Human_2020.fasta	49670.6	0.985	0	0	12	0.00258	0.227	444
FDE_MDA_221111_spots - file originale - Copia	spots 2-DE NCI-N87 cells	spots 2-DE NCI-N87 cells	FDE_MDA_221111_spot_51	Cluster of Keratin, type II cytoskeletal 8 OS=Homo sapiens OX=9606 GN=KRT8 PE=1 SV=7 (P05787)	Keratin, type II cytoskeletal 7 OS=Homo sapiens OX=9606 GN=KRT7 PE=1 SV=5	P08729		CP_Human_2020.fasta	51387.3	1	2	3	5	0.00107	0.0704	469
FDE_MDA_221111_spots - file originale - Copia	spots 2-DE NCI-N87 cells	spots 2-DE NCI-N87 cells	FDE_MDA_221111_spot_51	Cluster of Protein kinase C and casein kinase substrate in neurons protein 2 OS=Homo sapiens OX=9606 GN=PACSIN2 PE=1 SV=2 (Q9UNF0)	Protein kinase C and casein kinase substrate in neurons protein 2 OS=Homo sapiens OX=9606 GN=PACSIN2 PE=1 SV=2	Q9UNF0,Q9UNF0-2		CP_Human_2020.fasta	55738.9	1	9	10	10	0.00215	0.208	486
FDE_MDA_221111_spots - file originale - Copia	spots 2-DE NCI-N87 cells	spots 2-DE NCI-N87 cells	FDE_MDA_221111_spot_51	Cluster of Tubulin alpha-4A chain OS=Homo sapiens OX=9606 GN=TUBA4A PE=1 SV=1 (P68366)	Tubulin alpha-4A chain OS=Homo sapiens OX=9606 GN=TUBA4A PE=1 SV=1	P68366,P68366-2		CP_Human_2020.fasta	49924.6	1	2	2	6	0.00129	0.158	448
FDE_MDA_221111_spots - file originale - Copia	spots 2-DE NCI-N87 cells	spots 2-DE NCI-N87 cells	FDE_MDA_221111_spot_51	Cluster of Ubiquitin carboxyl-terminal hydrolase 14 OS=Homo sapiens OX=9606 GN=USP14 PE=1 SV=3 (P54578)	Ubiquitin carboxyl-terminal hydrolase 14 OS=Homo sapiens OX=9606 GN=USP14 PE=1 SV=3	A6NJA2,P54578,P54578-2,P54578-3		CP_Human_2020.fasta	56070.3	1	8	8	8	0.00172	0.221	494
FDE_MDA_221111_spots - file originale - Copia	spots 2-DE NCI-N87 cells	spots 2-DE NCI-N87 cells	FDE_MDA_221111_spot_51	Cluster of Isoform 3 of Heterogeneous nuclear ribonucleoprotein K OS=Homo sapiens OX=9606 GN=HNRNPK (P61978-3)	Isoform 3 of Heterogeneous nuclear ribonucleoprotein K OS=Homo sapiens OX=9606 GN=HNRNPK	P61978-3		CP_Human_2020.fasta	48564.6	1	16	23	44	0.00945	0.364	440
FDE_MDA_221111_spots - file originale - Copia	spots 2-DE NCI-N87 cells	spots 2-DE NCI-N87 cells	FDE_MDA_221111_spot_51	Cluster of Prolyl 4-hydroxylase subunit alpha-2 OS=Homo sapiens OX=9606 GN=P4HA2 PE=1 SV=1 (O15460)	Prolyl 4-hydroxylase subunit alpha-2 OS=Homo sapiens OX=9606 GN=P4HA2 PE=1 SV=1	O15460,O15460-2		CP_Human_2020.fasta	60902.9	1	4	5	5	0.00107	0.103	535
FDE_MDA_221111_spots - file originale - Copia	spots 2-DE NCI-N87 cells	spots 2-DE NCI-N87 cells	FDE_MDA_221111_spot_51	Cluster of Heat shock cognate 71 kDa protein OS=Homo sapiens OX=9606 GN=HSPA8 PE=1 SV=1 (P11142)	Heat shock cognate 71 kDa protein OS=Homo sapiens OX=9606 GN=HSPA8 PE=1 SV=1	P11142		CP_Human_2020.fasta	70899.8	1	2	3	7	0.0015	0.105	646
FDE_MDA_221111_spots - file originale - Copia	spots 2-DE NCI-N87 cells	spots 2-DE NCI-N87 cells	FDE_MDA_221111_spot_51	Cluster of T-complex protein 1 subunit zeta OS=Homo sapiens OX=9606 GN=CCT6A PE=1 SV=3 (P40227)	T-complex protein 1 subunit zeta OS=Homo sapiens OX=9606 GN=CCT6A PE=1 SV=3	P40227		CP_Human_2020.fasta	58025.3	1	5	5	5	0.00107	0.119	531
FDE_MDA_221111_spots - file originale - Copia	spots 2-DE NCI-N87 cells	spots 2-DE NCI-N87 cells	FDE_MDA_221111_spot_51	Cluster of Heat shock 70 kDa protein 1A OS=Homo sapiens OX=9606 GN=HSPA1A PE=1 SV=1 (P0DMV8)	Heat shock 70 kDa protein 1A OS=Homo sapiens OX=9606 GN=HSPA1A PE=1 SV=1	A0A0G2JIW1,P0DMV8,P0DMV8-2		CP_Human_2020.fasta	70054	0.99	0	0	3	0.000645	0.0562	641
FDE_MDA_221111_spots - file originale - Copia	spots 2-DE NCI-N87 cells	spots 2-DE NCI-N87 cells	FDE_MDA_221111_spot_51	Cluster of Splicing factor 3A subunit 3 OS=Homo sapiens OX=9606 GN=SF3A3 PE=1 SV=1 (Q12874)	Splicing factor 3A subunit 3 OS=Homo sapiens OX=9606 GN=SF3A3 PE=1 SV=1	Q12874		CP_Human_2020.fasta	58851.3	1	10	14	14	0.00301	0.184	501
FDE_MDA_221111_spots - file originale - Copia	spots 2-DE NCI-N87 cells	spots 2-DE NCI-N87 cells	FDE_MDA_221111_spot_51	Cluster of Serine/threonine-protein kinase 4 OS=Homo sapiens OX=9606 GN=STK4 PE=1 SV=2 (Q13043)	Serine/threonine-protein kinase 4 OS=Homo sapiens OX=9606 GN=STK4 PE=1 SV=2	Q13043,Q13043-2		CP_Human_2020.fasta	55631.3	1	2	2	3	0.000645	0.0801	487
FDE_MDA_221111_spots - file originale - Copia	spots 2-DE NCI-N87 cells	spots 2-DE NCI-N87 cells	FDE_MDA_221111_spot_51	Cluster of Actin, aortic smooth muscle OS=Homo sapiens OX=9606 GN=ACTA2 PE=1 SV=1 (P62736)	Actin, cytoplasmic 2 OS=Homo sapiens OX=9606 GN=ACTG1 PE=1 SV=1	P63261		CP_Human_2020.fasta	41793.9	1	1	1	27	0.0058	0.443	375
FDE_MDA_221111_spots - file originale - Copia	spots 2-DE NCI-N87 cells	spots 2-DE NCI-N87 cells	FDE_MDA_221111_spot_51	Cluster of Keratin, type I cytoskeletal 9 OS=Homo sapiens OX=9606 GN=KRT9 PE=1 SV=3 (P35527)	Keratin, type I cytoskeletal 9 OS=Homo sapiens OX=9606 GN=KRT9 PE=1 SV=3	P35527		CP_Human_2020.fasta	62065.9	1	12	13	16	0.00344	0.303	623
FDE_MDA_221111_spots - file originale - Copia	spots 2-DE NCI-N87 cells	spots 2-DE NCI-N87 cells	FDE_MDA_221111_spot_51	Cluster of ATP synthase subunit beta, mitochondrial OS=Homo sapiens OX=9606 GN=ATP5F1B PE=1 SV=3 (P06576)	ATP synthase subunit beta, mitochondrial OS=Homo sapiens OX=9606 GN=ATP5F1B PE=1 SV=3	P06576		CP_Human_2020.fasta	56560.6	1	5	5	6	0.00129	0.123	529
FDE_MDA_221111_spots - file originale - Copia	spots 2-DE NCI-N87 cells	spots 2-DE NCI-N87 cells	FDE_MDA_221111_spot_51	Cluster of T-complex protein 1 subunit epsilon OS=Homo sapiens OX=9606 GN=CCT5 PE=1 SV=1 (P48643)	T-complex protein 1 subunit epsilon OS=Homo sapiens OX=9606 GN=CCT5 PE=1 SV=1	B7ZAR1,E7ENZ3,E9PCA1,P48643,P48643-2		CP_Human_2020.fasta	59672.4	1	7	9	10	0.00215	0.137	541
FDE_MDA_221111_spots - file originale - Copia	spots 2-DE NCI-N87 cells	spots 2-DE NCI-N87 cells	FDE_MDA_221111_spot_51	Cluster of Serine/threonine-protein phosphatase 2A 65 kDa regulatory subunit A alpha isoform OS=Homo sapiens OX=9606 GN=PPP2R1A PE=1 SV=4 (P30153)	Serine/threonine-protein phosphatase 2A 65 kDa regulatory subunit A alpha isoform OS=Homo sapiens OX=9606 GN=PPP2R1A PE=1 SV=4	P30153		CP_Human_2020.fasta	65309.7	1	6	8	9	0.00193	0.117	589
FDE_MDA_221111_spots - file originale - Copia	spots 2-DE NCI-N87 cells	spots 2-DE NCI-N87 cells	FDE_MDA_221111_spot_51	Cluster of Alpha-ketoglutarate-dependent dioxygenase FTO OS=Homo sapiens OX=9606 GN=FTO PE=1 SV=3 (Q9C0B1)	Alpha-ketoglutarate-dependent dioxygenase FTO OS=Homo sapiens OX=9606 GN=FTO PE=1 SV=3	A0A1B0GTC3,A0A1B0GTC5,A0A1B0GU26,A0A1B0GUC3,A0A1B0GV98,A0A1B0GVH5,Q9C0B1		CP_Human_2020.fasta	58282.8	1	4	4	4	0.000859	0.109	505
FDE_MDA_221111_spots - file originale - Copia	spots 2-DE NCI-N87 cells	spots 2-DE NCI-N87 cells	FDE_MDA_221111_spot_51	Cluster of Pyruvate kinase PKM OS=Homo sapiens OX=9606 GN=PKM PE=1 SV=4 (P14618)	Pyruvate kinase PKM OS=Homo sapiens OX=9606 GN=PKM PE=1 SV=4	P14618		CP_Human_2020.fasta	57937.5	1	20	26	33	0.00709	0.39	531
FDE_MDA_221111_spots - file originale - Copia	spots 2-DE NCI-N87 cells	spots 2-DE NCI-N87 cells	FDE_MDA_221111_spot_51	Cluster of Keratin, type II cytoskeletal 8 OS=Homo sapiens OX=9606 GN=KRT8 PE=1 SV=7 (P05787)	Keratin, type II cytoskeletal 8 OS=Homo sapiens OX=9606 GN=KRT8 PE=1 SV=7	P05787		CP_Human_2020.fasta	53706.2	1	13	17	21	0.00451	0.302	483
FDE_MDA_221111_spots - file originale - Copia	spots 2-DE NCI-N87 cells	spots 2-DE NCI-N87 cells	FDE_MDA_221111_spot_51	Cluster of Actin, aortic smooth muscle OS=Homo sapiens OX=9606 GN=ACTA2 PE=1 SV=1 (P62736)	Actin, aortic smooth muscle OS=Homo sapiens OX=9606 GN=ACTA2 PE=1 SV=1	P62736,P63267,P68032,P68133		CP_Human_2020.fasta	42020.1	1	0	0	17	0.00365	0.215	377
FDE_MDA_221111_spots - file originale - Copia	spots 2-DE NCI-N87 cells	spots 2-DE NCI-N87 cells	FDE_MDA_221111_spot_51	Cluster of Keratin, type II cytoskeletal 2 epidermal OS=Homo sapiens OX=9606 GN=KRT2 PE=1 SV=2 (P35908)	Keratin, type II cytoskeletal 2 epidermal OS=Homo sapiens OX=9606 GN=KRT2 PE=1 SV=2	P35908		CP_Human_2020.fasta	65433.9	1	3	3	6	0.00129	0.127	639
FDE_MDA_221111_spots - file originale - Copia	spots 2-DE NCI-N87 cells	spots 2-DE NCI-N87 cells	FDE_MDA_221111_spot_51	Cluster of T-complex protein 1 subunit theta OS=Homo sapiens OX=9606 GN=CCT8 PE=1 SV=4 (P50990)	T-complex protein 1 subunit theta OS=Homo sapiens OX=9606 GN=CCT8 PE=1 SV=4	P50990		CP_Human_2020.fasta	59621	1	15	18	19	0.00408	0.37	548
FDE_MDA_221111_spots - file originale - Copia	spots 2-DE NCI-N87 cells	spots 2-DE NCI-N87 cells	FDE_MDA_221111_spot_51	Cluster of NEDD8-activating enzyme E1 regulatory subunit OS=Homo sapiens OX=9606 GN=NAE1 PE=1 SV=1 (Q13564)	NEDD8-activating enzyme E1 regulatory subunit OS=Homo sapiens OX=9606 GN=NAE1 PE=1 SV=1	Q13564,Q13564-2,Q13564-3,Q13564-4		CP_Human_2020.fasta	60248.3	1	5	5	5	0.00107	0.11	534
FDE_MDA_221111_spots - file originale - Copia	spots 2-DE NCI-N87 cells	spots 2-DE NCI-N87 cells	FDE_MDA_221111_spot_51	Cluster of Target of Myb protein 1 OS=Homo sapiens OX=9606 GN=TOM1 PE=1 SV=2 (O60784)	Target of Myb protein 1 OS=Homo sapiens OX=9606 GN=TOM1 PE=1 SV=2	O60784,O60784-2,O60784-3,O60784-4		CP_Human_2020.fasta	53819.1	1	4	4	5	0.00107	0.0894	492
FDE_MDA_221111_spots - file originale - Copia	spots 2-DE NCI-N87 cells	spots 2-DE NCI-N87 cells	FDE_MDA_221111_spot_51	Cluster of 60 kDa heat shock protein, mitochondrial OS=Homo sapiens OX=9606 GN=HSPD1 PE=1 SV=2 (P10809)	60 kDa heat shock protein, mitochondrial OS=Homo sapiens OX=9606 GN=HSPD1 PE=1 SV=2	P10809		CP_Human_2020.fasta	61055.7	1	64	100	197	0.0423	0.754	573
FDE_MDA_221111_spots - file originale - Copia	spots 2-DE NCI-N87 cells	spots 2-DE NCI-N87 cells	FDE_MDA_221111_spot_51	Cluster of Tubulin beta-4B chain OS=Homo sapiens OX=9606 GN=TUBB4B PE=1 SV=1 (P68371)	Tubulin beta-4B chain OS=Homo sapiens OX=9606 GN=TUBB4B PE=1 SV=1	P68371		CP_Human_2020.fasta	49830.7	1	2	2	15	0.00322	0.288	445
FDE_MDA_221111_spots - file originale - Copia	spots 2-DE NCI-N87 cells	spots 2-DE NCI-N87 cells	FDE_MDA_221111_spot_51	Cluster of Rab GDP dissociation inhibitor beta OS=Homo sapiens OX=9606 GN=GDI2 PE=1 SV=2 (P50395)	Rab GDP dissociation inhibitor alpha OS=Homo sapiens OX=9606 GN=GDI1 PE=1 SV=2	P31150		CP_Human_2020.fasta	50584.1	1	2	2	4	0.000859	0.105	447
FDE_MDA_221111_spots - file originale - Copia	spots 2-DE NCI-N87 cells	spots 2-DE NCI-N87 cells	FDE_MDA_221111_spot_51	Cluster of Endoplasmin OS=Homo sapiens OX=9606 GN=HSP90B1 PE=1 SV=1 (P14625)	Endoplasmin OS=Homo sapiens OX=9606 GN=HSP90B1 PE=1 SV=1	P14625		CP_Human_2020.fasta	92471.7	1	4	4	4	0.000859	0.0523	803
FDE_MDA_221111_spots - file originale - Copia	spots 2-DE NCI-N87 cells	spots 2-DE NCI-N87 cells	FDE_MDA_221111_spot_51	Cluster of Zinc finger CCCH domain-containing protein 15 OS=Homo sapiens OX=9606 GN=ZC3H15 PE=1 SV=1 (Q8WU90)	Zinc finger CCCH domain-containing protein 15 OS=Homo sapiens OX=9606 GN=ZC3H15 PE=1 SV=1	Q8WU90		CP_Human_2020.fasta	48603.7	1	5	6	6	0.00129	0.146	426
FDE_MDA_221111_spots - file originale - Copia	spots 2-DE NCI-N87 cells	spots 2-DE NCI-N87 cells	FDE_MDA_221111_spot_51	Cluster of Isoform 2 of Tropomyosin alpha-3 chain OS=Homo sapiens OX=9606 GN=TPM3 (P06753-2)	Isoform 2 of Tropomyosin alpha-3 chain OS=Homo sapiens OX=9606 GN=TPM3	P06753-2		CP_Human_2020.fasta	29033.3	1	3	3	4	0.000859	0.214	248
FDE_MDA_221111_spots - file originale - Copia	spots 2-DE NCI-N87 cells	spots 2-DE NCI-N87 cells	FDE_MDA_221111_spot_51	Cluster of Eukaryotic translation initiation factor 3 subunit F OS=Homo sapiens OX=9606 GN=EIF3F PE=1 SV=1 (O00303)	Eukaryotic translation initiation factor 3 subunit F OS=Homo sapiens OX=9606 GN=EIF3F PE=1 SV=1	O00303		CP_Human_2020.fasta	37563.5	1	4	4	4	0.000859	0.137	357
FDE_MDA_221111_spots - file originale - Copia	spots 2-DE NCI-N87 cells	spots 2-DE NCI-N87 cells	FDE_MDA_221111_spot_51	Cluster of TGF-beta-activated kinase 1 and MAP3K7-binding protein 1 OS=Homo sapiens OX=9606 GN=TAB1 PE=1 SV=1 (Q15750)	TGF-beta-activated kinase 1 and MAP3K7-binding protein 1 OS=Homo sapiens OX=9606 GN=TAB1 PE=1 SV=1	Q15750		CP_Human_2020.fasta	54644	1	9	11	14	0.00301	0.216	504
FDE_MDA_221111_spots - file originale - Copia	spots 2-DE NCI-N87 cells	spots 2-DE NCI-N87 cells	FDE_MDA_221111_spot_51	Cluster of F-box-like/WD repeat-containing protein TBL1XR1 OS=Homo sapiens OX=9606 GN=TBL1XR1 PE=1 SV=1 (Q9BZK7)	F-box-like/WD repeat-containing protein TBL1XR1 OS=Homo sapiens OX=9606 GN=TBL1XR1 PE=1 SV=1	Q9BZK7		CP_Human_2020.fasta	55594.9	1	11	17	18	0.00387	0.265	514
FDE_MDA_221111_spots - file originale - Copia	spots 2-DE NCI-N87 cells	spots 2-DE NCI-N87 cells	FDE_MDA_221111_spot_51	Cluster of Serine/threonine-protein kinase 3 OS=Homo sapiens OX=9606 GN=STK3 PE=1 SV=2 (Q13188)	Serine/threonine-protein kinase 3 OS=Homo sapiens OX=9606 GN=STK3 PE=1 SV=2	Q13188,Q13188-2		CP_Human_2020.fasta	56302.5	1	4	4	6	0.00129	0.118	491
FDE_MDA_221111_spots - file originale - Copia	spots 2-DE NCI-N87 cells	spots 2-DE NCI-N87 cells	FDE_MDA_221111_spot_51	Cluster of Keratin, type II cytoskeletal 1 OS=Homo sapiens OX=9606 GN=KRT1 PE=1 SV=6 (P04264)	Keratin, type II cytoskeletal 1 OS=Homo sapiens OX=9606 GN=KRT1 PE=1 SV=6	P04264		CP_Human_2020.fasta	66040.3	1	18	22	26	0.00559	0.362	644
FDE_MDA_221111_spots - file originale - Copia	spots 2-DE NCI-N87 cells	spots 2-DE NCI-N87 cells	FDE_MDA_221111_spot_51	Cluster of Actin, aortic smooth muscle OS=Homo sapiens OX=9606 GN=ACTA2 PE=1 SV=1 (P62736)	Actin, cytoplasmic 1 OS=Homo sapiens OX=9606 GN=ACTB PE=1 SV=1	P60709		CP_Human_2020.fasta	41737.8	1	1	1	27	0.0058	0.443	375
FDE_MDA_221111_spots - file originale - Copia	spots 2-DE NCI-N87 cells	spots 2-DE NCI-N87 cells	FDE_MDA_221111_spot_51	Cluster of Peptidyl-prolyl cis-trans isomerase FKBP4 OS=Homo sapiens OX=9606 GN=FKBP4 PE=1 SV=3 (Q02790)	Peptidyl-prolyl cis-trans isomerase FKBP4 OS=Homo sapiens OX=9606 GN=FKBP4 PE=1 SV=3	Q02790		CP_Human_2020.fasta	51805.9	1	13	14	17	0.00365	0.279	459
FDE_MDA_221111_spots - file originale - Copia	spots 2-DE NCI-N87 cells	spots 2-DE NCI-N87 cells	FDE_MDA_221111_spot_51	Cluster of Endoplasmic reticulum chaperone BiP OS=Homo sapiens OX=9606 GN=HSPA5 PE=1 SV=2 (P11021)	Endoplasmic reticulum chaperone BiP OS=Homo sapiens OX=9606 GN=HSPA5 PE=1 SV=2	P11021		CP_Human_2020.fasta	72334.7	1	3	3	3	0.000645	0.0657	654
FDE_MDA_221111_spots - file originale - Copia	spots 2-DE NCI-N87 cells	spots 2-DE NCI-N87 cells	FDE_MDA_221111_spot_51	Cluster of Calreticulin OS=Homo sapiens OX=9606 GN=CALR PE=1 SV=1 (P27797)	Calreticulin OS=Homo sapiens OX=9606 GN=CALR PE=1 SV=1	P27797		CP_Human_2020.fasta	48142.9	1	9	13	15	0.00322	0.24	417
FDE_MDA_221111_spots - file originale - Copia	spots 2-DE NCI-N87 cells	spots 2-DE NCI-N87 cells	FDE_MDA_221111_spot_51	Cluster of Keratin, type II cytoskeletal 5 OS=Homo sapiens OX=9606 GN=KRT5 PE=1 SV=3 (P13647)	Keratin, type II cytoskeletal 6A OS=Homo sapiens OX=9606 GN=KRT6A PE=1 SV=3	P02538		CP_Human_2020.fasta	60046.4	1	3	4	18	0.00387	0.273	564
FDE_MDA_221111_spots - file originale - Copia	spots 2-DE NCI-N87 cells	spots 2-DE NCI-N87 cells	FDE_MDA_221111_spot_51	Cluster of Keratin, type I cytoskeletal 17 OS=Homo sapiens OX=9606 GN=KRT17 PE=1 SV=2 (Q04695)	Keratin, type I cytoskeletal 14 OS=Homo sapiens OX=9606 GN=KRT14 PE=1 SV=4	P02533		CP_Human_2020.fasta	51562.5	1	2	2	3	0.000645	0.0975	472
FDE_MDA_221111_spots - file originale - Copia	spots 2-DE NCI-N87 cells	spots 2-DE NCI-N87 cells	FDE_MDA_221111_spot_51	Cluster of Poly(U)-binding-splicing factor PUF60 OS=Homo sapiens OX=9606 GN=PUF60 PE=1 SV=1 (Q9UHX1)	Poly(U)-binding-splicing factor PUF60 OS=Homo sapiens OX=9606 GN=PUF60 PE=1 SV=1	A0A0J9YVP6,A0A0J9YXJ8,A0A0J9YXX5,A0A0J9YYL3,Q9UHX1,Q9UHX1-2,Q9UHX1-3,Q9UHX1-4,Q9UHX1-5,Q9UHX1-6		CP_Human_2020.fasta	59875.6	1	8	8	10	0.00215	0.181	559
FDE_MDA_221111_spots - file originale - Copia	spots 2-DE NCI-N87 cells	spots 2-DE NCI-N87 cells	FDE_MDA_221111_spot_51	Cluster of Nucleosome assembly protein 1-like 4 OS=Homo sapiens OX=9606 GN=NAP1L4 PE=1 SV=1 (Q99733)	Nucleosome assembly protein 1-like 4 OS=Homo sapiens OX=9606 GN=NAP1L4 PE=1 SV=1	C9J6D1,C9JZI7,E9PJJ2,E9PKT8,E9PNJ7,E9PNW0,E9PS34,Q99733,Q99733-2		CP_Human_2020.fasta	42823.9	1	5	6	7	0.0015	0.152	375
FDE_MDA_221111_spots - file originale - Copia	spots 2-DE NCI-N87 cells	spots 2-DE NCI-N87 cells	FDE_MDA_221111_spot_51	Cluster of Protein disulfide-isomerase OS=Homo sapiens OX=9606 GN=P4HB PE=1 SV=3 (P07237)	Protein disulfide-isomerase OS=Homo sapiens OX=9606 GN=P4HB PE=1 SV=3	P07237		CP_Human_2020.fasta	57118.1	1	11	12	12	0.00258	0.219	508
FDE_MDA_221111_spots - file originale - Copia	spots 2-DE NCI-N87 cells	spots 2-DE NCI-N87 cells	FDE_MDA_221111_spot_51	Cluster of Serine/arginine-rich splicing factor 6 OS=Homo sapiens OX=9606 GN=SRSF6 PE=1 SV=2 (Q13247)	Serine/arginine-rich splicing factor 6 OS=Homo sapiens OX=9606 GN=SRSF6 PE=1 SV=2	A0A590UJK4,A0A590UJP7,A0A590UK01,A0A590UK80,Q13247,Q13247-3		CP_Human_2020.fasta	39588.4	1	2	2	3	0.000645	0.0901	344
FDE_MDA_221111_spots - file originale - Copia	spots 2-DE NCI-N87 cells	spots 2-DE NCI-N87 cells	FDE_MDA_221111_spot_60	Cluster of Keratin, type II cytoskeletal 5 OS=Homo sapiens OX=9606 GN=KRT5 PE=1 SV=3 (P13647)	Keratin, type II cytoskeletal 6A OS=Homo sapiens OX=9606 GN=KRT6A PE=1 SV=3	P02538		CP_Human_2020.fasta	60046.4	1	2	2	3	0.0256	0.0638	564
FDE_MDA_221111_spots - file originale - Copia	spots 2-DE NCI-N87 cells	spots 2-DE NCI-N87 cells	FDE_MDA_221111_spot_60	Cluster of Keratin, type II cytoskeletal 8 OS=Homo sapiens OX=9606 GN=KRT8 PE=1 SV=7 (P05787)	Keratin, type II cytoskeletal 8 OS=Homo sapiens OX=9606 GN=KRT8 PE=1 SV=7	P05787		CP_Human_2020.fasta	53706.2	1	3	3	4	0.0342	0.0663	483
FDE_MDA_221111_spots - file originale - Copia	spots 2-DE NCI-N87 cells	spots 2-DE NCI-N87 cells	FDE_MDA_221111_spot_60	Cluster of Keratin, type I cytoskeletal 10 OS=Homo sapiens OX=9606 GN=KRT10 PE=1 SV=6 (P13645)	Keratin, type I cytoskeletal 10 OS=Homo sapiens OX=9606 GN=KRT10 PE=1 SV=6	P13645		CP_Human_2020.fasta	58828.8	1	2	2	3	0.0256	0.0548	584
FDE_MDA_221111_spots - file originale - Copia	spots 2-DE NCI-N87 cells	spots 2-DE NCI-N87 cells	FDE_MDA_221111_spot_60	Cluster of Protein disulfide-isomerase A3 OS=Homo sapiens OX=9606 GN=PDIA3 PE=1 SV=4 (P30101)	Protein disulfide-isomerase A3 OS=Homo sapiens OX=9606 GN=PDIA3 PE=1 SV=4	P30101		CP_Human_2020.fasta	56784.6	1	8	8	20	0.171	0.218	505
FDE_MDA_221111_spots - file originale - Copia	spots 2-DE NCI-N87 cells	spots 2-DE NCI-N87 cells	FDE_MDA_221111_spot_66	Cluster of T-complex protein 1 subunit beta OS=Homo sapiens OX=9606 GN=CCT2 PE=1 SV=4 (P78371)	T-complex protein 1 subunit beta OS=Homo sapiens OX=9606 GN=CCT2 PE=1 SV=4	P78371		CP_Human_2020.fasta	57489.9	1	12	14	21	0.00281	0.25	535
FDE_MDA_221111_spots - file originale - Copia	spots 2-DE NCI-N87 cells	spots 2-DE NCI-N87 cells	FDE_MDA_221111_spot_66	Cluster of RuvB-like 1 OS=Homo sapiens OX=9606 GN=RUVBL1 PE=1 SV=1 (Q9Y265)	RuvB-like 1 OS=Homo sapiens OX=9606 GN=RUVBL1 PE=1 SV=1	Q9Y265		CP_Human_2020.fasta	50229.4	1	3	3	3	0.000401	0.0768	456
FDE_MDA_221111_spots - file originale - Copia	spots 2-DE NCI-N87 cells	spots 2-DE NCI-N87 cells	FDE_MDA_221111_spot_66	Cluster of Protein disulfide-isomerase A3 OS=Homo sapiens OX=9606 GN=PDIA3 PE=1 SV=4 (P30101)	Protein disulfide-isomerase A3 OS=Homo sapiens OX=9606 GN=PDIA3 PE=1 SV=4	P30101		CP_Human_2020.fasta	56784.6	1	1	1	3	0.000401	0.0713	505
FDE_MDA_221111_spots - file originale - Copia	spots 2-DE NCI-N87 cells	spots 2-DE NCI-N87 cells	FDE_MDA_221111_spot_66	Cluster of Keratin, type II cytoskeletal 2 epidermal OS=Homo sapiens OX=9606 GN=KRT2 PE=1 SV=2 (P35908)	Keratin, type II cytoskeletal 2 epidermal OS=Homo sapiens OX=9606 GN=KRT2 PE=1 SV=2	P35908		CP_Human_2020.fasta	65433.9	1	2	2	10	0.00134	0.103	639
FDE_MDA_221111_spots - file originale - Copia	spots 2-DE NCI-N87 cells	spots 2-DE NCI-N87 cells	FDE_MDA_221111_spot_66	Cluster of Keratin, type I cytoskeletal 9 OS=Homo sapiens OX=9606 GN=KRT9 PE=1 SV=3 (P35527)	Keratin, type I cytoskeletal 9 OS=Homo sapiens OX=9606 GN=KRT9 PE=1 SV=3	P35527		CP_Human_2020.fasta	62065.9	1	6	6	7	0.000937	0.119	623
FDE_MDA_221111_spots - file originale - Copia	spots 2-DE NCI-N87 cells	spots 2-DE NCI-N87 cells	FDE_MDA_221111_spot_66	Cluster of Keratin, type II cytoskeletal 1 OS=Homo sapiens OX=9606 GN=KRT1 PE=1 SV=6 (P04264)	Keratin, type II cytoskeletal 1 OS=Homo sapiens OX=9606 GN=KRT1 PE=1 SV=6	P04264		CP_Human_2020.fasta	66040.3	1	10	11	19	0.00254	0.177	644
FDE_MDA_221111_spots - file originale - Copia	spots 2-DE NCI-N87 cells	spots 2-DE NCI-N87 cells	FDE_MDA_221111_spot_66	Cluster of Keratin, type II cytoskeletal 8 OS=Homo sapiens OX=9606 GN=KRT8 PE=1 SV=7 (P05787)	Keratin, type II cytoskeletal 8 OS=Homo sapiens OX=9606 GN=KRT8 PE=1 SV=7	P05787		CP_Human_2020.fasta	53706.2	1	37	55	208	0.0278	0.667	483
FDE_MDA_221111_spots - file originale - Copia	spots 2-DE NCI-N87 cells	spots 2-DE NCI-N87 cells	FDE_MDA_221111_spot_66	Cluster of Keratin, type I cytoskeletal 10 OS=Homo sapiens OX=9606 GN=KRT10 PE=1 SV=6 (P13645)	Keratin, type I cytoskeletal 10 OS=Homo sapiens OX=9606 GN=KRT10 PE=1 SV=6	P13645		CP_Human_2020.fasta	58828.8	1	1	1	3	0.000401	0.0514	584
FDE_MDA_221111_spots - file originale - Copia	spots 2-DE NCI-N87 cells	spots 2-DE NCI-N87 cells	FDE_MDA_221111_spot_66	Cluster of Keratin, type II cytoskeletal 5 OS=Homo sapiens OX=9606 GN=KRT5 PE=1 SV=3 (P13647)	Keratin, type II cytoskeletal 6A OS=Homo sapiens OX=9606 GN=KRT6A PE=1 SV=3	P02538		CP_Human_2020.fasta	60046.4	1	2	2	20	0.00268	0.2	564
FDE_MDA_221111_spots - file originale - Copia	spots 2-DE NCI-N87 cells	spots 2-DE NCI-N87 cells	FDE_MDA_221111_spot_66	Cluster of Aldehyde dehydrogenase X, mitochondrial OS=Homo sapiens OX=9606 GN=ALDH1B1 PE=1 SV=3 (P30837)	Aldehyde dehydrogenase X, mitochondrial OS=Homo sapiens OX=9606 GN=ALDH1B1 PE=1 SV=3	P30837		CP_Human_2020.fasta	57206.6	1	7	8	10	0.00134	0.132	517
FDE_MDA_221111_spots - file originale - Copia	spots 2-DE NCI-N87 cells	spots 2-DE NCI-N87 cells	FDE_MDA_221111_spot_66	Cluster of Keratin, type II cytoskeletal 8 OS=Homo sapiens OX=9606 GN=KRT8 PE=1 SV=7 (P05787)	Keratin, type II cytoskeletal 7 OS=Homo sapiens OX=9606 GN=KRT7 PE=1 SV=5	P08729		CP_Human_2020.fasta	51387.3	1	14	18	34	0.00455	0.356	469
FDE_MDA_221111_spots - file originale - Copia	spots 2-DE NCI-N87 cells	spots 2-DE NCI-N87 cells	FDE_MDA_221111_spot_66	Cluster of Pyruvate dehydrogenase protein X component, mitochondrial OS=Homo sapiens OX=9606 GN=PDHX PE=1 SV=3 (O00330)	Pyruvate dehydrogenase protein X component, mitochondrial OS=Homo sapiens OX=9606 GN=PDHX PE=1 SV=3	O00330,O00330-3		CP_Human_2020.fasta	54123.8	1	6	7	7	0.000937	0.132	501
FDE_MDA_221111_spots - file originale - Copia	spots 2-DE NCI-N87 cells	spots 2-DE NCI-N87 cells	FDE_MDA_221111_spot_66	Cluster of Keratin, type I cytoskeletal 17 OS=Homo sapiens OX=9606 GN=KRT17 PE=1 SV=2 (Q04695)	Keratin, type I cytoskeletal 19 OS=Homo sapiens OX=9606 GN=KRT19 PE=1 SV=4	P08727		CP_Human_2020.fasta	44107.1	1	4	4	8	0.00107	0.205	400
FDE_MDA_221111_spots - file originale - Copia	spots 2-DE NCI-N87 cells	spots 2-DE NCI-N87 cells	FDE_MDA_221111_spot_66	Cluster of Keratin, type I cytoskeletal 17 OS=Homo sapiens OX=9606 GN=KRT17 PE=1 SV=2 (Q04695)	Keratin, type I cytoskeletal 17 OS=Homo sapiens OX=9606 GN=KRT17 PE=1 SV=2	Q04695		CP_Human_2020.fasta	48106.7	1	9	9	18	0.00241	0.356	432
FDE_MDA_221111_spots - file originale - Copia	spots 2-DE NCI-N87 cells	spots 2-DE NCI-N87 cells	FDE_MDA_221111_spot_66	Cluster of ATP synthase subunit alpha, mitochondrial OS=Homo sapiens OX=9606 GN=ATP5F1A PE=1 SV=1 (P25705)	ATP synthase subunit alpha, mitochondrial OS=Homo sapiens OX=9606 GN=ATP5F1A PE=1 SV=1	P25705		CP_Human_2020.fasta	59752.1	1	3	3	3	0.000401	0.0597	553
FDE_MDA_221111_spots - file originale - Copia	spots 2-DE NCI-N87 cells	spots 2-DE NCI-N87 cells	FDE_MDA_221111_spot_66	Cluster of Tubulin beta-4B chain OS=Homo sapiens OX=9606 GN=TUBB4B PE=1 SV=1 (P68371)	Tubulin beta-4B chain OS=Homo sapiens OX=9606 GN=TUBB4B PE=1 SV=1	P68371		CP_Human_2020.fasta	49830.7	0.999	1	1	3	0.000401	0.0742	445
FDE_MDA_221111_spots - file originale - Copia	spots 2-DE NCI-N87 cells	spots 2-DE NCI-N87 cells	FDE_MDA_221111_spot_86	Cluster of Mitochondrial-processing peptidase subunit beta OS=Homo sapiens OX=9606 GN=PMPCB PE=1 SV=2 (O75439)	Mitochondrial-processing peptidase subunit beta OS=Homo sapiens OX=9606 GN=PMPCB PE=1 SV=2	O75439		CP_Human_2020.fasta	54367.1	1	7	8	10	0.00146	0.149	489
FDE_MDA_221111_spots - file originale - Copia	spots 2-DE NCI-N87 cells	spots 2-DE NCI-N87 cells	FDE_MDA_221111_spot_86	Cluster of Isoform A of Arfaptin-1 OS=Homo sapiens OX=9606 GN=ARFIP1 (P53367-2)	Arfaptin-1 OS=Homo sapiens OX=9606 GN=ARFIP1 PE=1 SV=2	P53367		CP_Human_2020.fasta	41739.5	1	1	1	3	0.000439	0.102	373
FDE_MDA_221111_spots - file originale - Copia	spots 2-DE NCI-N87 cells	spots 2-DE NCI-N87 cells	FDE_MDA_221111_spot_86	Cluster of Vasodilator-stimulated phosphoprotein OS=Homo sapiens OX=9606 GN=VASP PE=1 SV=3 (P50552)	Vasodilator-stimulated phosphoprotein OS=Homo sapiens OX=9606 GN=VASP PE=1 SV=3	P50552		CP_Human_2020.fasta	39829.1	1	6	7	12	0.00176	0.25	380
FDE_MDA_221111_spots - file originale - Copia	spots 2-DE NCI-N87 cells	spots 2-DE NCI-N87 cells	FDE_MDA_221111_spot_86	Cluster of Keratin, type I cytoskeletal 20 OS=Homo sapiens OX=9606 GN=KRT20 PE=1 SV=1 (P35900)	Keratin, type I cytoskeletal 20 OS=Homo sapiens OX=9606 GN=KRT20 PE=1 SV=1	P35900		CP_Human_2020.fasta	48487	1	4	4	10	0.00146	0.16	424
FDE_MDA_221111_spots - file originale - Copia	spots 2-DE NCI-N87 cells	spots 2-DE NCI-N87 cells	FDE_MDA_221111_spot_86	Cluster of Keratin, type II cytoskeletal 8 OS=Homo sapiens OX=9606 GN=KRT8 PE=1 SV=7 (P05787)	Keratin, type II cytoskeletal 8 OS=Homo sapiens OX=9606 GN=KRT8 PE=1 SV=7	P05787		CP_Human_2020.fasta	53706.2	1	14	18	37	0.00542	0.296	483
FDE_MDA_221111_spots - file originale - Copia	spots 2-DE NCI-N87 cells	spots 2-DE NCI-N87 cells	FDE_MDA_221111_spot_86	Cluster of Keratin, type I cytoskeletal 18 OS=Homo sapiens OX=9606 GN=KRT18 PE=1 SV=2 (P05783)	Keratin, type I cytoskeletal 18 OS=Homo sapiens OX=9606 GN=KRT18 PE=1 SV=2	P05783		CP_Human_2020.fasta	48059	1	2	2	3	0.000439	0.0698	430
FDE_MDA_221111_spots - file originale - Copia	spots 2-DE NCI-N87 cells	spots 2-DE NCI-N87 cells	FDE_MDA_221111_spot_86	Cluster of Actin-related protein 3 OS=Homo sapiens OX=9606 GN=ACTR3 PE=1 SV=3 (P61158)	Actin-related protein 3 OS=Homo sapiens OX=9606 GN=ACTR3 PE=1 SV=3	P61158		CP_Human_2020.fasta	47371.9	1	3	3	3	0.000439	0.0933	418
FDE_MDA_221111_spots - file originale - Copia	spots 2-DE NCI-N87 cells	spots 2-DE NCI-N87 cells	FDE_MDA_221111_spot_86	Cluster of Alpha-enolase OS=Homo sapiens OX=9606 GN=ENO1 PE=1 SV=2 (P06733)	Alpha-enolase OS=Homo sapiens OX=9606 GN=ENO1 PE=1 SV=2	P06733		CP_Human_2020.fasta	47170.2	1	10	11	15	0.0022	0.26	434
FDE_MDA_221111_spots - file originale - Copia	spots 2-DE NCI-N87 cells	spots 2-DE NCI-N87 cells	FDE_MDA_221111_spot_86	Cluster of Keratin, type I cytoskeletal 23 OS=Homo sapiens OX=9606 GN=KRT23 PE=1 SV=2 (Q9C075)	Keratin, type I cytoskeletal 23 OS=Homo sapiens OX=9606 GN=KRT23 PE=1 SV=2	Q9C075		CP_Human_2020.fasta	48132	1	6	6	9	0.00132	0.175	422
FDE_MDA_221111_spots - file originale - Copia	spots 2-DE NCI-N87 cells	spots 2-DE NCI-N87 cells	FDE_MDA_221111_spot_86	Cluster of Aldehyde dehydrogenase X, mitochondrial OS=Homo sapiens OX=9606 GN=ALDH1B1 PE=1 SV=3 (P30837)	Aldehyde dehydrogenase X, mitochondrial OS=Homo sapiens OX=9606 GN=ALDH1B1 PE=1 SV=3	P30837		CP_Human_2020.fasta	57206.6	1	3	3	3	0.000439	0.0658	517
FDE_MDA_221111_spots - file originale - Copia	spots 2-DE NCI-N87 cells	spots 2-DE NCI-N87 cells	FDE_MDA_221111_spot_86	Cluster of Keratin, type II cytoskeletal 8 OS=Homo sapiens OX=9606 GN=KRT8 PE=1 SV=7 (P05787)	Keratin, type II cytoskeletal 7 OS=Homo sapiens OX=9606 GN=KRT7 PE=1 SV=5	P08729		CP_Human_2020.fasta	51387.3	1	3	4	6	0.000879	0.0959	469
FDE_MDA_221111_spots - file originale - Copia	spots 2-DE NCI-N87 cells	spots 2-DE NCI-N87 cells	FDE_MDA_221111_spot_86	Cluster of Keratin, type I cytoskeletal 17 OS=Homo sapiens OX=9606 GN=KRT17 PE=1 SV=2 (Q04695)	Keratin, type I cytoskeletal 19 OS=Homo sapiens OX=9606 GN=KRT19 PE=1 SV=4	P08727		CP_Human_2020.fasta	44107.1	1	3	3	27	0.00395	0.222	400
FDE_MDA_221111_spots - file originale - Copia	spots 2-DE NCI-N87 cells	spots 2-DE NCI-N87 cells	FDE_MDA_221111_spot_86	Cluster of Non-specific lipid-transfer protein OS=Homo sapiens OX=9606 GN=SCP2 PE=1 SV=2 (P22307)	Non-specific lipid-transfer protein OS=Homo sapiens OX=9606 GN=SCP2 PE=1 SV=2	P22307,P22307-7,P22307-8		CP_Human_2020.fasta	58994.6	1	4	5	7	0.00103	0.0622	547
FDE_MDA_221111_spots - file originale - Copia	spots 2-DE NCI-N87 cells	spots 2-DE NCI-N87 cells	FDE_MDA_221111_spot_86	Cluster of Keratin, type I cytoskeletal 17 OS=Homo sapiens OX=9606 GN=KRT17 PE=1 SV=2 (Q04695)	Keratin, type I cytoskeletal 17 OS=Homo sapiens OX=9606 GN=KRT17 PE=1 SV=2	Q04695		CP_Human_2020.fasta	48106.7	1	16	23	107	0.0157	0.597	432
FDE_MDA_221111_spots - file originale - Copia	spots 2-DE NCI-N87 cells	spots 2-DE NCI-N87 cells	FDE_MDA_221111_spot_86	Cluster of ATP synthase subunit alpha, mitochondrial OS=Homo sapiens OX=9606 GN=ATP5F1A PE=1 SV=1 (P25705)	ATP synthase subunit alpha, mitochondrial OS=Homo sapiens OX=9606 GN=ATP5F1A PE=1 SV=1	P25705		CP_Human_2020.fasta	59752.1	1	4	4	4	0.000586	0.0814	553
FDE_MDA_221111_spots - file originale - Copia	spots 2-DE NCI-N87 cells	spots 2-DE NCI-N87 cells	FDE_MDA_221111_spot_86	Cluster of Proliferation-associated protein 2G4 OS=Homo sapiens OX=9606 GN=PA2G4 PE=1 SV=3 (Q9UQ80)	Proliferation-associated protein 2G4 OS=Homo sapiens OX=9606 GN=PA2G4 PE=1 SV=3	Q9UQ80		CP_Human_2020.fasta	43786.7	1	7	8	11	0.00161	0.198	394
FDE_MDA_221111_spots - file originale - Copia	spots 2-DE NCI-N87 cells	spots 2-DE NCI-N87 cells	FDE_MDA_221111_spot_86	Cluster of Keratin, type I cytoskeletal 17 OS=Homo sapiens OX=9606 GN=KRT17 PE=1 SV=2 (Q04695)	Keratin, type I cytoskeletal 16 OS=Homo sapiens OX=9606 GN=KRT16 PE=1 SV=4	P08779		CP_Human_2020.fasta	51269	1	3	3	26	0.00381	0.205	473
FDE_MDA_221111_spots - file originale - Copia	spots 2-DE NCI-N87 cells	spots 2-DE NCI-N87 cells	FDE_MDA_221111_spot_93	Cluster of Synaptic vesicle membrane protein VAT-1 homolog OS=Homo sapiens OX=9606 GN=VAT1 PE=1 SV=2 (Q99536)	Synaptic vesicle membrane protein VAT-1 homolog OS=Homo sapiens OX=9606 GN=VAT1 PE=1 SV=2	Q99536,Q99536-2,Q99536-3		CP_Human_2020.fasta	41919.8	1	3	3	3	0.000429	0.104	393
FDE_MDA_221111_spots - file originale - Copia	spots 2-DE NCI-N87 cells	spots 2-DE NCI-N87 cells	FDE_MDA_221111_spot_93	Cluster of DnaJ homolog subfamily A member 1 OS=Homo sapiens OX=9606 GN=DNAJA1 PE=1 SV=2 (P31689)	DnaJ homolog subfamily A member 1 OS=Homo sapiens OX=9606 GN=DNAJA1 PE=1 SV=2	P31689,P31689-2		CP_Human_2020.fasta	44868.6	1	4	5	6	0.000859	0.123	397
FDE_MDA_221111_spots - file originale - Copia	spots 2-DE NCI-N87 cells	spots 2-DE NCI-N87 cells	FDE_MDA_221111_spot_93	Cluster of Fumarate hydratase, mitochondrial OS=Homo sapiens OX=9606 GN=FH PE=1 SV=3 (P07954)	Fumarate hydratase, mitochondrial OS=Homo sapiens OX=9606 GN=FH PE=1 SV=3	P07954,P07954-2		CP_Human_2020.fasta	54637.8	1	9	11	12	0.00172	0.192	510
FDE_MDA_221111_spots - file originale - Copia	spots 2-DE NCI-N87 cells	spots 2-DE NCI-N87 cells	FDE_MDA_221111_spot_93	Cluster of Alpha-enolase OS=Homo sapiens OX=9606 GN=ENO1 PE=1 SV=2 (P06733)	Alpha-enolase OS=Homo sapiens OX=9606 GN=ENO1 PE=1 SV=2	P06733		CP_Human_2020.fasta	47170.2	1	37	65	134	0.0192	0.705	434
FDE_MDA_221111_spots - file originale - Copia	spots 2-DE NCI-N87 cells	spots 2-DE NCI-N87 cells	FDE_MDA_221111_spot_93	Cluster of Regulator of chromosome condensation OS=Homo sapiens OX=9606 GN=RCC1 PE=1 SV=1 (P18754)	Regulator of chromosome condensation OS=Homo sapiens OX=9606 GN=RCC1 PE=1 SV=1	C9J3R0,C9JMJ4,C9JQZ4,C9JRH2,C9JW69,P18754,P18754-2		CP_Human_2020.fasta	44967.8	1	3	3	3	0.000429	0.095	421
FDE_MDA_221111_spots - file originale - Copia	spots 2-DE NCI-N87 cells	spots 2-DE NCI-N87 cells	FDE_MDA_221111_spot_93	Cluster of Tubulin beta-4B chain OS=Homo sapiens OX=9606 GN=TUBB4B PE=1 SV=1 (P68371)	Tubulin beta-4B chain OS=Homo sapiens OX=9606 GN=TUBB4B PE=1 SV=1	P68371		CP_Human_2020.fasta	49830.7	1	2	2	6	0.000859	0.133	445
FDE_MDA_221111_spots - file originale - Copia	spots 2-DE NCI-N87 cells	spots 2-DE NCI-N87 cells	FDE_MDA_221111_spot_93	Cluster of Glyceraldehyde-3-phosphate dehydrogenase OS=Homo sapiens OX=9606 GN=GAPDH PE=1 SV=3 (P04406)	Glyceraldehyde-3-phosphate dehydrogenase OS=Homo sapiens OX=9606 GN=GAPDH PE=1 SV=3	P04406		CP_Human_2020.fasta	36053.4	1	3	3	4	0.000572	0.137	335
FDE_MDA_221111_spots - file originale - Copia	spots 2-DE NCI-N87 cells	spots 2-DE NCI-N87 cells	FDE_MDA_221111_spot_93	Cluster of Keratin, type I cytoskeletal 23 OS=Homo sapiens OX=9606 GN=KRT23 PE=1 SV=2 (Q9C075)	Keratin, type I cytoskeletal 23 OS=Homo sapiens OX=9606 GN=KRT23 PE=1 SV=2	Q9C075		CP_Human_2020.fasta	48132	1	6	6	11	0.00157	0.211	422
FDE_MDA_221111_spots - file originale - Copia	spots 2-DE NCI-N87 cells	spots 2-DE NCI-N87 cells	FDE_MDA_221111_spot_93	Cluster of Protein disulfide-isomerase A6 OS=Homo sapiens OX=9606 GN=PDIA6 PE=1 SV=1 (Q15084)	Protein disulfide-isomerase A6 OS=Homo sapiens OX=9606 GN=PDIA6 PE=1 SV=1	Q15084,Q15084-2,Q15084-3,Q15084-4,Q15084-5		CP_Human_2020.fasta	48122.3	1	5	6	6	0.000859	0.132	440
FDE_MDA_221111_spots - file originale - Copia	spots 2-DE NCI-N87 cells	spots 2-DE NCI-N87 cells	FDE_MDA_221111_spot_93	Cluster of Keratin, type II cytoskeletal 5 OS=Homo sapiens OX=9606 GN=KRT5 PE=1 SV=3 (P13647)	Keratin, type II cytoskeletal 5 OS=Homo sapiens OX=9606 GN=KRT5 PE=1 SV=3	P13647		CP_Human_2020.fasta	62379.6	1	2	2	7	0.001	0.0763	590
FDE_MDA_221111_spots - file originale - Copia	spots 2-DE NCI-N87 cells	spots 2-DE NCI-N87 cells	FDE_MDA_221111_spot_93	Cluster of Keratin, type I cytoskeletal 10 OS=Homo sapiens OX=9606 GN=KRT10 PE=1 SV=6 (P13645)	Keratin, type I cytoskeletal 10 OS=Homo sapiens OX=9606 GN=KRT10 PE=1 SV=6	P13645		CP_Human_2020.fasta	58828.8	1	6	8	18	0.00258	0.156	584
FDE_MDA_221111_spots - file originale - Copia	spots 2-DE NCI-N87 cells	spots 2-DE NCI-N87 cells	FDE_MDA_221111_spot_93	Cluster of Actin-related protein 3 OS=Homo sapiens OX=9606 GN=ACTR3 PE=1 SV=3 (P61158)	Actin-related protein 3 OS=Homo sapiens OX=9606 GN=ACTR3 PE=1 SV=3	P61158		CP_Human_2020.fasta	47371.9	1	5	5	5	0.000716	0.139	418
FDE_MDA_221111_spots - file originale - Copia	spots 2-DE NCI-N87 cells	spots 2-DE NCI-N87 cells	FDE_MDA_221111_spot_93	Cluster of Calcium/calmodulin-dependent protein kinase type II subunit delta OS=Homo sapiens OX=9606 GN=CAMK2D PE=1 SV=3 (Q13557)	Calcium/calmodulin-dependent protein kinase type II subunit delta OS=Homo sapiens OX=9606 GN=CAMK2D PE=1 SV=3	D6R938,E9PBG7,E9PF82,Q13557,Q13557-10,Q13557-11,Q13557-12,Q13557-6,Q13557-8		CP_Human_2020.fasta	56370.7	1	4	4	4	0.000572	0.0822	499
FDE_MDA_221111_spots - file originale - Copia	spots 2-DE NCI-N87 cells	spots 2-DE NCI-N87 cells	FDE_MDA_221111_spot_93	Cluster of SH3 domain-containing kinase-binding protein 1 (Fragment) OS=Homo sapiens OX=9606 GN=SH3KBP1 PE=1 SV=1 (Q5JPT2)	SH3 domain-containing kinase-binding protein 1 (Fragment) OS=Homo sapiens OX=9606 GN=SH3KBP1 PE=1 SV=1	Q5JPT2,Q96B97,Q96B97-2,Q96B97-3		CP_Human_2020.fasta	73128.9	1	15	18	26	0.00372	0.265	665
FDE_MDA_221111_spots - file originale - Copia	spots 2-DE NCI-N87 cells	spots 2-DE NCI-N87 cells	FDE_MDA_221111_spot_93	Cluster of Keratin, type I cytoskeletal 17 OS=Homo sapiens OX=9606 GN=KRT17 PE=1 SV=2 (Q04695)	Keratin, type I cytoskeletal 17 OS=Homo sapiens OX=9606 GN=KRT17 PE=1 SV=2	Q04695		CP_Human_2020.fasta	48106.7	1	27	39	115	0.0165	0.819	432
FDE_MDA_221111_spots - file originale - Copia	spots 2-DE NCI-N87 cells	spots 2-DE NCI-N87 cells	FDE_MDA_221111_spot_93	Cluster of Histone-binding protein RBBP7 OS=Homo sapiens OX=9606 GN=RBBP7 PE=1 SV=1 (Q16576)	Histone-binding protein RBBP7 OS=Homo sapiens OX=9606 GN=RBBP7 PE=1 SV=1	E9PC52,Q16576		CP_Human_2020.fasta	47820	1	2	2	3	0.000429	0.0894	425
FDE_MDA_221111_spots - file originale - Copia	spots 2-DE NCI-N87 cells	spots 2-DE NCI-N87 cells	FDE_MDA_221111_spot_93	Cluster of Keratin, type I cytoskeletal 9 OS=Homo sapiens OX=9606 GN=KRT9 PE=1 SV=3 (P35527)	Keratin, type I cytoskeletal 9 OS=Homo sapiens OX=9606 GN=KRT9 PE=1 SV=3	P35527		CP_Human_2020.fasta	62065.9	1	5	5	5	0.000716	0.14	623
FDE_MDA_221111_spots - file originale - Copia	spots 2-DE NCI-N87 cells	spots 2-DE NCI-N87 cells	FDE_MDA_221111_spot_93	Cluster of Phosphoglycerate kinase 1 OS=Homo sapiens OX=9606 GN=PGK1 PE=1 SV=3 (P00558)	Phosphoglycerate kinase 1 OS=Homo sapiens OX=9606 GN=PGK1 PE=1 SV=3	P00558		CP_Human_2020.fasta	44615.3	1	4	4	4	0.000572	0.127	417
FDE_MDA_221111_spots - file originale - Copia	spots 2-DE NCI-N87 cells	spots 2-DE NCI-N87 cells	FDE_MDA_221111_spot_93	Cluster of Thyroid receptor-interacting protein 6 OS=Homo sapiens OX=9606 GN=TRIP6 PE=1 SV=3 (Q15654)	Thyroid receptor-interacting protein 6 OS=Homo sapiens OX=9606 GN=TRIP6 PE=1 SV=3	Q15654		CP_Human_2020.fasta	50286.7	1	3	4	4	0.000572	0.0903	476
FDE_MDA_221111_spots - file originale - Copia	spots 2-DE NCI-N87 cells	spots 2-DE NCI-N87 cells	FDE_MDA_221111_spot_93	Cluster of Trifunctional enzyme subunit beta, mitochondrial OS=Homo sapiens OX=9606 GN=HADHB PE=1 SV=3 (P55084)	Trifunctional enzyme subunit beta, mitochondrial OS=Homo sapiens OX=9606 GN=HADHB PE=1 SV=3	P55084,P55084-2		CP_Human_2020.fasta	51296	1	13	16	19	0.00272	0.274	474
FDE_MDA_221111_spots - file originale - Copia	spots 2-DE NCI-N87 cells	spots 2-DE NCI-N87 cells	FDE_MDA_221111_spot_93	Cluster of Tubulin alpha-4A chain OS=Homo sapiens OX=9606 GN=TUBA4A PE=1 SV=1 (P68366)	Tubulin alpha-4A chain OS=Homo sapiens OX=9606 GN=TUBA4A PE=1 SV=1	P68366,P68366-2		CP_Human_2020.fasta	49924.6	1	1	1	3	0.000429	0.0826	448
FDE_MDA_221111_spots - file originale - Copia	spots 2-DE NCI-N87 cells	spots 2-DE NCI-N87 cells	FDE_MDA_221111_spot_93	Cluster of Elongation factor 1-alpha 1 OS=Homo sapiens OX=9606 GN=EEF1A1 PE=1 SV=1 (P68104)	Elongation factor 1-alpha 1 OS=Homo sapiens OX=9606 GN=EEF1A1 PE=1 SV=1	A0A087WVQ9,A0A2U3TZH3,P68104,P68104-2,Q05639,Q5VTE0		CP_Human_2020.fasta	50470.6	1	3	3	4	0.000572	0.0606	463
FDE_MDA_221111_spots - file originale - Copia	spots 2-DE NCI-N87 cells	spots 2-DE NCI-N87 cells	FDE_MDA_221111_spot_93	Cluster of Ladinin-1 OS=Homo sapiens OX=9606 GN=LAD1 PE=1 SV=2 (O00515)	Ladinin-1 OS=Homo sapiens OX=9606 GN=LAD1 PE=1 SV=2	E9PDI4,O00515		CP_Human_2020.fasta	57131.8	1	3	3	3	0.000429	0.103	517
FDE_MDA_221111_spots - file originale - Copia	spots 2-DE NCI-N87 cells	spots 2-DE NCI-N87 cells	FDE_MDA_221111_spot_93	Cluster of Plasminogen activator inhibitor 1 RNA-binding protein OS=Homo sapiens OX=9606 GN=SERBP1 PE=1 SV=2 (Q8NC51)	Plasminogen activator inhibitor 1 RNA-binding protein OS=Homo sapiens OX=9606 GN=SERBP1 PE=1 SV=2	Q8NC51,Q8NC51-2,Q8NC51-3,Q8NC51-4		CP_Human_2020.fasta	44965.8	1	3	3	3	0.000429	0.1	408
FDE_MDA_221111_spots - file originale - Copia	spots 2-DE NCI-N87 cells	spots 2-DE NCI-N87 cells	FDE_MDA_221111_spot_93	Cluster of Histone-binding protein RBBP4 OS=Homo sapiens OX=9606 GN=RBBP4 PE=1 SV=3 (Q09028)	Histone-binding protein RBBP4 OS=Homo sapiens OX=9606 GN=RBBP4 PE=1 SV=3	Q09028,Q09028-3		CP_Human_2020.fasta	47655.8	1	2	2	3	0.000429	0.0918	425
FDE_MDA_221111_spots - file originale - Copia	spots 2-DE NCI-N87 cells	spots 2-DE NCI-N87 cells	FDE_MDA_221111_spot_93	Cluster of S-adenosylmethionine synthase isoform type-2 OS=Homo sapiens OX=9606 GN=MAT2A PE=1 SV=1 (P31153)	S-adenosylmethionine synthase isoform type-2 OS=Homo sapiens OX=9606 GN=MAT2A PE=1 SV=1	P31153		CP_Human_2020.fasta	43660.9	1	4	4	4	0.000572	0.119	395
FDE_MDA_221111_spots - file originale - Copia	spots 2-DE NCI-N87 cells	spots 2-DE NCI-N87 cells	FDE_MDA_221111_spot_93	Cluster of Keratin, type II cytoskeletal 2 epidermal OS=Homo sapiens OX=9606 GN=KRT2 PE=1 SV=2 (P35908)	Keratin, type II cytoskeletal 2 epidermal OS=Homo sapiens OX=9606 GN=KRT2 PE=1 SV=2	P35908		CP_Human_2020.fasta	65433.9	1	6	6	11	0.00157	0.158	639
FDE_MDA_221111_spots - file originale - Copia	spots 2-DE NCI-N87 cells	spots 2-DE NCI-N87 cells	FDE_MDA_221111_spot_93	Cluster of Keratin, type I cytoskeletal 20 OS=Homo sapiens OX=9606 GN=KRT20 PE=1 SV=1 (P35900)	Keratin, type I cytoskeletal 20 OS=Homo sapiens OX=9606 GN=KRT20 PE=1 SV=1	P35900		CP_Human_2020.fasta	48487	1	11	12	17	0.00243	0.34	424
FDE_MDA_221111_spots - file originale - Copia	spots 2-DE NCI-N87 cells	spots 2-DE NCI-N87 cells	FDE_MDA_221111_spot_93	Cluster of Proliferation-associated protein 2G4 OS=Homo sapiens OX=9606 GN=PA2G4 PE=1 SV=3 (Q9UQ80)	Proliferation-associated protein 2G4 OS=Homo sapiens OX=9606 GN=PA2G4 PE=1 SV=3	Q9UQ80		CP_Human_2020.fasta	43786.7	1	5	6	6	0.000859	0.152	394
FDE_MDA_221111_spots - file originale - Copia	spots 2-DE NCI-N87 cells	spots 2-DE NCI-N87 cells	FDE_MDA_221111_spot_93	Cluster of Serine/arginine-rich splicing factor 1 OS=Homo sapiens OX=9606 GN=SRSF1 PE=1 SV=2 (Q07955)	Serine/arginine-rich splicing factor 1 OS=Homo sapiens OX=9606 GN=SRSF1 PE=1 SV=2	J3KTL2,Q07955,Q07955-2,Q07955-3		CP_Human_2020.fasta	27745.1	1	3	3	4	0.000572	0.133	248
FDE_MDA_221111_spots - file originale - Copia	spots 2-DE NCI-N87 cells	spots 2-DE NCI-N87 cells	FDE_MDA_221111_spot_93	Cluster of Endophilin-B2 OS=Homo sapiens OX=9606 GN=SH3GLB2 PE=1 SV=1 (Q9NR46)	Endophilin-B2 OS=Homo sapiens OX=9606 GN=SH3GLB2 PE=1 SV=1	B7ZC38,Q9NR46		CP_Human_2020.fasta	43975.2	1	3	3	3	0.000429	0.0962	395
FDE_MDA_221111_spots - file originale - Copia	spots 2-DE NCI-N87 cells	spots 2-DE NCI-N87 cells	FDE_MDA_221111_spot_93	Cluster of Prelamin-A/C OS=Homo sapiens OX=9606 GN=LMNA PE=1 SV=1 (P02545)	Prelamin-A/C OS=Homo sapiens OX=9606 GN=LMNA PE=1 SV=1	P02545		CP_Human_2020.fasta	74140.7	1	5	5	5	0.000716	0.101	664
FDE_MDA_221111_spots - file originale - Copia	spots 2-DE NCI-N87 cells	spots 2-DE NCI-N87 cells	FDE_MDA_221111_spot_93	Cluster of Serine hydroxymethyltransferase, mitochondrial OS=Homo sapiens OX=9606 GN=SHMT2 PE=1 SV=3 (P34897)	Serine hydroxymethyltransferase, mitochondrial OS=Homo sapiens OX=9606 GN=SHMT2 PE=1 SV=3	P34897,P34897-3		CP_Human_2020.fasta	55994.7	1	5	5	6	0.000859	0.119	504
FDE_MDA_221111_spots - file originale - Copia	spots 2-DE NCI-N87 cells	spots 2-DE NCI-N87 cells	FDE_MDA_221111_spot_93	Cluster of Mitochondrial-processing peptidase subunit beta OS=Homo sapiens OX=9606 GN=PMPCB PE=1 SV=2 (O75439)	Mitochondrial-processing peptidase subunit beta OS=Homo sapiens OX=9606 GN=PMPCB PE=1 SV=2	O75439		CP_Human_2020.fasta	54367.1	1	3	3	3	0.000429	0.0798	489
FDE_MDA_221111_spots - file originale - Copia	spots 2-DE NCI-N87 cells	spots 2-DE NCI-N87 cells	FDE_MDA_221111_spot_93	Cluster of RuvB-like 2 OS=Homo sapiens OX=9606 GN=RUVBL2 PE=1 SV=3 (Q9Y230)	RuvB-like 2 OS=Homo sapiens OX=9606 GN=RUVBL2 PE=1 SV=3	Q9Y230		CP_Human_2020.fasta	51158.1	1	3	3	3	0.000429	0.0799	463
FDE_MDA_221111_spots - file originale - Copia	spots 2-DE NCI-N87 cells	spots 2-DE NCI-N87 cells	FDE_MDA_221111_spot_93	Cluster of Suprabasin OS=Homo sapiens OX=9606 GN=SBSN PE=1 SV=2 (Q6UWP8)	Suprabasin OS=Homo sapiens OX=9606 GN=SBSN PE=1 SV=2	Q6UWP8		CP_Human_2020.fasta	60537.2	1	3	5	7	0.001	0.108	590
FDE_MDA_221111_spots - file originale - Copia	spots 2-DE NCI-N87 cells	spots 2-DE NCI-N87 cells	FDE_MDA_221111_spot_93	Cluster of Lupus La protein OS=Homo sapiens OX=9606 GN=SSB PE=1 SV=2 (P05455)	Lupus La protein OS=Homo sapiens OX=9606 GN=SSB PE=1 SV=2	P05455		CP_Human_2020.fasta	46839	1	3	3	3	0.000429	0.0882	408
FDE_MDA_221111_spots - file originale - Copia	spots 2-DE NCI-N87 cells	spots 2-DE NCI-N87 cells	FDE_MDA_221111_spot_93	Cluster of Keratin, type II cytoskeletal 5 OS=Homo sapiens OX=9606 GN=KRT5 PE=1 SV=3 (P13647)	Keratin, type II cytoskeletal 6A OS=Homo sapiens OX=9606 GN=KRT6A PE=1 SV=3	P02538		CP_Human_2020.fasta	60046.4	1	2	3	15	0.00215	0.19	564
FDE_MDA_221111_spots - file originale - Copia	spots 2-DE NCI-N87 cells	spots 2-DE NCI-N87 cells	FDE_MDA_221111_spot_93	Cluster of Keratin, type I cytoskeletal 17 OS=Homo sapiens OX=9606 GN=KRT17 PE=1 SV=2 (Q04695)	Keratin, type I cytoskeletal 14 OS=Homo sapiens OX=9606 GN=KRT14 PE=1 SV=4	P02533		CP_Human_2020.fasta	51562.5	1	1	1	47	0.00673	0.4	472
FDE_MDA_221111_spots - file originale - Copia	spots 2-DE NCI-N87 cells	spots 2-DE NCI-N87 cells	FDE_MDA_221111_spot_93	Cluster of Vasodilator-stimulated phosphoprotein OS=Homo sapiens OX=9606 GN=VASP PE=1 SV=3 (P50552)	Vasodilator-stimulated phosphoprotein OS=Homo sapiens OX=9606 GN=VASP PE=1 SV=3	P50552		CP_Human_2020.fasta	39829.1	1	21	35	56	0.00801	0.563	380
FDE_MDA_221111_spots - file originale - Copia	spots 2-DE NCI-N87 cells	spots 2-DE NCI-N87 cells	FDE_MDA_221111_spot_93	Cluster of Glutamate dehydrogenase 1, mitochondrial OS=Homo sapiens OX=9606 GN=GLUD1 PE=1 SV=2 (P00367)	Glutamate dehydrogenase 1, mitochondrial OS=Homo sapiens OX=9606 GN=GLUD1 PE=1 SV=2	P00367		CP_Human_2020.fasta	61399.7	1	14	16	18	0.00258	0.267	558
FDE_MDA_221111_spots - file originale - Copia	spots 2-DE NCI-N87 cells	spots 2-DE NCI-N87 cells	FDE_MDA_221111_spot_93	Cluster of ATP synthase subunit alpha, mitochondrial OS=Homo sapiens OX=9606 GN=ATP5F1A PE=1 SV=1 (P25705)	ATP synthase subunit alpha, mitochondrial OS=Homo sapiens OX=9606 GN=ATP5F1A PE=1 SV=1	P25705		CP_Human_2020.fasta	59752.1	1	18	25	28	0.00401	0.331	553
FDE_MDA_221111_spots - file originale - Copia	spots 2-DE NCI-N87 cells	spots 2-DE NCI-N87 cells	FDE_MDA_221111_spot_93	Cluster of Annexin A11 OS=Homo sapiens OX=9606 GN=ANXA11 PE=1 SV=1 (P50995)	Annexin A11 OS=Homo sapiens OX=9606 GN=ANXA11 PE=1 SV=1	P50995,P50995-2		CP_Human_2020.fasta	54391.7	1	4	4	4	0.000572	0.0871	505
FDE_MDA_221111_spots - file originale - Copia	spots 2-DE NCI-N87 cells	spots 2-DE NCI-N87 cells	FDE_MDA_221111_spot_93	Cluster of Flotillin-1 OS=Homo sapiens OX=9606 GN=FLOT1 PE=1 SV=3 (O75955)	Flotillin-1 OS=Homo sapiens OX=9606 GN=FLOT1 PE=1 SV=3	A0A140T9R1,O75955,O75955-2		CP_Human_2020.fasta	47354.8	1	3	3	3	0.000429	0.0913	427
FDE_MDA_221111_spots - file originale - Copia	spots 2-DE NCI-N87 cells	spots 2-DE NCI-N87 cells	FDE_MDA_221111_spot_93	Cluster of Keratin, type I cytoskeletal 17 OS=Homo sapiens OX=9606 GN=KRT17 PE=1 SV=2 (Q04695)	Keratin, type I cytoskeletal 16 OS=Homo sapiens OX=9606 GN=KRT16 PE=1 SV=4	P08779		CP_Human_2020.fasta	51269	1	7	7	31	0.00444	0.444	473
FDE_MDA_221111_spots - file originale - Copia	spots 2-DE NCI-N87 cells	spots 2-DE NCI-N87 cells	FDE_MDA_221111_spot_93	Cluster of Heterogeneous nuclear ribonucleoprotein D0 OS=Homo sapiens OX=9606 GN=HNRNPD PE=1 SV=1 (Q14103)	Heterogeneous nuclear ribonucleoprotein D0 OS=Homo sapiens OX=9606 GN=HNRNPD PE=1 SV=1	H0Y8G5,Q14103,Q14103-3		CP_Human_2020.fasta	38434.5	1	6	6	8	0.00114	0.169	355
FDE_MDA_221111_spots - file originale - Copia	spots 2-DE NCI-N87 cells	spots 2-DE NCI-N87 cells	FDE_MDA_221111_spot_93	Cluster of Rab GDP dissociation inhibitor beta OS=Homo sapiens OX=9606 GN=GDI2 PE=1 SV=2 (P50395)	Rab GDP dissociation inhibitor beta OS=Homo sapiens OX=9606 GN=GDI2 PE=1 SV=2	P50395		CP_Human_2020.fasta	50665.5	1	6	6	8	0.00114	0.193	445
FDE_MDA_221111_spots - file originale - Copia	spots 2-DE NCI-N87 cells	spots 2-DE NCI-N87 cells	FDE_MDA_221111_spot_93	Cluster of Keratin, type II cytoskeletal 8 OS=Homo sapiens OX=9606 GN=KRT8 PE=1 SV=7 (P05787)	Keratin, type II cytoskeletal 8 OS=Homo sapiens OX=9606 GN=KRT8 PE=1 SV=7	P05787		CP_Human_2020.fasta	53706.2	1	30	47	73	0.0104	0.648	483
FDE_MDA_221111_spots - file originale - Copia	spots 2-DE NCI-N87 cells	spots 2-DE NCI-N87 cells	FDE_MDA_221111_spot_93	Cluster of Keratin, type I cytoskeletal 18 OS=Homo sapiens OX=9606 GN=KRT18 PE=1 SV=2 (P05783)	Keratin, type I cytoskeletal 18 OS=Homo sapiens OX=9606 GN=KRT18 PE=1 SV=2	P05783		CP_Human_2020.fasta	48059	1	8	9	10	0.00143	0.221	430
FDE_MDA_221111_spots - file originale - Copia	spots 2-DE NCI-N87 cells	spots 2-DE NCI-N87 cells	FDE_MDA_221111_spot_93	Cluster of Keratin, type II cytoskeletal 1 OS=Homo sapiens OX=9606 GN=KRT1 PE=1 SV=6 (P04264)	Keratin, type II cytoskeletal 1 OS=Homo sapiens OX=9606 GN=KRT1 PE=1 SV=6	P04264		CP_Human_2020.fasta	66040.3	1	12	13	15	0.00215	0.262	644
FDE_MDA_221111_spots - file originale - Copia	spots 2-DE NCI-N87 cells	spots 2-DE NCI-N87 cells	FDE_MDA_221111_spot_93	Cluster of Egl nine homolog 1 OS=Homo sapiens OX=9606 GN=EGLN1 PE=1 SV=1 (Q9GZT9)	Egl nine homolog 1 OS=Homo sapiens OX=9606 GN=EGLN1 PE=1 SV=1	Q9GZT9		CP_Human_2020.fasta	46021.5	1	3	3	5	0.000716	0.106	426
FDE_MDA_221111_spots - file originale - Copia	spots 2-DE NCI-N87 cells	spots 2-DE NCI-N87 cells	FDE_MDA_221111_spot_93	Cluster of Septin-7 OS=Homo sapiens OX=9606 GN=SEPTIN7 PE=1 SV=2 (Q16181)	Septin-7 OS=Homo sapiens OX=9606 GN=SEPTIN7 PE=1 SV=2	E7EPK1,E7ES33,G3V1Q4,Q16181,Q16181-2		CP_Human_2020.fasta	50680.3	1	6	7	7	0.001	0.167	437
FDE_MDA_221111_spots - file originale - Copia	spots 2-DE NCI-N87 cells	spots 2-DE NCI-N87 cells	FDE_MDA_221111_spot_93	Cluster of Gamma-enolase OS=Homo sapiens OX=9606 GN=ENO2 PE=1 SV=3 (P09104)	Gamma-enolase OS=Homo sapiens OX=9606 GN=ENO2 PE=1 SV=3	P09104		CP_Human_2020.fasta	47269.7	1	6	7	13	0.00186	0.21	434
FDE_MDA_221111_spots - file originale - Copia	spots 2-DE NCI-N87 cells	spots 2-DE NCI-N87 cells	FDE_MDA_221111_spot_93	Cluster of Pre-mRNA-splicing factor RBM22 OS=Homo sapiens OX=9606 GN=RBM22 PE=1 SV=1 (Q9NW64)	Pre-mRNA-splicing factor RBM22 OS=Homo sapiens OX=9606 GN=RBM22 PE=1 SV=1	Q9NW64,Q9NW64-2		CP_Human_2020.fasta	46896.6	1	3	3	3	0.000429	0.0905	420
FDE_MDA_221111_spots - file originale - Copia	spots 2-DE NCI-N87 cells	spots 2-DE NCI-N87 cells	FDE_MDA_221111_spot_93	Cluster of Fascin OS=Homo sapiens OX=9606 GN=FSCN1 PE=1 SV=3 (Q16658)	Fascin OS=Homo sapiens OX=9606 GN=FSCN1 PE=1 SV=3	Q16658		CP_Human_2020.fasta	54530.3	1	4	4	4	0.000572	0.101	493
FDE_MDA_221111_spots - file originale - Copia	spots 2-DE NCI-N87 cells	spots 2-DE NCI-N87 cells	FDE_MDA_221111_spot_93	Cluster of ATP synthase subunit beta, mitochondrial OS=Homo sapiens OX=9606 GN=ATP5F1B PE=1 SV=3 (P06576)	ATP synthase subunit beta, mitochondrial OS=Homo sapiens OX=9606 GN=ATP5F1B PE=1 SV=3	P06576		CP_Human_2020.fasta	56560.6	1	11	16	21	0.00301	0.291	529
FDE_MDA_221111_spots - file originale - Copia	spots 2-DE NCI-N87 cells	spots 2-DE NCI-N87 cells	FDE_MDA_221111_spot_93	Cluster of Dihydrolipoyllysine-residue succinyltransferase component of 2-oxoglutarate dehydrogenase complex, mitochondrial OS=Homo sapiens OX=9606 GN=DLST PE=1 SV=4 (P36957)	Dihydrolipoyllysine-residue succinyltransferase component of 2-oxoglutarate dehydrogenase complex, mitochondrial OS=Homo sapiens OX=9606 GN=DLST PE=1 SV=4	P36957		CP_Human_2020.fasta	48755.2	1	3	3	3	0.000429	0.064	453
FDE_MDA_221111_spots - file originale - Copia	spots 2-DE NCI-N87 cells	spots 2-DE NCI-N87 cells	FDE_MDA_221111_spot_93	Cluster of Fructose-bisphosphate aldolase A OS=Homo sapiens OX=9606 GN=ALDOA PE=1 SV=2 (P04075)	Fructose-bisphosphate aldolase A OS=Homo sapiens OX=9606 GN=ALDOA PE=1 SV=2	J3KPS3,P04075		CP_Human_2020.fasta	39420.6	1	5	5	5	0.000716	0.143	364
FDE_MDA_221111_spots - file originale - Copia	spots 2-DE NCI-N87 cells	spots 2-DE NCI-N87 cells	FDE_MDA_221111_spot_93	Cluster of Keratin, type II cytoskeletal 8 OS=Homo sapiens OX=9606 GN=KRT8 PE=1 SV=7 (P05787)	Keratin, type II cytoskeletal 7 OS=Homo sapiens OX=9606 GN=KRT7 PE=1 SV=5	P08729		CP_Human_2020.fasta	51387.3	1	6	8	17	0.00243	0.243	469
FDE_MDA_221111_spots - file originale - Copia	spots 2-DE NCI-N87 cells	spots 2-DE NCI-N87 cells	FDE_MDA_221111_spot_93	Cluster of Keratin, type I cytoskeletal 17 OS=Homo sapiens OX=9606 GN=KRT17 PE=1 SV=2 (Q04695)	Keratin, type I cytoskeletal 19 OS=Homo sapiens OX=9606 GN=KRT19 PE=1 SV=4	P08727		CP_Human_2020.fasta	44107.1	1	4	4	28	0.00401	0.28	400
FDE_MDA_221111_spots - file originale - Copia	spots 2-DE NCI-N87 cells	spots 2-DE NCI-N87 cells	FDE_MDA_221111_spot_93	Cluster of Pyruvate kinase PKM OS=Homo sapiens OX=9606 GN=PKM PE=1 SV=4 (P14618)	Pyruvate kinase PKM OS=Homo sapiens OX=9606 GN=PKM PE=1 SV=4	P14618		CP_Human_2020.fasta	57937.5	1	5	6	6	0.000859	0.102	531
FDE_MDA_221111_spots - file originale - Copia	spots 2-DE NCI-N87 cells	spots 2-DE NCI-N87 cells	FDE_MDA_221111_spot_93	Cluster of Coronin-1C OS=Homo sapiens OX=9606 GN=CORO1C PE=1 SV=1 (Q9ULV4)	Coronin-1C OS=Homo sapiens OX=9606 GN=CORO1C PE=1 SV=1	Q9ULV4,Q9ULV4-2,Q9ULV4-3		CP_Human_2020.fasta	53250.3	1	9	11	12	0.00172	0.186	474
FDE_MDA_221111_spots - file originale - Copia	spots 2-DE NCI-N87 cells	spots 2-DE NCI-N87 cells	FDE_MDA_221111_spot_93	Cluster of NADPH:adrenodoxin oxidoreductase, mitochondrial OS=Homo sapiens OX=9606 GN=FDXR PE=1 SV=3 (P22570)	NADPH:adrenodoxin oxidoreductase, mitochondrial OS=Homo sapiens OX=9606 GN=FDXR PE=1 SV=3	A0A0A0MSZ4,A0A0A0MT64,A0A0A0MTN9,A0A0C4DFN8,A0A0C4DGN7,J3QQX3,P22570,P22570-2,P22570-3,P22570-4,P22570-7		CP_Human_2020.fasta	53836.5	1	6	6	7	0.001	0.159	491
FDE_MDA_221111_spots - file originale - Copia	spots 2-DE NCI-N87 cells	spots 2-DE NCI-N87 cells	FDE_MDA_221111_spot_115	Cluster of Fructose-bisphosphate aldolase C OS=Homo sapiens OX=9606 GN=ALDOC PE=1 SV=2 (P09972)	Fructose-bisphosphate aldolase C OS=Homo sapiens OX=9606 GN=ALDOC PE=1 SV=2	P09972		CP_Human_2020.fasta	39456.2	1	3	3	3	0.0121	0.0742	364
FDE_MDA_221111_spots - file originale - Copia	spots 2-DE NCI-N87 cells	spots 2-DE NCI-N87 cells	FDE_MDA_221111_spot_115	Cluster of Keratin, type II cytoskeletal 1 OS=Homo sapiens OX=9606 GN=KRT1 PE=1 SV=6 (P04264)	Keratin, type II cytoskeletal 1 OS=Homo sapiens OX=9606 GN=KRT1 PE=1 SV=6	P04264		CP_Human_2020.fasta	66040.3	1	1	1	4	0.0161	0.0512	644
FDE_MDA_221111_spots - file originale - Copia	spots 2-DE NCI-N87 cells	spots 2-DE NCI-N87 cells	FDE_MDA_221111_spot_115	Cluster of Fructose-bisphosphate aldolase A OS=Homo sapiens OX=9606 GN=ALDOA PE=1 SV=2 (P04075)	Fructose-bisphosphate aldolase A OS=Homo sapiens OX=9606 GN=ALDOA PE=1 SV=2	J3KPS3,P04075		CP_Human_2020.fasta	39420.6	1	3	3	4	0.0161	0.0742	364
FDE_MDA_221111_spots - file originale - Copia	spots 2-DE NCI-N87 cells	spots 2-DE NCI-N87 cells	FDE_MDA_221111_spot_115	Cluster of Isoform 2 of Heterogeneous nuclear ribonucleoprotein A/B OS=Homo sapiens OX=9606 GN=HNRNPAB (Q99729-2)	Isoform 2 of Heterogeneous nuclear ribonucleoprotein A/B OS=Homo sapiens OX=9606 GN=HNRNPAB	D6R9P3,D6RBZ0,D6RD18,Q99729-2,Q99729-3		CP_Human_2020.fasta	30303	1	2	2	3	0.0121	0.108	280
FDE_MDA_221111_spots - file originale - Copia	spots 2-DE NCI-N87 cells	spots 2-DE NCI-N87 cells	FDE_MDA_221111_spot_115	Cluster of Keratin, type I cytoskeletal 17 OS=Homo sapiens OX=9606 GN=KRT17 PE=1 SV=2 (Q04695)	Keratin, type I cytoskeletal 19 OS=Homo sapiens OX=9606 GN=KRT19 PE=1 SV=4	P08727		CP_Human_2020.fasta	44107.1	1	10	10	40	0.161	0.425	400
FDE_MDA_221111_spots - file originale - Copia	spots 2-DE NCI-N87 cells	spots 2-DE NCI-N87 cells	FDE_MDA_221111_spot_115	Cluster of Keratin, type I cytoskeletal 17 OS=Homo sapiens OX=9606 GN=KRT17 PE=1 SV=2 (Q04695)	Keratin, type I cytoskeletal 17 OS=Homo sapiens OX=9606 GN=KRT17 PE=1 SV=2	Q04695		CP_Human_2020.fasta	48106.7	1	2	2	6	0.0242	0.12	432
FDE_MDA_221111_spots - file originale - Copia	spots 2-DE NCI-N87 cells	spots 2-DE NCI-N87 cells	FDE_MDA_221111_spot_115	Cluster of LIM and SH3 domain protein 1 OS=Homo sapiens OX=9606 GN=LASP1 PE=1 SV=2 (Q14847)	LIM and SH3 domain protein 1 OS=Homo sapiens OX=9606 GN=LASP1 PE=1 SV=2	Q14847		CP_Human_2020.fasta	29716.8	1	3	3	4	0.0161	0.149	261
FDE_MDA_221111_spots - file originale - Copia	spots 2-DE NCI-N87 cells	spots 2-DE NCI-N87 cells	FDE_MDA_221111_spot_126	Cluster of Quinone oxidoreductase OS=Homo sapiens OX=9606 GN=CRYZ PE=1 SV=1 (Q08257)	Quinone oxidoreductase OS=Homo sapiens OX=9606 GN=CRYZ PE=1 SV=1	Q08257		CP_Human_2020.fasta	35207.3	1	5	7	8	0.00179	0.14	329
FDE_MDA_221111_spots - file originale - Copia	spots 2-DE NCI-N87 cells	spots 2-DE NCI-N87 cells	FDE_MDA_221111_spot_126	Cluster of Heterogeneous nuclear ribonucleoproteins A2/B1 OS=Homo sapiens OX=9606 GN=HNRNPA2B1 PE=1 SV=2 (P22626)	Heterogeneous nuclear ribonucleoproteins A2/B1 OS=Homo sapiens OX=9606 GN=HNRNPA2B1 PE=1 SV=2	P22626		CP_Human_2020.fasta	37430.3	1	7	8	11	0.00246	0.246	353
FDE_MDA_221111_spots - file originale - Copia	spots 2-DE NCI-N87 cells	spots 2-DE NCI-N87 cells	FDE_MDA_221111_spot_126	Cluster of Serine/threonine-protein phosphatase PP1-beta catalytic subunit OS=Homo sapiens OX=9606 GN=PPP1CB PE=1 SV=3 (P62140)	Serine/threonine-protein phosphatase PP1-alpha catalytic subunit OS=Homo sapiens OX=9606 GN=PPP1CA PE=1 SV=1	P62136		CP_Human_2020.fasta	37513.9	1	1	2	6	0.00134	0.0879	330
FDE_MDA_221111_spots - file originale - Copia	spots 2-DE NCI-N87 cells	spots 2-DE NCI-N87 cells	FDE_MDA_221111_spot_126	Cluster of AH receptor-interacting protein OS=Homo sapiens OX=9606 GN=AIP PE=1 SV=2 (O00170)	AH receptor-interacting protein OS=Homo sapiens OX=9606 GN=AIP PE=1 SV=2	O00170		CP_Human_2020.fasta	37636.4	1	7	10	10	0.00224	0.209	330
FDE_MDA_221111_spots - file originale - Copia	spots 2-DE NCI-N87 cells	spots 2-DE NCI-N87 cells	FDE_MDA_221111_spot_126	Cluster of Keratin, type I cytoskeletal 18 OS=Homo sapiens OX=9606 GN=KRT18 PE=1 SV=2 (P05783)	Keratin, type I cytoskeletal 18 OS=Homo sapiens OX=9606 GN=KRT18 PE=1 SV=2	P05783		CP_Human_2020.fasta	48059	1	2	2	4	0.000896	0.0721	430
FDE_MDA_221111_spots - file originale - Copia	spots 2-DE NCI-N87 cells	spots 2-DE NCI-N87 cells	FDE_MDA_221111_spot_126	Cluster of Keratin, type I cytoskeletal 9 OS=Homo sapiens OX=9606 GN=KRT9 PE=1 SV=3 (P35527)	Keratin, type I cytoskeletal 9 OS=Homo sapiens OX=9606 GN=KRT9 PE=1 SV=3	P35527		CP_Human_2020.fasta	62065.9	1	13	14	18	0.00403	0.234	623
FDE_MDA_221111_spots - file originale - Copia	spots 2-DE NCI-N87 cells	spots 2-DE NCI-N87 cells	FDE_MDA_221111_spot_126	Cluster of Keratin, type II cytoskeletal 5 OS=Homo sapiens OX=9606 GN=KRT5 PE=1 SV=3 (P13647)	Keratin, type II cytoskeletal 5 OS=Homo sapiens OX=9606 GN=KRT5 PE=1 SV=3	P13647		CP_Human_2020.fasta	62379.6	1	9	10	20	0.00448	0.271	590
FDE_MDA_221111_spots - file originale - Copia	spots 2-DE NCI-N87 cells	spots 2-DE NCI-N87 cells	FDE_MDA_221111_spot_126	Cluster of Keratin, type I cytoskeletal 10 OS=Homo sapiens OX=9606 GN=KRT10 PE=1 SV=6 (P13645)	Keratin, type I cytoskeletal 10 OS=Homo sapiens OX=9606 GN=KRT10 PE=1 SV=6	P13645		CP_Human_2020.fasta	58828.8	1	11	13	18	0.00403	0.217	584
FDE_MDA_221111_spots - file originale - Copia	spots 2-DE NCI-N87 cells	spots 2-DE NCI-N87 cells	FDE_MDA_221111_spot_126	Cluster of L-lactate dehydrogenase A chain OS=Homo sapiens OX=9606 GN=LDHA PE=1 SV=2 (P00338)	L-lactate dehydrogenase A chain OS=Homo sapiens OX=9606 GN=LDHA PE=1 SV=2	P00338,P00338-3		CP_Human_2020.fasta	36689.2	1	3	3	3	0.000672	0.102	332
FDE_MDA_221111_spots - file originale - Copia	spots 2-DE NCI-N87 cells	spots 2-DE NCI-N87 cells	FDE_MDA_221111_spot_126	Cluster of Heterogeneous nuclear ribonucleoprotein H3 OS=Homo sapiens OX=9606 GN=HNRNPH3 PE=1 SV=2 (P31942)	Heterogeneous nuclear ribonucleoprotein H3 OS=Homo sapiens OX=9606 GN=HNRNPH3 PE=1 SV=2	P31942,P31942-2		CP_Human_2020.fasta	36927.6	1	3	3	3	0.000672	0.101	346
FDE_MDA_221111_spots - file originale - Copia	spots 2-DE NCI-N87 cells	spots 2-DE NCI-N87 cells	FDE_MDA_221111_spot_126	Cluster of Keratin, type I cytoskeletal 17 OS=Homo sapiens OX=9606 GN=KRT17 PE=1 SV=2 (Q04695)	Keratin, type I cytoskeletal 17 OS=Homo sapiens OX=9606 GN=KRT17 PE=1 SV=2	Q04695		CP_Human_2020.fasta	48106.7	1	5	5	12	0.00269	0.271	432
FDE_MDA_221111_spots - file originale - Copia	spots 2-DE NCI-N87 cells	spots 2-DE NCI-N87 cells	FDE_MDA_221111_spot_126	Cluster of Isoform 2 of 3-mercaptopyruvate sulfurtransferase OS=Homo sapiens OX=9606 GN=MPST (P25325-2)	Isoform 2 of 3-mercaptopyruvate sulfurtransferase OS=Homo sapiens OX=9606 GN=MPST	P25325-2		CP_Human_2020.fasta	35250	1	4	6	7	0.00157	0.145	317
FDE_MDA_221111_spots - file originale - Copia	spots 2-DE NCI-N87 cells	spots 2-DE NCI-N87 cells	FDE_MDA_221111_spot_126	Cluster of Glyoxylate reductase/hydroxypyruvate reductase OS=Homo sapiens OX=9606 GN=GRHPR PE=1 SV=1 (Q9UBQ7)	Glyoxylate reductase/hydroxypyruvate reductase OS=Homo sapiens OX=9606 GN=GRHPR PE=1 SV=1	Q9UBQ7		CP_Human_2020.fasta	35669.1	1	4	4	5	0.00112	0.143	328
FDE_MDA_221111_spots - file originale - Copia	spots 2-DE NCI-N87 cells	spots 2-DE NCI-N87 cells	FDE_MDA_221111_spot_126	Cluster of PDZ and LIM domain protein 1 OS=Homo sapiens OX=9606 GN=PDLIM1 PE=1 SV=4 (O00151)	PDZ and LIM domain protein 1 OS=Homo sapiens OX=9606 GN=PDLIM1 PE=1 SV=4	O00151		CP_Human_2020.fasta	36071.3	1	8	10	10	0.00224	0.264	329
FDE_MDA_221111_spots - file originale - Copia	spots 2-DE NCI-N87 cells	spots 2-DE NCI-N87 cells	FDE_MDA_221111_spot_126	Cluster of Protein CDV3 homolog OS=Homo sapiens OX=9606 GN=CDV3 PE=1 SV=1 (Q9UKY7)	Protein CDV3 homolog OS=Homo sapiens OX=9606 GN=CDV3 PE=1 SV=1	Q9UKY7		CP_Human_2020.fasta	27334.7	1	5	6	6	0.00134	0.349	258
FDE_MDA_221111_spots - file originale - Copia	spots 2-DE NCI-N87 cells	spots 2-DE NCI-N87 cells	FDE_MDA_221111_spot_126	Cluster of Pyruvate kinase PKM OS=Homo sapiens OX=9606 GN=PKM PE=1 SV=4 (P14618)	Pyruvate kinase PKM OS=Homo sapiens OX=9606 GN=PKM PE=1 SV=4	P14618		CP_Human_2020.fasta	57937.5	1	3	4	4	0.000896	0.0659	531
FDE_MDA_221111_spots - file originale - Copia	spots 2-DE NCI-N87 cells	spots 2-DE NCI-N87 cells	FDE_MDA_221111_spot_126	Cluster of Galactokinase OS=Homo sapiens OX=9606 GN=GALK1 PE=1 SV=1 (P51570)	Galactokinase OS=Homo sapiens OX=9606 GN=GALK1 PE=1 SV=1	P51570,P51570-2		CP_Human_2020.fasta	42272.1	1	4	4	4	0.000896	0.117	392
FDE_MDA_221111_spots - file originale - Copia	spots 2-DE NCI-N87 cells	spots 2-DE NCI-N87 cells	FDE_MDA_221111_spot_126	Cluster of Calponin-3 OS=Homo sapiens OX=9606 GN=CNN3 PE=1 SV=1 (Q15417)	Calponin-3 OS=Homo sapiens OX=9606 GN=CNN3 PE=1 SV=1	Q15417,Q15417-3		CP_Human_2020.fasta	36414.6	1	3	3	3	0.000672	0.134	329
FDE_MDA_221111_spots - file originale - Copia	spots 2-DE NCI-N87 cells	spots 2-DE NCI-N87 cells	FDE_MDA_221111_spot_126	Cluster of UDP-glucose 4-epimerase OS=Homo sapiens OX=9606 GN=GALE PE=1 SV=2 (Q14376)	UDP-glucose 4-epimerase OS=Homo sapiens OX=9606 GN=GALE PE=1 SV=2	Q14376		CP_Human_2020.fasta	38282	1	6	7	8	0.00179	0.213	348
FDE_MDA_221111_spots - file originale - Copia	spots 2-DE NCI-N87 cells	spots 2-DE NCI-N87 cells	FDE_MDA_221111_spot_126	Cluster of Malate dehydrogenase, mitochondrial OS=Homo sapiens OX=9606 GN=MDH2 PE=1 SV=3 (P40926)	Malate dehydrogenase, mitochondrial OS=Homo sapiens OX=9606 GN=MDH2 PE=1 SV=3	P40926		CP_Human_2020.fasta	35503.7	1	9	11	13	0.00291	0.278	338
FDE_MDA_221111_spots - file originale - Copia	spots 2-DE NCI-N87 cells	spots 2-DE NCI-N87 cells	FDE_MDA_221111_spot_126	Cluster of Annexin A2 OS=Homo sapiens OX=9606 GN=ANXA2 PE=1 SV=2 (P07355)	Annexin A2 OS=Homo sapiens OX=9606 GN=ANXA2 PE=1 SV=2	P07355		CP_Human_2020.fasta	38606.1	1	17	21	23	0.00515	0.463	339
FDE_MDA_221111_spots - file originale - Copia	spots 2-DE NCI-N87 cells	spots 2-DE NCI-N87 cells	FDE_MDA_221111_spot_126	Cluster of Charged multivesicular body protein 4c OS=Homo sapiens OX=9606 GN=CHMP4C PE=1 SV=1 (Q96CF2)	Charged multivesicular body protein 4c OS=Homo sapiens OX=9606 GN=CHMP4C PE=1 SV=1	Q96CF2		CP_Human_2020.fasta	26411.6	1	3	4	6	0.00134	0.206	233
FDE_MDA_221111_spots - file originale - Copia	spots 2-DE NCI-N87 cells	spots 2-DE NCI-N87 cells	FDE_MDA_221111_spot_126	Cluster of Aldo-keto reductase family 1 member A1 OS=Homo sapiens OX=9606 GN=AKR1A1 PE=1 SV=3 (P14550)	Aldo-keto reductase family 1 member A1 OS=Homo sapiens OX=9606 GN=AKR1A1 PE=1 SV=3	P14550		CP_Human_2020.fasta	36573.6	1	4	4	6	0.00134	0.132	325
FDE_MDA_221111_spots - file originale - Copia	spots 2-DE NCI-N87 cells	spots 2-DE NCI-N87 cells	FDE_MDA_221111_spot_126	Cluster of Glyceraldehyde-3-phosphate dehydrogenase OS=Homo sapiens OX=9606 GN=GAPDH PE=1 SV=3 (P04406)	Glyceraldehyde-3-phosphate dehydrogenase OS=Homo sapiens OX=9606 GN=GAPDH PE=1 SV=3	P04406		CP_Human_2020.fasta	36053.4	1	11	16	24	0.00538	0.337	335
FDE_MDA_221111_spots - file originale - Copia	spots 2-DE NCI-N87 cells	spots 2-DE NCI-N87 cells	FDE_MDA_221111_spot_126	Cluster of m7GpppX diphosphatase OS=Homo sapiens OX=9606 GN=DCPS PE=1 SV=2 (Q96C86)	m7GpppX diphosphatase OS=Homo sapiens OX=9606 GN=DCPS PE=1 SV=2	Q96C86		CP_Human_2020.fasta	38609.8	1	3	4	4	0.000896	0.139	337
FDE_MDA_221111_spots - file originale - Copia	spots 2-DE NCI-N87 cells	spots 2-DE NCI-N87 cells	FDE_MDA_221111_spot_126	Cluster of LIM and SH3 domain protein 1 OS=Homo sapiens OX=9606 GN=LASP1 PE=1 SV=2 (Q14847)	LIM and SH3 domain protein 1 OS=Homo sapiens OX=9606 GN=LASP1 PE=1 SV=2	Q14847		CP_Human_2020.fasta	29716.8	1	22	32	63	0.0141	0.571	261
FDE_MDA_221111_spots - file originale - Copia	spots 2-DE NCI-N87 cells	spots 2-DE NCI-N87 cells	FDE_MDA_221111_spot_126	Cluster of Annexin A1 OS=Homo sapiens OX=9606 GN=ANXA1 PE=1 SV=2 (P04083)	Annexin A1 OS=Homo sapiens OX=9606 GN=ANXA1 PE=1 SV=2	P04083		CP_Human_2020.fasta	38715.9	1	27	36	55	0.0123	0.636	346
FDE_MDA_221111_spots - file originale - Copia	spots 2-DE NCI-N87 cells	spots 2-DE NCI-N87 cells	FDE_MDA_221111_spot_126	Cluster of Keratin, type II cytoskeletal 8 OS=Homo sapiens OX=9606 GN=KRT8 PE=1 SV=7 (P05787)	Keratin, type II cytoskeletal 8 OS=Homo sapiens OX=9606 GN=KRT8 PE=1 SV=7	P05787		CP_Human_2020.fasta	53706.2	1	8	10	14	0.00314	0.224	483
FDE_MDA_221111_spots - file originale - Copia	spots 2-DE NCI-N87 cells	spots 2-DE NCI-N87 cells	FDE_MDA_221111_spot_126	Cluster of Quinone oxidoreductase PIG3 OS=Homo sapiens OX=9606 GN=TP53I3 PE=1 SV=2 (Q53FA7)	Quinone oxidoreductase PIG3 OS=Homo sapiens OX=9606 GN=TP53I3 PE=1 SV=2	Q53FA7		CP_Human_2020.fasta	35537.3	1	4	4	4	0.000896	0.148	332
FDE_MDA_221111_spots - file originale - Copia	spots 2-DE NCI-N87 cells	spots 2-DE NCI-N87 cells	FDE_MDA_221111_spot_126	Cluster of Keratin, type II cytoskeletal 2 epidermal OS=Homo sapiens OX=9606 GN=KRT2 PE=1 SV=2 (P35908)	Keratin, type II cytoskeletal 2 epidermal OS=Homo sapiens OX=9606 GN=KRT2 PE=1 SV=2	P35908		CP_Human_2020.fasta	65433.9	1	17	19	27	0.00605	0.368	639
FDE_MDA_221111_spots - file originale - Copia	spots 2-DE NCI-N87 cells	spots 2-DE NCI-N87 cells	FDE_MDA_221111_spot_126	Cluster of Phosphotriesterase-related protein OS=Homo sapiens OX=9606 GN=PTER PE=1 SV=1 (Q96BW5)	Phosphotriesterase-related protein OS=Homo sapiens OX=9606 GN=PTER PE=1 SV=1	Q96BW5,Q96BW5-2		CP_Human_2020.fasta	39018.9	1	4	4	4	0.000896	0.135	349
FDE_MDA_221111_spots - file originale - Copia	spots 2-DE NCI-N87 cells	spots 2-DE NCI-N87 cells	FDE_MDA_221111_spot_126	Cluster of Crk-like protein OS=Homo sapiens OX=9606 GN=CRKL PE=1 SV=1 (P46109)	Crk-like protein OS=Homo sapiens OX=9606 GN=CRKL PE=1 SV=1	P46109		CP_Human_2020.fasta	33777.3	1	6	7	10	0.00224	0.264	303
FDE_MDA_221111_spots - file originale - Copia	spots 2-DE NCI-N87 cells	spots 2-DE NCI-N87 cells	FDE_MDA_221111_spot_126	Cluster of Fructose-bisphosphate aldolase A OS=Homo sapiens OX=9606 GN=ALDOA PE=1 SV=2 (P04075)	Fructose-bisphosphate aldolase A OS=Homo sapiens OX=9606 GN=ALDOA PE=1 SV=2	J3KPS3,P04075		CP_Human_2020.fasta	39420.6	1	5	6	7	0.00157	0.104	364
FDE_MDA_221111_spots - file originale - Copia	spots 2-DE NCI-N87 cells	spots 2-DE NCI-N87 cells	FDE_MDA_221111_spot_126	Cluster of Transaldolase OS=Homo sapiens OX=9606 GN=TALDO1 PE=1 SV=2 (P37837)	Transaldolase OS=Homo sapiens OX=9606 GN=TALDO1 PE=1 SV=2	P37837		CP_Human_2020.fasta	37541.7	1	13	17	18	0.00403	0.368	337
FDE_MDA_221111_spots - file originale - Copia	spots 2-DE NCI-N87 cells	spots 2-DE NCI-N87 cells	FDE_MDA_221111_spot_126	Cluster of F-actin-capping protein subunit alpha-2 OS=Homo sapiens OX=9606 GN=CAPZA2 PE=1 SV=3 (P47755)	F-actin-capping protein subunit alpha-2 OS=Homo sapiens OX=9606 GN=CAPZA2 PE=1 SV=3	P47755		CP_Human_2020.fasta	32949.2	1	2	2	3	0.000672	0.14	286
FDE_MDA_221111_spots - file originale - Copia	spots 2-DE NCI-N87 cells	spots 2-DE NCI-N87 cells	FDE_MDA_221111_spot_126	Cluster of 3-hydroxyisobutyryl-CoA hydrolase, mitochondrial OS=Homo sapiens OX=9606 GN=HIBCH PE=1 SV=2 (Q6NVY1)	3-hydroxyisobutyryl-CoA hydrolase, mitochondrial OS=Homo sapiens OX=9606 GN=HIBCH PE=1 SV=2	Q6NVY1		CP_Human_2020.fasta	43484	1	3	4	4	0.000896	0.0907	386
FDE_MDA_221111_spots - file originale - Copia	spots 2-DE NCI-N87 cells	spots 2-DE NCI-N87 cells	FDE_MDA_221111_spot_126	Cluster of Elongation factor 1-delta OS=Homo sapiens OX=9606 GN=EEF1D PE=1 SV=5 (P29692)	Elongation factor 1-delta OS=Homo sapiens OX=9606 GN=EEF1D PE=1 SV=5	E9PK01,P29692		CP_Human_2020.fasta	31121.9	1	4	4	4	0.000896	0.21	281
FDE_MDA_221111_spots - file originale - Copia	spots 2-DE NCI-N87 cells	spots 2-DE NCI-N87 cells	FDE_MDA_221111_spot_126	Cluster of Isocitrate dehydrogenase [NAD] subunit alpha, mitochondrial OS=Homo sapiens OX=9606 GN=IDH3A PE=1 SV=1 (P50213)	Isocitrate dehydrogenase [NAD] subunit alpha, mitochondrial OS=Homo sapiens OX=9606 GN=IDH3A PE=1 SV=1	H0YL72,P50213,P50213-2		CP_Human_2020.fasta	39592.5	1	3	3	3	0.000672	0.0874	366
FDE_MDA_221111_spots - file originale - Copia	spots 2-DE NCI-N87 cells	spots 2-DE NCI-N87 cells	FDE_MDA_221111_spot_126	Cluster of LIM and SH3 domain protein 1 OS=Homo sapiens OX=9606 GN=LASP1 PE=1 SV=2 (Q14847)	Isoform 2 of Nebulette OS=Homo sapiens OX=9606 GN=NEBL	O76041-2		CP_Human_2020.fasta	31195.4	0.989	1	1	4	0.000896	0.104	270
FDE_MDA_221111_spots - file originale - Copia	spots 2-DE NCI-N87 cells	spots 2-DE NCI-N87 cells	FDE_MDA_221111_spot_126	Cluster of Oxygen-dependent coproporphyrinogen-III oxidase, mitochondrial OS=Homo sapiens OX=9606 GN=CPOX PE=1 SV=3 (P36551)	Oxygen-dependent coproporphyrinogen-III oxidase, mitochondrial OS=Homo sapiens OX=9606 GN=CPOX PE=1 SV=3	P36551		CP_Human_2020.fasta	50152	1	3	3	3	0.000672	0.0815	454
FDE_MDA_221111_spots - file originale - Copia	spots 2-DE NCI-N87 cells	spots 2-DE NCI-N87 cells	FDE_MDA_221111_spot_126	Cluster of Poly(rC)-binding protein 1 OS=Homo sapiens OX=9606 GN=PCBP1 PE=1 SV=2 (Q15365)	Poly(rC)-binding protein 2 OS=Homo sapiens OX=9606 GN=PCBP2 PE=1 SV=1	F8VZX2,F8W0G4,Q15366,Q15366-2,Q15366-3,Q15366-4,Q15366-5,Q15366-6,Q15366-7,Q15366-8		CP_Human_2020.fasta	38580.9	0.999	1	1	4	0.000896	0.123	365
FDE_MDA_221111_spots - file originale - Copia	spots 2-DE NCI-N87 cells	spots 2-DE NCI-N87 cells	FDE_MDA_221111_spot_126	Cluster of Phosphoglycerate kinase 1 OS=Homo sapiens OX=9606 GN=PGK1 PE=1 SV=3 (P00558)	Phosphoglycerate kinase 1 OS=Homo sapiens OX=9606 GN=PGK1 PE=1 SV=3	P00558		CP_Human_2020.fasta	44615.3	1	8	10	10	0.00224	0.228	417
FDE_MDA_221111_spots - file originale - Copia	spots 2-DE NCI-N87 cells	spots 2-DE NCI-N87 cells	FDE_MDA_221111_spot_126	Cluster of Adaptin ear-binding coat-associated protein 1 OS=Homo sapiens OX=9606 GN=NECAP1 PE=1 SV=2 (Q8NC96)	Adaptin ear-binding coat-associated protein 1 OS=Homo sapiens OX=9606 GN=NECAP1 PE=1 SV=2	A0A1W2PR09,A0A1W2PRL5,A0A1W2PRM0,F5GYH1,Q8NC96		CP_Human_2020.fasta	29737.9	1	5	6	7	0.00157	0.164	275
FDE_MDA_221111_spots - file originale - Copia	spots 2-DE NCI-N87 cells	spots 2-DE NCI-N87 cells	FDE_MDA_221111_spot_126	Cluster of Keratin, type II cytoskeletal 1 OS=Homo sapiens OX=9606 GN=KRT1 PE=1 SV=6 (P04264)	Keratin, type II cytoskeletal 1 OS=Homo sapiens OX=9606 GN=KRT1 PE=1 SV=6	P04264		CP_Human_2020.fasta	66040.3	1	23	27	34	0.00762	0.537	644
FDE_MDA_221111_spots - file originale - Copia	spots 2-DE NCI-N87 cells	spots 2-DE NCI-N87 cells	FDE_MDA_221111_spot_126	Cluster of F-actin-capping protein subunit alpha-1 OS=Homo sapiens OX=9606 GN=CAPZA1 PE=1 SV=3 (P52907)	F-actin-capping protein subunit alpha-1 OS=Homo sapiens OX=9606 GN=CAPZA1 PE=1 SV=3	P52907		CP_Human_2020.fasta	32923.2	1	2	2	3	0.000672	0.14	286
FDE_MDA_221111_spots - file originale - Copia	spots 2-DE NCI-N87 cells	spots 2-DE NCI-N87 cells	FDE_MDA_221111_spot_126	Cluster of Keratin, type I cytoskeletal 17 OS=Homo sapiens OX=9606 GN=KRT17 PE=1 SV=2 (Q04695)	Keratin, type I cytoskeletal 19 OS=Homo sapiens OX=9606 GN=KRT19 PE=1 SV=4	P08727		CP_Human_2020.fasta	44107.1	1	14	21	35	0.00784	0.533	400
FDE_MDA_221111_spots - file originale - Copia	spots 2-DE NCI-N87 cells	spots 2-DE NCI-N87 cells	FDE_MDA_221111_spot_126	Cluster of Keratin, type II cytoskeletal 5 OS=Homo sapiens OX=9606 GN=KRT5 PE=1 SV=3 (P13647)	Keratin, type II cytoskeletal 6A OS=Homo sapiens OX=9606 GN=KRT6A PE=1 SV=3	P02538		CP_Human_2020.fasta	60046.4	1	2	2	13	0.00291	0.209	564
FDE_MDA_221111_spots - file originale - Copia	spots 2-DE NCI-N87 cells	spots 2-DE NCI-N87 cells	FDE_MDA_221111_spot_126	Cluster of Alpha-enolase OS=Homo sapiens OX=9606 GN=ENO1 PE=1 SV=2 (P06733)	Alpha-enolase OS=Homo sapiens OX=9606 GN=ENO1 PE=1 SV=2	P06733		CP_Human_2020.fasta	47170.2	1	6	7	8	0.00179	0.182	434
FDE_MDA_221111_spots - file originale - Copia	spots 2-DE NCI-N87 cells	spots 2-DE NCI-N87 cells	FDE_MDA_221111_spot_126	Cluster of Keratin, type I cytoskeletal 17 OS=Homo sapiens OX=9606 GN=KRT17 PE=1 SV=2 (Q04695)	Keratin, type I cytoskeletal 14 OS=Homo sapiens OX=9606 GN=KRT14 PE=1 SV=4	P02533		CP_Human_2020.fasta	51562.5	1	3	4	15	0.00336	0.252	472
FDE_MDA_221111_spots - file originale - Copia	spots 2-DE NCI-N87 cells	spots 2-DE NCI-N87 cells	FDE_MDA_221111_spot_126	Cluster of Keratin, type II cytoskeletal 5 OS=Homo sapiens OX=9606 GN=KRT5 PE=1 SV=3 (P13647)	Keratin, type II cytoskeletal 6B OS=Homo sapiens OX=9606 GN=KRT6B PE=1 SV=5	P04259		CP_Human_2020.fasta	60068.6	0.999	1	1	14	0.00314	0.199	564
FDE_MDA_221111_spots - file originale - Copia	spots 2-DE NCI-N87 cells	spots 2-DE NCI-N87 cells	FDE_MDA_221111_spot_126	Cluster of PDZ domain-containing protein GIPC1 OS=Homo sapiens OX=9606 GN=GIPC1 PE=1 SV=2 (O14908)	PDZ domain-containing protein GIPC1 OS=Homo sapiens OX=9606 GN=GIPC1 PE=1 SV=2	O14908		CP_Human_2020.fasta	36050.6	1	3	3	3	0.000672	0.117	333
FDE_MDA_221111_spots - file originale - Copia	spots 2-DE NCI-N87 cells	spots 2-DE NCI-N87 cells	FDE_MDA_221111_spot_126	Cluster of Aminoacyl tRNA synthase complex-interacting multifunctional protein 1 OS=Homo sapiens OX=9606 GN=AIMP1 PE=1 SV=2 (Q12904)	Aminoacyl tRNA synthase complex-interacting multifunctional protein 1 OS=Homo sapiens OX=9606 GN=AIMP1 PE=1 SV=2	A0A5F9ZHC5,Q12904,Q12904-2		CP_Human_2020.fasta	34353	1	3	4	4	0.000896	0.119	312
FDE_MDA_221111_spots - file originale - Copia	spots 2-DE NCI-N87 cells	spots 2-DE NCI-N87 cells	FDE_MDA_221111_spot_126	Cluster of RNA-binding protein Raly (Fragment) OS=Homo sapiens OX=9606 GN=RALY PE=1 SV=1 (Q5QPL9)	RNA-binding protein Raly (Fragment) OS=Homo sapiens OX=9606 GN=RALY PE=1 SV=1	Q5QPL9,Q9UKM9,Q9UKM9-2		CP_Human_2020.fasta	32463.9	1	6	7	7	0.00157	0.249	306
FDE_MDA_221111_spots - file originale - Copia	spots 2-DE NCI-N87 cells	spots 2-DE NCI-N87 cells	FDE_MDA_221111_spot_126	Cluster of Serine/arginine-rich splicing factor 1 OS=Homo sapiens OX=9606 GN=SRSF1 PE=1 SV=2 (Q07955)	Serine/arginine-rich splicing factor 1 OS=Homo sapiens OX=9606 GN=SRSF1 PE=1 SV=2	J3KTL2,Q07955,Q07955-2,Q07955-3		CP_Human_2020.fasta	27745.1	1	3	3	3	0.000672	0.121	248
FDE_MDA_221111_spots - file originale - Copia	spots 2-DE NCI-N87 cells	spots 2-DE NCI-N87 cells	FDE_MDA_221111_spot_126	Cluster of Isoform 2 of Heterogeneous nuclear ribonucleoprotein D-like OS=Homo sapiens OX=9606 GN=HNRNPDL (O14979-2)	Isoform 2 of Heterogeneous nuclear ribonucleoprotein D-like OS=Homo sapiens OX=9606 GN=HNRNPDL	O14979-2,O14979-3		CP_Human_2020.fasta	33589.6	1	6	7	8	0.00179	0.292	301
FDE_MDA_221111_spots - file originale - Copia	spots 2-DE NCI-N87 cells	spots 2-DE NCI-N87 cells	FDE_MDA_221111_spot_126	Cluster of Keratin, type I cytoskeletal 17 OS=Homo sapiens OX=9606 GN=KRT17 PE=1 SV=2 (Q04695)	Keratin, type I cytoskeletal 16 OS=Homo sapiens OX=9606 GN=KRT16 PE=1 SV=4	P08779		CP_Human_2020.fasta	51269	1	1	1	9	0.00202	0.175	473
FDE_MDA_221111_spots - file originale - Copia	spots 2-DE NCI-N87 cells	spots 2-DE NCI-N87 cells	FDE_MDA_221111_spot_126	Cluster of Serine/threonine-protein phosphatase PP1-beta catalytic subunit OS=Homo sapiens OX=9606 GN=PPP1CB PE=1 SV=3 (P62140)	Serine/threonine-protein phosphatase PP1-beta catalytic subunit OS=Homo sapiens OX=9606 GN=PPP1CB PE=1 SV=3	P62140		CP_Human_2020.fasta	37188.3	1	2	2	6	0.00134	0.135	327
FDE_MDA_221111_spots - file originale - Copia	spots 2-DE NCI-N87 cells	spots 2-DE NCI-N87 cells	FDE_MDA_221111_spot_155	Cluster of 14-3-3 protein gamma OS=Homo sapiens OX=9606 GN=YWHAG PE=1 SV=2 (P61981)	14-3-3 protein gamma OS=Homo sapiens OX=9606 GN=YWHAG PE=1 SV=2	P61981		CP_Human_2020.fasta	28303.1	1	3	3	3	0.000952	0.138	247
FDE_MDA_221111_spots - file originale - Copia	spots 2-DE NCI-N87 cells	spots 2-DE NCI-N87 cells	FDE_MDA_221111_spot_155	Cluster of Keratin, type I cytoskeletal 9 OS=Homo sapiens OX=9606 GN=KRT9 PE=1 SV=3 (P35527)	Keratin, type I cytoskeletal 9 OS=Homo sapiens OX=9606 GN=KRT9 PE=1 SV=3	P35527		CP_Human_2020.fasta	62065.9	1	6	6	6	0.0019	0.178	623
FDE_MDA_221111_spots - file originale - Copia	spots 2-DE NCI-N87 cells	spots 2-DE NCI-N87 cells	FDE_MDA_221111_spot_155	Cluster of Keratin, type II cytoskeletal 2 epidermal OS=Homo sapiens OX=9606 GN=KRT2 PE=1 SV=2 (P35908)	Keratin, type II cytoskeletal 2 epidermal OS=Homo sapiens OX=9606 GN=KRT2 PE=1 SV=2	P35908		CP_Human_2020.fasta	65433.9	1	4	4	7	0.00222	0.106	639
FDE_MDA_221111_spots - file originale - Copia	spots 2-DE NCI-N87 cells	spots 2-DE NCI-N87 cells	FDE_MDA_221111_spot_155	Cluster of Keratin, type II cytoskeletal 1 OS=Homo sapiens OX=9606 GN=KRT1 PE=1 SV=6 (P04264)	Keratin, type II cytoskeletal 1 OS=Homo sapiens OX=9606 GN=KRT1 PE=1 SV=6	P04264		CP_Human_2020.fasta	66040.3	1	8	9	15	0.00476	0.21	644
FDE_MDA_221111_spots - file originale - Copia	spots 2-DE NCI-N87 cells	spots 2-DE NCI-N87 cells	FDE_MDA_221111_spot_155	Cluster of Keratin, type II cytoskeletal 5 OS=Homo sapiens OX=9606 GN=KRT5 PE=1 SV=3 (P13647)	Keratin, type II cytoskeletal 5 OS=Homo sapiens OX=9606 GN=KRT5 PE=1 SV=3	P13647		CP_Human_2020.fasta	62379.6	1	3	3	3	0.000952	0.0678	590
FDE_MDA_221111_spots - file originale - Copia	spots 2-DE NCI-N87 cells	spots 2-DE NCI-N87 cells	FDE_MDA_221111_spot_155	Cluster of Keratin, type I cytoskeletal 10 OS=Homo sapiens OX=9606 GN=KRT10 PE=1 SV=6 (P13645)	Keratin, type I cytoskeletal 10 OS=Homo sapiens OX=9606 GN=KRT10 PE=1 SV=6	P13645		CP_Human_2020.fasta	58828.8	1	8	8	12	0.00381	0.185	584
FDE_MDA_221111_spots - file originale - Copia	spots 2-DE NCI-N87 cells	spots 2-DE NCI-N87 cells	FDE_MDA_221111_spot_155	Cluster of Heat shock protein beta-1 OS=Homo sapiens OX=9606 GN=HSPB1 PE=1 SV=2 (P04792)	Heat shock protein beta-1 OS=Homo sapiens OX=9606 GN=HSPB1 PE=1 SV=2	P04792		CP_Human_2020.fasta	22782.6	1	15	20	47	0.0149	0.683	205
FDE_MDA_221111_spots - file originale - Copia	spots 2-DE NCI-N87 cells	spots 2-DE NCI-N87 cells	FDE_MDA_221111_spot_155	Cluster of Cathepsin D OS=Homo sapiens OX=9606 GN=CTSD PE=1 SV=1 (P07339)	Cathepsin D OS=Homo sapiens OX=9606 GN=CTSD PE=1 SV=1	A0A1B0GV23,A0A1B0GW44,A0A1B0GWE8,P07339		CP_Human_2020.fasta	44553	1	3	3	3	0.000952	0.0898	412
FDE_MDA_221111_spots - file originale - Copia	spots 2-DE NCI-N87 cells	spots 2-DE NCI-N87 cells	FDE_MDA_221111_spot_155	Cluster of Peroxiredoxin-6 OS=Homo sapiens OX=9606 GN=PRDX6 PE=1 SV=3 (P30041)	Peroxiredoxin-6 OS=Homo sapiens OX=9606 GN=PRDX6 PE=1 SV=3	P30041		CP_Human_2020.fasta	25036.1	1	5	5	6	0.0019	0.272	224
FDE_MDA_221111_spots - file originale - Copia	spots 2-DE NCI-N87 cells	spots 2-DE NCI-N87 cells	FDE_MDA_221111_spot_155	Cluster of 6-phosphogluconolactonase OS=Homo sapiens OX=9606 GN=PGLS PE=1 SV=2 (O95336)	6-phosphogluconolactonase OS=Homo sapiens OX=9606 GN=PGLS PE=1 SV=2	M0R261,O95336		CP_Human_2020.fasta	27547.5	1	3	3	5	0.00159	0.163	258
FDE_MDA_221111_spots - file originale - Copia	spots 2-DE NCI-N87 cells	spots 2-DE NCI-N87 cells	FDE_MDA_221111_spot_155	Cluster of 14-3-3 protein zeta/delta OS=Homo sapiens OX=9606 GN=YWHAZ PE=1 SV=1 (P63104)	14-3-3 protein zeta/delta OS=Homo sapiens OX=9606 GN=YWHAZ PE=1 SV=1	P63104		CP_Human_2020.fasta	27745.9	1	4	4	4	0.00127	0.212	245
FDE_MDA_221111_spots - file originale - Copia	spots 2-DE NCI-N87 cells	spots 2-DE NCI-N87 cells	FDE_MDA_221111_spot_155	Cluster of Triosephosphate isomerase OS=Homo sapiens OX=9606 GN=TPI1 PE=1 SV=3 (P60174)	Triosephosphate isomerase OS=Homo sapiens OX=9606 GN=TPI1 PE=1 SV=3	P60174,P60174-1		CP_Human_2020.fasta	30790.8	1	3	3	3	0.000952	0.122	286
FDE_MDA_221111_spots - file originale - Copia	spots 2-DE NCI-N87 cells	spots 2-DE NCI-N87 cells	FDE_MDA_221111_spot_155	Cluster of Enoyl-CoA hydratase, mitochondrial OS=Homo sapiens OX=9606 GN=ECHS1 PE=1 SV=4 (P30084)	Enoyl-CoA hydratase, mitochondrial OS=Homo sapiens OX=9606 GN=ECHS1 PE=1 SV=4	P30084		CP_Human_2020.fasta	31388.2	1	4	4	5	0.00159	0.124	290
FDE_MDA_221111_spots - file originale - Copia	spots 2-DE NCI-N87 cells	spots 2-DE NCI-N87 cells	FDE_MDA_221111_spot_178	Cluster of 40S ribosomal protein S13 OS=Homo sapiens OX=9606 GN=RPS13 PE=1 SV=2 (P62277)	40S ribosomal protein S13 OS=Homo sapiens OX=9606 GN=RPS13 PE=1 SV=2	P62277		CP_Human_2020.fasta	17223.3	1	3	4	4	0.00198	0.152	151
FDE_MDA_221111_spots - file originale - Copia	spots 2-DE NCI-N87 cells	spots 2-DE NCI-N87 cells	FDE_MDA_221111_spot_178	Cluster of Keratin, type II cytoskeletal 2 epidermal OS=Homo sapiens OX=9606 GN=KRT2 PE=1 SV=2 (P35908)	Keratin, type II cytoskeletal 2 epidermal OS=Homo sapiens OX=9606 GN=KRT2 PE=1 SV=2	P35908		CP_Human_2020.fasta	65433.9	1	8	8	12	0.00594	0.191	639
FDE_MDA_221111_spots - file originale - Copia	spots 2-DE NCI-N87 cells	spots 2-DE NCI-N87 cells	FDE_MDA_221111_spot_178	Cluster of 40S ribosomal protein S18 OS=Homo sapiens OX=9606 GN=RPS18 PE=1 SV=3 (P62269)	40S ribosomal protein S18 OS=Homo sapiens OX=9606 GN=RPS18 PE=1 SV=3	P62269		CP_Human_2020.fasta	17719.3	1	6	7	8	0.00396	0.329	152
FDE_MDA_221111_spots - file originale - Copia	spots 2-DE NCI-N87 cells	spots 2-DE NCI-N87 cells	FDE_MDA_221111_spot_178	Cluster of Nucleoside diphosphate kinase A OS=Homo sapiens OX=9606 GN=NME1 PE=1 SV=1 (P15531)	Nucleoside diphosphate kinase A OS=Homo sapiens OX=9606 GN=NME1 PE=1 SV=1	P15531,P15531-2		CP_Human_2020.fasta	17148.8	1	6	9	14	0.00693	0.467	152
FDE_MDA_221111_spots - file originale - Copia	spots 2-DE NCI-N87 cells	spots 2-DE NCI-N87 cells	FDE_MDA_221111_spot_178	Cluster of Isoform 2 of Tropomyosin alpha-3 chain OS=Homo sapiens OX=9606 GN=TPM3 (P06753-2)	Isoform 2 of Tropomyosin alpha-3 chain OS=Homo sapiens OX=9606 GN=TPM3	P06753-2		CP_Human_2020.fasta	29033.3	1	3	3	3	0.00148	0.149	248
FDE_MDA_221111_spots - file originale - Copia	spots 2-DE NCI-N87 cells	spots 2-DE NCI-N87 cells	FDE_MDA_221111_spot_178	Cluster of Keratin, type II cytoskeletal 1 OS=Homo sapiens OX=9606 GN=KRT1 PE=1 SV=6 (P04264)	Keratin, type II cytoskeletal 1 OS=Homo sapiens OX=9606 GN=KRT1 PE=1 SV=6	P04264		CP_Human_2020.fasta	66040.3	1	8	9	12	0.00594	0.175	644
FDE_MDA_221111_spots - file originale - Copia	spots 2-DE NCI-N87 cells	spots 2-DE NCI-N87 cells	FDE_MDA_221111_spot_178	Cluster of 60S ribosomal protein L12 OS=Homo sapiens OX=9606 GN=RPL12 PE=1 SV=1 (P30050)	60S ribosomal protein L12 OS=Homo sapiens OX=9606 GN=RPL12 PE=1 SV=1	P30050		CP_Human_2020.fasta	17819.1	1	3	3	5	0.00247	0.242	165
FDE_MDA_221111_spots - file originale - Copia	spots 2-DE NCI-N87 cells	spots 2-DE NCI-N87 cells	FDE_MDA_221111_spot_178	Cluster of Keratin, type I cytoskeletal 10 OS=Homo sapiens OX=9606 GN=KRT10 PE=1 SV=6 (P13645)	Keratin, type I cytoskeletal 10 OS=Homo sapiens OX=9606 GN=KRT10 PE=1 SV=6	P13645		CP_Human_2020.fasta	58828.8	1	9	10	14	0.00693	0.212	584
FDE_MDA_221111_spots - file originale - Copia	spots 2-DE NCI-N87 cells	spots 2-DE NCI-N87 cells	FDE_MDA_221111_spot_178	Cluster of Apoptosis-associated speck-like protein containing a CARD OS=Homo sapiens OX=9606 GN=PYCARD PE=1 SV=2 (Q9ULZ3)	Apoptosis-associated speck-like protein containing a CARD OS=Homo sapiens OX=9606 GN=PYCARD PE=1 SV=2	Q9ULZ3,Q9ULZ3-2,Q9ULZ3-3		CP_Human_2020.fasta	21627.8	1	3	3	3	0.00148	0.123	195
FDE_MDA_221111_spots - file originale - Copia	spots 2-DE NCI-N87 cells	spots 2-DE NCI-N87 cells	FDE_MDA_221111_spot_178	Cluster of Stathmin OS=Homo sapiens OX=9606 GN=STMN1 PE=1 SV=3 (P16949)	Stathmin OS=Homo sapiens OX=9606 GN=STMN1 PE=1 SV=3	P16949,P16949-2		CP_Human_2020.fasta	17303	1	3	3	3	0.00148	0.148	149
FDE_MDA_221111_spots - file originale - Copia	spots 2-DE NCI-N87 cells	spots 2-DE NCI-N87 cells	FDE_MDA_221111_spot_178	Cluster of 40S ribosomal protein S11 OS=Homo sapiens OX=9606 GN=RPS11 PE=1 SV=3 (P62280)	40S ribosomal protein S11 OS=Homo sapiens OX=9606 GN=RPS11 PE=1 SV=3	M0QZC5,P62280		CP_Human_2020.fasta	18431.3	1	3	3	3	0.00148	0.184	158
FDE_MDA_221111_spots - file originale - Copia	spots 2-DE NCI-N87 cells	spots 2-DE NCI-N87 cells	FDE_MDA_221111_spot_178	Cluster of Keratin, type I cytoskeletal 17 OS=Homo sapiens OX=9606 GN=KRT17 PE=1 SV=2 (Q04695)	Keratin, type I cytoskeletal 14 OS=Homo sapiens OX=9606 GN=KRT14 PE=1 SV=4	P02533		CP_Human_2020.fasta	51562.5	0.998	1	1	6	0.00297	0.114	472
FDE_MDA_221111_spots - file originale - Copia	spots 2-DE NCI-N87 cells	spots 2-DE NCI-N87 cells	FDE_MDA_221111_spot_178	Cluster of Keratin, type I cytoskeletal 17 OS=Homo sapiens OX=9606 GN=KRT17 PE=1 SV=2 (Q04695)	Keratin, type I cytoskeletal 19 OS=Homo sapiens OX=9606 GN=KRT19 PE=1 SV=4	P08727		CP_Human_2020.fasta	44107.1	1	1	1	5	0.00247	0.0975	400
FDE_MDA_221111_spots - file originale - Copia	spots 2-DE NCI-N87 cells	spots 2-DE NCI-N87 cells	FDE_MDA_221111_spot_178	Cluster of Cofilin-1 OS=Homo sapiens OX=9606 GN=CFL1 PE=1 SV=3 (P23528)	Cofilin-1 OS=Homo sapiens OX=9606 GN=CFL1 PE=1 SV=3	P23528		CP_Human_2020.fasta	18503.2	1	4	4	5	0.00247	0.271	166
FDE_MDA_221111_spots - file originale - Copia	spots 2-DE NCI-N87 cells	spots 2-DE NCI-N87 cells	FDE_MDA_221111_spot_178	Cluster of Keratin, type I cytoskeletal 17 OS=Homo sapiens OX=9606 GN=KRT17 PE=1 SV=2 (Q04695)	Keratin, type I cytoskeletal 17 OS=Homo sapiens OX=9606 GN=KRT17 PE=1 SV=2	Q04695		CP_Human_2020.fasta	48106.7	0.999	1	1	4	0.00198	0.0694	432
FDE_MDA_221111_spots - file originale - Copia	spots 2-DE NCI-N87 cells	spots 2-DE NCI-N87 cells	FDE_MDA_221111_spot_178	Cluster of Superoxide dismutase [Cu-Zn] OS=Homo sapiens OX=9606 GN=SOD1 PE=1 SV=2 (P00441)	Superoxide dismutase [Cu-Zn] OS=Homo sapiens OX=9606 GN=SOD1 PE=1 SV=2	P00441		CP_Human_2020.fasta	15935.3	1	7	9	17	0.00841	0.558	154
FDE_MDA_221111_spots - file originale - Copia	spots 2-DE NCI-N87 cells	spots 2-DE NCI-N87 cells	FDE_MDA_221111_spot_216	Cluster of Glycerol-3-phosphate dehydrogenase, mitochondrial OS=Homo sapiens OX=9606 GN=GPD2 PE=1 SV=3 (P43304)	Glycerol-3-phosphate dehydrogenase, mitochondrial OS=Homo sapiens OX=9606 GN=GPD2 PE=1 SV=3	P43304		CP_Human_2020.fasta	80854.6	1	3	3	4	0.00117	0.0523	727
FDE_MDA_221111_spots - file originale - Copia	spots 2-DE NCI-N87 cells	spots 2-DE NCI-N87 cells	FDE_MDA_221111_spot_216	Cluster of Ladinin-1 OS=Homo sapiens OX=9606 GN=LAD1 PE=1 SV=2 (O00515)	Ladinin-1 OS=Homo sapiens OX=9606 GN=LAD1 PE=1 SV=2	E9PDI4,O00515		CP_Human_2020.fasta	57131.8	1	3	3	3	0.000878	0.0503	517
FDE_MDA_221111_spots - file originale - Copia	spots 2-DE NCI-N87 cells	spots 2-DE NCI-N87 cells	FDE_MDA_221111_spot_216	Cluster of Tripartite motif-containing protein 29 OS=Homo sapiens OX=9606 GN=TRIM29 PE=1 SV=2 (Q14134)	Tripartite motif-containing protein 29 OS=Homo sapiens OX=9606 GN=TRIM29 PE=1 SV=2	Q14134,Q14134-2		CP_Human_2020.fasta	65835.7	1	6	6	6	0.00176	0.111	588
FDE_MDA_221111_spots - file originale - Copia	spots 2-DE NCI-N87 cells	spots 2-DE NCI-N87 cells	FDE_MDA_221111_spot_216	Cluster of Coiled-coil domain-containing protein 6 OS=Homo sapiens OX=9606 GN=CCDC6 PE=1 SV=2 (Q16204)	Coiled-coil domain-containing protein 6 OS=Homo sapiens OX=9606 GN=CCDC6 PE=1 SV=2	Q16204		CP_Human_2020.fasta	53292	1	5	5	6	0.00176	0.11	474
FDE_MDA_221111_spots - file originale - Copia	spots 2-DE NCI-N87 cells	spots 2-DE NCI-N87 cells	FDE_MDA_221111_spot_216	Cluster of Keratin, type II cytoskeletal 1 OS=Homo sapiens OX=9606 GN=KRT1 PE=1 SV=6 (P04264)	Keratin, type II cytoskeletal 1 OS=Homo sapiens OX=9606 GN=KRT1 PE=1 SV=6	P04264		CP_Human_2020.fasta	66040.3	1	3	4	4	0.00117	0.0637	644
FDE_MDA_221111_spots - file originale - Copia	spots 2-DE NCI-N87 cells	spots 2-DE NCI-N87 cells	FDE_MDA_221111_spot_216	Cluster of Stress-induced-phosphoprotein 1 OS=Homo sapiens OX=9606 GN=STIP1 PE=1 SV=1 (P31948)	Stress-induced-phosphoprotein 1 OS=Homo sapiens OX=9606 GN=STIP1 PE=1 SV=1	P31948		CP_Human_2020.fasta	62642.1	1	47	66	105	0.0307	0.656	543
FDE_MDA_221111_spots - file originale - Copia	spots 2-DE NCI-N87 cells	spots 2-DE NCI-N87 cells	FDE_MDA_221111_spot_216	Cluster of Keratin, type I cytoskeletal 10 OS=Homo sapiens OX=9606 GN=KRT10 PE=1 SV=6 (P13645)	Keratin, type I cytoskeletal 10 OS=Homo sapiens OX=9606 GN=KRT10 PE=1 SV=6	P13645		CP_Human_2020.fasta	58828.8	1	6	6	8	0.00234	0.144	584
FDE_MDA_221111_spots - file originale - Copia	spots 2-DE NCI-N87 cells	spots 2-DE NCI-N87 cells	FDE_MDA_221111_spot_216	Cluster of Cleavage stimulation factor subunit 2 OS=Homo sapiens OX=9606 GN=CSTF2 PE=1 SV=1 (P33240)	Cleavage stimulation factor subunit 2 OS=Homo sapiens OX=9606 GN=CSTF2 PE=1 SV=1	E7EWR4,E9PID8,P33240,P33240-2		CP_Human_2020.fasta	60959.1	1	4	4	5	0.00146	0.0797	577
FDE_MDA_221111_spots - file originale - Copia	spots 2-DE NCI-N87 cells	spots 2-DE NCI-N87 cells	FDE_MDA_221111_spot_216	Cluster of Prelamin-A/C OS=Homo sapiens OX=9606 GN=LMNA PE=1 SV=1 (P02545)	Prelamin-A/C OS=Homo sapiens OX=9606 GN=LMNA PE=1 SV=1	P02545		CP_Human_2020.fasta	74140.7	1	24	32	35	0.0102	0.37	664
FDE_MDA_221111_spots - file originale - Copia	spots 2-DE NCI-N87 cells	spots 2-DE NCI-N87 cells	FDE_MDA_221111_spot_216	Cluster of Paraspeckle component 1 OS=Homo sapiens OX=9606 GN=PSPC1 PE=1 SV=1 (Q8WXF1)	Paraspeckle component 1 OS=Homo sapiens OX=9606 GN=PSPC1 PE=1 SV=1	Q8WXF1		CP_Human_2020.fasta	58744.5	1	3	3	4	0.00117	0.065	523
FDE_MDA_221111_spots - file originale - Copia	spots 2-DE NCI-N87 cells	spots 2-DE NCI-N87 cells	FDE_MDA_221111_spot_216	Cluster of Bifunctional purine biosynthesis protein ATIC OS=Homo sapiens OX=9606 GN=ATIC PE=1 SV=3 (P31939)	Bifunctional purine biosynthesis protein ATIC OS=Homo sapiens OX=9606 GN=ATIC PE=1 SV=3	P31939		CP_Human_2020.fasta	64616.5	1	13	14	20	0.00585	0.292	592
FDE_MDA_221111_spots - file originale - Copia	spots 2-DE NCI-N87 cells	spots 2-DE NCI-N87 cells	FDE_MDA_221111_spot_216	Cluster of Keratin, type I cytoskeletal 17 OS=Homo sapiens OX=9606 GN=KRT17 PE=1 SV=2 (Q04695)	Keratin, type I cytoskeletal 17 OS=Homo sapiens OX=9606 GN=KRT17 PE=1 SV=2	Q04695		CP_Human_2020.fasta	48106.7	1	2	2	4	0.00117	0.0718	432
FDE_MDA_221111_spots - file originale - Copia	spots 2-DE NCI-N87 cells	spots 2-DE NCI-N87 cells	FDE_MDA_221111_spot_216	Cluster of WD repeat-containing protein 1 OS=Homo sapiens OX=9606 GN=WDR1 PE=1 SV=4 (O75083)	WD repeat-containing protein 1 OS=Homo sapiens OX=9606 GN=WDR1 PE=1 SV=4	O75083		CP_Human_2020.fasta	66193.2	1	7	7	8	0.00234	0.153	606
FDE_MDA_221111_spots - file originale - Copia	spots 2-DE NCI-N87 cells	spots 2-DE NCI-N87 cells	FDE_MDA_221111_spot_223	Cluster of Keratin, type II cytoskeletal 1 OS=Homo sapiens OX=9606 GN=KRT1 PE=1 SV=6 (P04264)	Keratin, type II cytoskeletal 1 OS=Homo sapiens OX=9606 GN=KRT1 PE=1 SV=6	P04264		CP_Human_2020.fasta	66040.3	1	6	6	8	0.0559	0.169	644
FDE_MDA_221111_spots - file originale - Copia	spots 2-DE NCI-N87 cells	spots 2-DE NCI-N87 cells	FDE_MDA_221111_spot_223	Cluster of Isoform 3 of Calcyphosin OS=Homo sapiens OX=9606 GN=CAPS (Q13938-4)	Isoform 3 of Calcyphosin OS=Homo sapiens OX=9606 GN=CAPS	Q13938-4		CP_Human_2020.fasta	20967.7	1	5	5	17	0.119	0.328	189
FDE_MDA_221111_spots - file originale - Copia	spots 2-DE NCI-N87 cells	spots 2-DE NCI-N87 cells	FDE_MDA_221111_spot_228	Cluster of Septin-11 OS=Homo sapiens OX=9606 GN=SEPTIN11 PE=1 SV=3 (Q9NVA2)	Septin-11 OS=Homo sapiens OX=9606 GN=SEPTIN11 PE=1 SV=3	D6RER5,D6RGI3,Q9NVA2		CP_Human_2020.fasta	49399.1	1	3	4	5	0.000789	0.0769	429
FDE_MDA_221111_spots - file originale - Copia	spots 2-DE NCI-N87 cells	spots 2-DE NCI-N87 cells	FDE_MDA_221111_spot_228	Cluster of Prelamin-A/C OS=Homo sapiens OX=9606 GN=LMNA PE=1 SV=1 (P02545)	Prelamin-A/C OS=Homo sapiens OX=9606 GN=LMNA PE=1 SV=1	P02545		CP_Human_2020.fasta	74140.7	1	3	3	3	0.000474	0.0708	664
FDE_MDA_221111_spots - file originale - Copia	spots 2-DE NCI-N87 cells	spots 2-DE NCI-N87 cells	FDE_MDA_221111_spot_228	Cluster of Alpha-enolase OS=Homo sapiens OX=9606 GN=ENO1 PE=1 SV=2 (P06733)	Alpha-enolase OS=Homo sapiens OX=9606 GN=ENO1 PE=1 SV=2	P06733		CP_Human_2020.fasta	47170.2	1	22	29	53	0.00837	0.525	434
FDE_MDA_221111_spots - file originale - Copia	spots 2-DE NCI-N87 cells	spots 2-DE NCI-N87 cells	FDE_MDA_221111_spot_228	Cluster of Keratin, type I cytoskeletal 23 OS=Homo sapiens OX=9606 GN=KRT23 PE=1 SV=2 (Q9C075)	Keratin, type I cytoskeletal 23 OS=Homo sapiens OX=9606 GN=KRT23 PE=1 SV=2	Q9C075		CP_Human_2020.fasta	48132	1	3	3	3	0.000474	0.0758	422
FDE_MDA_221111_spots - file originale - Copia	spots 2-DE NCI-N87 cells	spots 2-DE NCI-N87 cells	FDE_MDA_221111_spot_228	Cluster of Keratin, type I cytoskeletal 9 OS=Homo sapiens OX=9606 GN=KRT9 PE=1 SV=3 (P35527)	Keratin, type I cytoskeletal 9 OS=Homo sapiens OX=9606 GN=KRT9 PE=1 SV=3	P35527		CP_Human_2020.fasta	62065.9	1	4	4	4	0.000631	0.0787	623
FDE_MDA_221111_spots - file originale - Copia	spots 2-DE NCI-N87 cells	spots 2-DE NCI-N87 cells	FDE_MDA_221111_spot_236	Cluster of Keratin, type II cytoskeletal 1 OS=Homo sapiens OX=9606 GN=KRT1 PE=1 SV=6 (P04264)	Keratin, type II cytoskeletal 1 OS=Homo sapiens OX=9606 GN=KRT1 PE=1 SV=6	P04264		CP_Human_2020.fasta	66040.3	1	1	1	3	0.0577	0.0512	644
FDE_MDA_221111_spots - file originale - Copia	spots 2-DE NCI-N87 cells	spots 2-DE NCI-N87 cells	FDE_MDA_221111_spot_241	Cluster of 3-hydroxyacyl-CoA dehydrogenase type-2 OS=Homo sapiens OX=9606 GN=HSD17B10 PE=1 SV=3 (Q99714)	3-hydroxyacyl-CoA dehydrogenase type-2 OS=Homo sapiens OX=9606 GN=HSD17B10 PE=1 SV=3	Q99714		CP_Human_2020.fasta	26923.1	1	4	4	4	0.0241	0.203	261
FDE_MDA_221111_spots - file originale - Copia	spots 2-DE NCI-N87 cells	spots 2-DE NCI-N87 cells	FDE_MDA_221111_spot_241	Cluster of Triosephosphate isomerase OS=Homo sapiens OX=9606 GN=TPI1 PE=1 SV=3 (P60174)	Triosephosphate isomerase OS=Homo sapiens OX=9606 GN=TPI1 PE=1 SV=3	P60174,P60174-1		CP_Human_2020.fasta	30790.8	1	14	19	46	0.277	0.542	286
FDE_MDA_221111_spots - file originale - Copia	spots 2-DE NCI-N87 cells	spots 2-DE NCI-N87 cells	FDE_MDA_221111_spot_244	Cluster of Methylmalonate-semialdehyde dehydrogenase [acylating], mitochondrial OS=Homo sapiens OX=9606 GN=ALDH6A1 PE=1 SV=2 (Q02252)	Methylmalonate-semialdehyde dehydrogenase [acylating], mitochondrial OS=Homo sapiens OX=9606 GN=ALDH6A1 PE=1 SV=2	Q02252		CP_Human_2020.fasta	57840.3	1	5	5	6	0.00119	0.114	535
FDE_MDA_221111_spots - file originale - Copia	spots 2-DE NCI-N87 cells	spots 2-DE NCI-N87 cells	FDE_MDA_221111_spot_244	Cluster of Aldehyde dehydrogenase X, mitochondrial OS=Homo sapiens OX=9606 GN=ALDH1B1 PE=1 SV=3 (P30837)	Aldehyde dehydrogenase X, mitochondrial OS=Homo sapiens OX=9606 GN=ALDH1B1 PE=1 SV=3	P30837		CP_Human_2020.fasta	57206.6	1	5	5	6	0.00119	0.139	517
FDE_MDA_221111_spots - file originale - Copia	spots 2-DE NCI-N87 cells	spots 2-DE NCI-N87 cells	FDE_MDA_221111_spot_244	Cluster of Aldehyde dehydrogenase, dimeric NADP-preferring OS=Homo sapiens OX=9606 GN=ALDH3A1 PE=1 SV=3 (P30838)	Aldehyde dehydrogenase, dimeric NADP-preferring OS=Homo sapiens OX=9606 GN=ALDH3A1 PE=1 SV=3	P30838		CP_Human_2020.fasta	50395.7	1	8	10	12	0.00238	0.245	453
FDE_MDA_221111_spots - file originale - Copia	spots 2-DE NCI-N87 cells	spots 2-DE NCI-N87 cells	FDE_MDA_221111_spot_244	Cluster of Annexin A2 OS=Homo sapiens OX=9606 GN=ANXA2 PE=1 SV=2 (P07355)	Annexin A2 OS=Homo sapiens OX=9606 GN=ANXA2 PE=1 SV=2	P07355		CP_Human_2020.fasta	38606.1	1	4	4	5	0.000992	0.112	339
FDE_MDA_221111_spots - file originale - Copia	spots 2-DE NCI-N87 cells	spots 2-DE NCI-N87 cells	FDE_MDA_221111_spot_244	Cluster of Protein disulfide-isomerase A3 OS=Homo sapiens OX=9606 GN=PDIA3 PE=1 SV=4 (P30101)	Protein disulfide-isomerase A3 OS=Homo sapiens OX=9606 GN=PDIA3 PE=1 SV=4	P30101		CP_Human_2020.fasta	56784.6	1	18	24	43	0.00853	0.422	505
FDE_MDA_221111_spots - file originale - Copia	spots 2-DE NCI-N87 cells	spots 2-DE NCI-N87 cells	FDE_MDA_221111_spot_244	Cluster of Alpha-enolase OS=Homo sapiens OX=9606 GN=ENO1 PE=1 SV=2 (P06733)	Alpha-enolase OS=Homo sapiens OX=9606 GN=ENO1 PE=1 SV=2	P06733		CP_Human_2020.fasta	47170.2	1	8	10	12	0.00238	0.283	434
FDE_MDA_221111_spots - file originale - Copia	spots 2-DE NCI-N87 cells	spots 2-DE NCI-N87 cells	FDE_MDA_221111_spot_244	Cluster of Vasodilator-stimulated phosphoprotein OS=Homo sapiens OX=9606 GN=VASP PE=1 SV=3 (P50552)	Vasodilator-stimulated phosphoprotein OS=Homo sapiens OX=9606 GN=VASP PE=1 SV=3	P50552		CP_Human_2020.fasta	39829.1	1	10	11	12	0.00238	0.368	380
FDE_MDA_221111_spots - file originale - Copia	spots 2-DE NCI-N87 cells	spots 2-DE NCI-N87 cells	FDE_MDA_221111_spot_244	Cluster of Heterogeneous nuclear ribonucleoprotein H OS=Homo sapiens OX=9606 GN=HNRNPH1 PE=1 SV=4 (P31943)	Heterogeneous nuclear ribonucleoprotein H2 OS=Homo sapiens OX=9606 GN=HNRNPH2 PE=1 SV=1	P55795		CP_Human_2020.fasta	49264.1	1	3	4	9	0.00179	0.22	449
FDE_MDA_221111_spots - file originale - Copia	spots 2-DE NCI-N87 cells	spots 2-DE NCI-N87 cells	FDE_MDA_221111_spot_244	Cluster of Isoform A of Serine/threonine-protein kinase 24 OS=Homo sapiens OX=9606 GN=STK24 (Q9Y6E0-2)	Isoform A of Serine/threonine-protein kinase 24 OS=Homo sapiens OX=9606 GN=STK24	B4DR80,Q9Y6E0-2		CP_Human_2020.fasta	45838.1	1	4	4	6	0.00119	0.174	412
FDE_MDA_221111_spots - file originale - Copia	spots 2-DE NCI-N87 cells	spots 2-DE NCI-N87 cells	FDE_MDA_221111_spot_244	Cluster of 60 kDa heat shock protein, mitochondrial OS=Homo sapiens OX=9606 GN=HSPD1 PE=1 SV=2 (P10809)	60 kDa heat shock protein, mitochondrial OS=Homo sapiens OX=9606 GN=HSPD1 PE=1 SV=2	P10809		CP_Human_2020.fasta	61055.7	1	4	5	5	0.000992	0.11	573
FDE_MDA_221111_spots - file originale - Copia	spots 2-DE NCI-N87 cells	spots 2-DE NCI-N87 cells	FDE_MDA_221111_spot_244	Cluster of Tubulin beta-4B chain OS=Homo sapiens OX=9606 GN=TUBB4B PE=1 SV=1 (P68371)	Tubulin beta-4B chain OS=Homo sapiens OX=9606 GN=TUBB4B PE=1 SV=1	P68371		CP_Human_2020.fasta	49830.7	1	3	4	50	0.00992	0.362	445
FDE_MDA_221111_spots - file originale - Copia	spots 2-DE NCI-N87 cells	spots 2-DE NCI-N87 cells	FDE_MDA_221111_spot_244	Cluster of Cytoplasmic dynein 1 light intermediate chain 2 OS=Homo sapiens OX=9606 GN=DYNC1LI2 PE=1 SV=1 (O43237)	Cytoplasmic dynein 1 light intermediate chain 2 OS=Homo sapiens OX=9606 GN=DYNC1LI2 PE=1 SV=1	O43237,O43237-2		CP_Human_2020.fasta	54099.8	1	3	3	3	0.000595	0.0813	492
FDE_MDA_221111_spots - file originale - Copia	spots 2-DE NCI-N87 cells	spots 2-DE NCI-N87 cells	FDE_MDA_221111_spot_244	Cluster of Alpha-aminoadipic semialdehyde dehydrogenase OS=Homo sapiens OX=9606 GN=ALDH7A1 PE=1 SV=5 (P49419)	Alpha-aminoadipic semialdehyde dehydrogenase OS=Homo sapiens OX=9606 GN=ALDH7A1 PE=1 SV=5	A0A1B0GTG2,A0A1B0GTY9,A0A1B0GW77,P49419,P49419-2		CP_Human_2020.fasta	58487.6	1	9	9	10	0.00198	0.187	539
FDE_MDA_221111_spots - file originale - Copia	spots 2-DE NCI-N87 cells	spots 2-DE NCI-N87 cells	FDE_MDA_221111_spot_244	Cluster of Glyceraldehyde-3-phosphate dehydrogenase OS=Homo sapiens OX=9606 GN=GAPDH PE=1 SV=3 (P04406)	Glyceraldehyde-3-phosphate dehydrogenase OS=Homo sapiens OX=9606 GN=GAPDH PE=1 SV=3	P04406		CP_Human_2020.fasta	36053.4	1	4	5	5	0.000992	0.173	335
FDE_MDA_221111_spots - file originale - Copia	spots 2-DE NCI-N87 cells	spots 2-DE NCI-N87 cells	FDE_MDA_221111_spot_244	Cluster of Inosine-5'-monophosphate dehydrogenase 2 OS=Homo sapiens OX=9606 GN=IMPDH2 PE=1 SV=2 (P12268)	Inosine-5'-monophosphate dehydrogenase 2 OS=Homo sapiens OX=9606 GN=IMPDH2 PE=1 SV=2	H0Y4R1,P12268		CP_Human_2020.fasta	55806.5	1	9	12	12	0.00238	0.193	514
FDE_MDA_221111_spots - file originale - Copia	spots 2-DE NCI-N87 cells	spots 2-DE NCI-N87 cells	FDE_MDA_221111_spot_244	Cluster of Keratin, type II cytoskeletal 5 OS=Homo sapiens OX=9606 GN=KRT5 PE=1 SV=3 (P13647)	Keratin, type II cytoskeletal 5 OS=Homo sapiens OX=9606 GN=KRT5 PE=1 SV=3	P13647		CP_Human_2020.fasta	62379.6	1	3	3	23	0.00456	0.137	590
FDE_MDA_221111_spots - file originale - Copia	spots 2-DE NCI-N87 cells	spots 2-DE NCI-N87 cells	FDE_MDA_221111_spot_244	Cluster of Keratin, type I cytoskeletal 13 OS=Homo sapiens OX=9606 GN=KRT13 PE=1 SV=4 (P13646)	Keratin, type I cytoskeletal 13 OS=Homo sapiens OX=9606 GN=KRT13 PE=1 SV=4	P13646		CP_Human_2020.fasta	49589.3	1	6	6	10	0.00198	0.253	458
FDE_MDA_221111_spots - file originale - Copia	spots 2-DE NCI-N87 cells	spots 2-DE NCI-N87 cells	FDE_MDA_221111_spot_244	Cluster of Keratin, type I cytoskeletal 10 OS=Homo sapiens OX=9606 GN=KRT10 PE=1 SV=6 (P13645)	Keratin, type I cytoskeletal 10 OS=Homo sapiens OX=9606 GN=KRT10 PE=1 SV=6	P13645		CP_Human_2020.fasta	58828.8	1	7	9	13	0.00258	0.182	584
FDE_MDA_221111_spots - file originale - Copia	spots 2-DE NCI-N87 cells	spots 2-DE NCI-N87 cells	FDE_MDA_221111_spot_244	Cluster of UTP--glucose-1-phosphate uridylyltransferase OS=Homo sapiens OX=9606 GN=UGP2 PE=1 SV=5 (Q16851)	UTP--glucose-1-phosphate uridylyltransferase OS=Homo sapiens OX=9606 GN=UGP2 PE=1 SV=5	A0A087WYS1,E7EUC7,Q16851		CP_Human_2020.fasta	56942	1	11	13	16	0.00318	0.272	508
FDE_MDA_221111_spots - file originale - Copia	spots 2-DE NCI-N87 cells	spots 2-DE NCI-N87 cells	FDE_MDA_221111_spot_244	Cluster of Actin-related protein 3 OS=Homo sapiens OX=9606 GN=ACTR3 PE=1 SV=3 (P61158)	Actin-related protein 3 OS=Homo sapiens OX=9606 GN=ACTR3 PE=1 SV=3	P61158		CP_Human_2020.fasta	47371.9	1	3	3	3	0.000595	0.0837	418
FDE_MDA_221111_spots - file originale - Copia	spots 2-DE NCI-N87 cells	spots 2-DE NCI-N87 cells	FDE_MDA_221111_spot_244	Cluster of Actin, aortic smooth muscle OS=Homo sapiens OX=9606 GN=ACTA2 PE=1 SV=1 (P62736)	Actin, cytoplasmic 2 OS=Homo sapiens OX=9606 GN=ACTG1 PE=1 SV=1	P63261		CP_Human_2020.fasta	41793.9	1	1	1	18	0.00357	0.347	375
FDE_MDA_221111_spots - file originale - Copia	spots 2-DE NCI-N87 cells	spots 2-DE NCI-N87 cells	FDE_MDA_221111_spot_244	Cluster of Keratin, type I cytoskeletal 17 OS=Homo sapiens OX=9606 GN=KRT17 PE=1 SV=2 (Q04695)	Keratin, type I cytoskeletal 17 OS=Homo sapiens OX=9606 GN=KRT17 PE=1 SV=2	Q04695		CP_Human_2020.fasta	48106.7	1	10	15	36	0.00714	0.458	432
FDE_MDA_221111_spots - file originale - Copia	spots 2-DE NCI-N87 cells	spots 2-DE NCI-N87 cells	FDE_MDA_221111_spot_244	Cluster of Aldehyde dehydrogenase X, mitochondrial OS=Homo sapiens OX=9606 GN=ALDH1B1 PE=1 SV=3 (P30837)	Aldehyde dehydrogenase, mitochondrial OS=Homo sapiens OX=9606 GN=ALDH2 PE=1 SV=2	P05091		CP_Human_2020.fasta	56381.4	1	8	9	10	0.00198	0.213	517
FDE_MDA_221111_spots - file originale - Copia	spots 2-DE NCI-N87 cells	spots 2-DE NCI-N87 cells	FDE_MDA_221111_spot_244	Cluster of Protein kinase C and casein kinase substrate in neurons protein 3 OS=Homo sapiens OX=9606 GN=PACSIN3 PE=1 SV=2 (Q9UKS6)	Protein kinase C and casein kinase substrate in neurons protein 3 OS=Homo sapiens OX=9606 GN=PACSIN3 PE=1 SV=2	A0A0C4DGG1,Q9UKS6		CP_Human_2020.fasta	48486.7	1	4	4	4	0.000794	0.127	424
FDE_MDA_221111_spots - file originale - Copia	spots 2-DE NCI-N87 cells	spots 2-DE NCI-N87 cells	FDE_MDA_221111_spot_244	Cluster of Phosphoglycerate kinase 1 OS=Homo sapiens OX=9606 GN=PGK1 PE=1 SV=3 (P00558)	Phosphoglycerate kinase 1 OS=Homo sapiens OX=9606 GN=PGK1 PE=1 SV=3	P00558		CP_Human_2020.fasta	44615.3	1	4	4	4	0.000794	0.103	417
FDE_MDA_221111_spots - file originale - Copia	spots 2-DE NCI-N87 cells	spots 2-DE NCI-N87 cells	FDE_MDA_221111_spot_244	Cluster of Adenylyl cyclase-associated protein 1 OS=Homo sapiens OX=9606 GN=CAP1 PE=1 SV=5 (Q01518)	Adenylyl cyclase-associated protein 1 OS=Homo sapiens OX=9606 GN=CAP1 PE=1 SV=5	Q01518,Q01518-2		CP_Human_2020.fasta	51901.6	1	8	9	9	0.00179	0.211	475
FDE_MDA_221111_spots - file originale - Copia	spots 2-DE NCI-N87 cells	spots 2-DE NCI-N87 cells	FDE_MDA_221111_spot_244	Cluster of Isoform 3 of Heterogeneous nuclear ribonucleoprotein K OS=Homo sapiens OX=9606 GN=HNRNPK (P61978-3)	Isoform 3 of Heterogeneous nuclear ribonucleoprotein K OS=Homo sapiens OX=9606 GN=HNRNPK	P61978-3		CP_Human_2020.fasta	48564.6	1	7	7	9	0.00179	0.216	440
FDE_MDA_221111_spots - file originale - Copia	spots 2-DE NCI-N87 cells	spots 2-DE NCI-N87 cells	FDE_MDA_221111_spot_244	Cluster of Protein disulfide-isomerase A3 OS=Homo sapiens OX=9606 GN=PDIA3 PE=1 SV=4 (P30101)	Protein disulfide-isomerase A3 (Fragment) OS=Homo sapiens OX=9606 GN=PDIA3 PE=1 SV=1	H7BZJ3		CP_Human_2020.fasta	13519.7	0.995	1	1	13	0.00258	0.528	123
FDE_MDA_221111_spots - file originale - Copia	spots 2-DE NCI-N87 cells	spots 2-DE NCI-N87 cells	FDE_MDA_221111_spot_244	Cluster of Pre-mRNA-processing factor 19 OS=Homo sapiens OX=9606 GN=PRPF19 PE=1 SV=1 (Q9UMS4)	Pre-mRNA-processing factor 19 OS=Homo sapiens OX=9606 GN=PRPF19 PE=1 SV=1	Q9UMS4		CP_Human_2020.fasta	55181.3	1	6	7	7	0.00139	0.151	504
FDE_MDA_221111_spots - file originale - Copia	spots 2-DE NCI-N87 cells	spots 2-DE NCI-N87 cells	FDE_MDA_221111_spot_244	Cluster of Septin-8 OS=Homo sapiens OX=9606 GN=SEPTIN8 PE=1 SV=4 (Q92599)	Septin-8 OS=Homo sapiens OX=9606 GN=SEPTIN8 PE=1 SV=4	A0A087X142,A6NFQ9,A6NMH6,F8W8I8,Q92599,Q92599-2,Q92599-4		CP_Human_2020.fasta	55756.4	1	3	3	4	0.000794	0.101	483
FDE_MDA_221111_spots - file originale - Copia	spots 2-DE NCI-N87 cells	spots 2-DE NCI-N87 cells	FDE_MDA_221111_spot_244	Cluster of Keratin, type II cytoskeletal 4 OS=Homo sapiens OX=9606 GN=KRT4 PE=1 SV=5 (P19013)	Keratin, type II cytoskeletal 4 OS=Homo sapiens OX=9606 GN=KRT4 PE=1 SV=5	P19013		CP_Human_2020.fasta	56144.8	1	9	11	15	0.00298	0.285	520
FDE_MDA_221111_spots - file originale - Copia	spots 2-DE NCI-N87 cells	spots 2-DE NCI-N87 cells	FDE_MDA_221111_spot_244	Cluster of Vacuolar protein sorting-associated protein 4A OS=Homo sapiens OX=9606 GN=VPS4A PE=1 SV=1 (Q9UN37)	Vacuolar protein sorting-associated protein 4A OS=Homo sapiens OX=9606 GN=VPS4A PE=1 SV=1	Q9UN37		CP_Human_2020.fasta	48899.3	1	4	4	7	0.00139	0.176	437
FDE_MDA_221111_spots - file originale - Copia	spots 2-DE NCI-N87 cells	spots 2-DE NCI-N87 cells	FDE_MDA_221111_spot_244	Cluster of Tubulin alpha-4A chain OS=Homo sapiens OX=9606 GN=TUBA4A PE=1 SV=1 (P68366)	Tubulin alpha-4A chain OS=Homo sapiens OX=9606 GN=TUBA4A PE=1 SV=1	P68366,P68366-2		CP_Human_2020.fasta	49924.6	1	4	4	16	0.00318	0.286	448
FDE_MDA_221111_spots - file originale - Copia	spots 2-DE NCI-N87 cells	spots 2-DE NCI-N87 cells	FDE_MDA_221111_spot_244	Cluster of Tubulin alpha-4A chain OS=Homo sapiens OX=9606 GN=TUBA4A PE=1 SV=1 (P68366)	Tubulin alpha-1B chain OS=Homo sapiens OX=9606 GN=TUBA1B PE=1 SV=1	P68363,Q71U36,Q71U36-2		CP_Human_2020.fasta	50135.7	0.998	1	1	20	0.00397	0.375	451
FDE_MDA_221111_spots - file originale - Copia	spots 2-DE NCI-N87 cells	spots 2-DE NCI-N87 cells	FDE_MDA_221111_spot_244	Cluster of Tubulin beta-4B chain OS=Homo sapiens OX=9606 GN=TUBB4B PE=1 SV=1 (P68371)	Tubulin beta-6 chain OS=Homo sapiens OX=9606 GN=TUBB6 PE=1 SV=1	Q9BUF5		CP_Human_2020.fasta	49857.2	1	5	5	31	0.00615	0.305	446
FDE_MDA_221111_spots - file originale - Copia	spots 2-DE NCI-N87 cells	spots 2-DE NCI-N87 cells	FDE_MDA_221111_spot_244	Cluster of Aspartate--tRNA ligase, cytoplasmic OS=Homo sapiens OX=9606 GN=DARS1 PE=1 SV=2 (P14868)	Aspartate--tRNA ligase, cytoplasmic OS=Homo sapiens OX=9606 GN=DARS1 PE=1 SV=2	P14868		CP_Human_2020.fasta	57136.7	1	11	12	14	0.00278	0.297	501
FDE_MDA_221111_spots - file originale - Copia	spots 2-DE NCI-N87 cells	spots 2-DE NCI-N87 cells	FDE_MDA_221111_spot_244	Cluster of T-complex protein 1 subunit beta OS=Homo sapiens OX=9606 GN=CCT2 PE=1 SV=4 (P78371)	T-complex protein 1 subunit beta OS=Homo sapiens OX=9606 GN=CCT2 PE=1 SV=4	P78371		CP_Human_2020.fasta	57489.9	1	11	15	19	0.00377	0.254	535
FDE_MDA_221111_spots - file originale - Copia	spots 2-DE NCI-N87 cells	spots 2-DE NCI-N87 cells	FDE_MDA_221111_spot_244	Cluster of Septin-11 OS=Homo sapiens OX=9606 GN=SEPTIN11 PE=1 SV=3 (Q9NVA2)	Septin-11 OS=Homo sapiens OX=9606 GN=SEPTIN11 PE=1 SV=3	D6RER5,D6RGI3,Q9NVA2		CP_Human_2020.fasta	49399.1	1	6	7	8	0.00159	0.149	429
FDE_MDA_221111_spots - file originale - Copia	spots 2-DE NCI-N87 cells	spots 2-DE NCI-N87 cells	FDE_MDA_221111_spot_244	Cluster of Keratin, type II cytoskeletal 5 OS=Homo sapiens OX=9606 GN=KRT5 PE=1 SV=3 (P13647)	Keratin, type II cytoskeletal 6B OS=Homo sapiens OX=9606 GN=KRT6B PE=1 SV=5	P04259		CP_Human_2020.fasta	60068.6	0.993	0	0	51	0.0101	0.353	564
FDE_MDA_221111_spots - file originale - Copia	spots 2-DE NCI-N87 cells	spots 2-DE NCI-N87 cells	FDE_MDA_221111_spot_244	Cluster of Keratin, type II cytoskeletal 1 OS=Homo sapiens OX=9606 GN=KRT1 PE=1 SV=6 (P04264)	Keratin, type II cytoskeletal 1 OS=Homo sapiens OX=9606 GN=KRT1 PE=1 SV=6	P04264		CP_Human_2020.fasta	66040.3	1	10	11	21	0.00417	0.293	644
FDE_MDA_221111_spots - file originale - Copia	spots 2-DE NCI-N87 cells	spots 2-DE NCI-N87 cells	FDE_MDA_221111_spot_244	Cluster of Methanethiol oxidase OS=Homo sapiens OX=9606 GN=SELENBP1 PE=1 SV=2 (Q13228)	Methanethiol oxidase OS=Homo sapiens OX=9606 GN=SELENBP1 PE=1 SV=2	Q13228,Q13228-4		CP_Human_2020.fasta	52392	1	5	5	5	0.000992	0.125	472
FDE_MDA_221111_spots - file originale - Copia	spots 2-DE NCI-N87 cells	spots 2-DE NCI-N87 cells	FDE_MDA_221111_spot_244	Cluster of Tubulin beta-4B chain OS=Homo sapiens OX=9606 GN=TUBB4B PE=1 SV=1 (P68371)	Tubulin beta-3 chain OS=Homo sapiens OX=9606 GN=TUBB3 PE=1 SV=2	Q13509		CP_Human_2020.fasta	50432.7	1	2	2	43	0.00853	0.338	450
FDE_MDA_221111_spots - file originale - Copia	spots 2-DE NCI-N87 cells	spots 2-DE NCI-N87 cells	FDE_MDA_221111_spot_244	Cluster of RuvB-like 1 OS=Homo sapiens OX=9606 GN=RUVBL1 PE=1 SV=1 (Q9Y265)	RuvB-like 1 OS=Homo sapiens OX=9606 GN=RUVBL1 PE=1 SV=1	Q9Y265		CP_Human_2020.fasta	50229.4	1	9	9	9	0.00179	0.213	456
FDE_MDA_221111_spots - file originale - Copia	spots 2-DE NCI-N87 cells	spots 2-DE NCI-N87 cells	FDE_MDA_221111_spot_244	Cluster of Septin-10 OS=Homo sapiens OX=9606 GN=SEPTIN10 PE=1 SV=2 (Q9P0V9)	Septin-10 OS=Homo sapiens OX=9606 GN=SEPTIN10 PE=1 SV=2	B5ME97,E7EW69,E7EX04,Q9P0V9,Q9P0V9-2		CP_Human_2020.fasta	52593.5	1	4	4	4	0.000794	0.104	454
FDE_MDA_221111_spots - file originale - Copia	spots 2-DE NCI-N87 cells	spots 2-DE NCI-N87 cells	FDE_MDA_221111_spot_244	Cluster of Keratin, type II cytoskeletal 8 OS=Homo sapiens OX=9606 GN=KRT8 PE=1 SV=7 (P05787)	Keratin, type II cytoskeletal 8 (Fragment) OS=Homo sapiens OX=9606 GN=KRT8 PE=1 SV=2	H0YIB2		CP_Human_2020.fasta	4077.9	1	2	4	7	0.00139	0.829	35
FDE_MDA_221111_spots - file originale - Copia	spots 2-DE NCI-N87 cells	spots 2-DE NCI-N87 cells	FDE_MDA_221111_spot_244	Cluster of Cytosol aminopeptidase OS=Homo sapiens OX=9606 GN=LAP3 PE=1 SV=3 (P28838)	Cytosol aminopeptidase OS=Homo sapiens OX=9606 GN=LAP3 PE=1 SV=3	P28838,P28838-2		CP_Human_2020.fasta	56167.8	1	8	9	10	0.00198	0.193	519
FDE_MDA_221111_spots - file originale - Copia	spots 2-DE NCI-N87 cells	spots 2-DE NCI-N87 cells	FDE_MDA_221111_spot_244	Cluster of Keratin, type II cytoskeletal 2 epidermal OS=Homo sapiens OX=9606 GN=KRT2 PE=1 SV=2 (P35908)	Keratin, type II cytoskeletal 2 epidermal OS=Homo sapiens OX=9606 GN=KRT2 PE=1 SV=2	P35908		CP_Human_2020.fasta	65433.9	1	1	1	16	0.00318	0.105	639
FDE_MDA_221111_spots - file originale - Copia	spots 2-DE NCI-N87 cells	spots 2-DE NCI-N87 cells	FDE_MDA_221111_spot_244	Cluster of Tubulin beta-4B chain OS=Homo sapiens OX=9606 GN=TUBB4B PE=1 SV=1 (P68371)	Tubulin beta-2A chain OS=Homo sapiens OX=9606 GN=TUBB2A PE=1 SV=1	Q13885		CP_Human_2020.fasta	49907.1	1	1	1	43	0.00853	0.308	445
FDE_MDA_221111_spots - file originale - Copia	spots 2-DE NCI-N87 cells	spots 2-DE NCI-N87 cells	FDE_MDA_221111_spot_244	Cluster of Tubulin alpha-4A chain OS=Homo sapiens OX=9606 GN=TUBA4A PE=1 SV=1 (P68366)	Tubulin alpha-1C chain OS=Homo sapiens OX=9606 GN=TUBA1C PE=1 SV=1	F5H5D3,Q9BQE3		CP_Human_2020.fasta	49895.5	1	2	2	20	0.00397	0.372	449
FDE_MDA_221111_spots - file originale - Copia	spots 2-DE NCI-N87 cells	spots 2-DE NCI-N87 cells	FDE_MDA_221111_spot_244	Cluster of Keratin, type I cytoskeletal 20 OS=Homo sapiens OX=9606 GN=KRT20 PE=1 SV=1 (P35900)	Keratin, type I cytoskeletal 20 OS=Homo sapiens OX=9606 GN=KRT20 PE=1 SV=1	P35900		CP_Human_2020.fasta	48487	1	2	2	7	0.00139	0.0896	424
FDE_MDA_221111_spots - file originale - Copia	spots 2-DE NCI-N87 cells	spots 2-DE NCI-N87 cells	FDE_MDA_221111_spot_244	Cluster of Heterogeneous nuclear ribonucleoprotein H OS=Homo sapiens OX=9606 GN=HNRNPH1 PE=1 SV=4 (P31943)	Heterogeneous nuclear ribonucleoprotein H OS=Homo sapiens OX=9606 GN=HNRNPH1 PE=1 SV=4	E9PCY7,G8JLB6,P31943		CP_Human_2020.fasta	49229.8	1	5	5	10	0.00198	0.31	449
FDE_MDA_221111_spots - file originale - Copia	spots 2-DE NCI-N87 cells	spots 2-DE NCI-N87 cells	FDE_MDA_221111_spot_244	Cluster of D-3-phosphoglycerate dehydrogenase OS=Homo sapiens OX=9606 GN=PHGDH PE=1 SV=4 (O43175)	D-3-phosphoglycerate dehydrogenase OS=Homo sapiens OX=9606 GN=PHGDH PE=1 SV=4	A0A286YF22,A0A2C9F2M7,O43175		CP_Human_2020.fasta	56650.6	1	8	8	8	0.00159	0.139	533
FDE_MDA_221111_spots - file originale - Copia	spots 2-DE NCI-N87 cells	spots 2-DE NCI-N87 cells	FDE_MDA_221111_spot_244	Cluster of Endophilin-B2 OS=Homo sapiens OX=9606 GN=SH3GLB2 PE=1 SV=1 (Q9NR46)	Endophilin-B2 OS=Homo sapiens OX=9606 GN=SH3GLB2 PE=1 SV=1	B7ZC38,Q9NR46		CP_Human_2020.fasta	43975.2	1	5	5	6	0.00119	0.157	395
FDE_MDA_221111_spots - file originale - Copia	spots 2-DE NCI-N87 cells	spots 2-DE NCI-N87 cells	FDE_MDA_221111_spot_244	Cluster of Serine hydroxymethyltransferase, mitochondrial OS=Homo sapiens OX=9606 GN=SHMT2 PE=1 SV=3 (P34897)	Serine hydroxymethyltransferase, mitochondrial OS=Homo sapiens OX=9606 GN=SHMT2 PE=1 SV=3	P34897,P34897-3		CP_Human_2020.fasta	55994.7	1	10	10	12	0.00238	0.214	504
FDE_MDA_221111_spots - file originale - Copia	spots 2-DE NCI-N87 cells	spots 2-DE NCI-N87 cells	FDE_MDA_221111_spot_244	Cluster of T-complex protein 1 subunit theta OS=Homo sapiens OX=9606 GN=CCT8 PE=1 SV=4 (P50990)	T-complex protein 1 subunit theta OS=Homo sapiens OX=9606 GN=CCT8 PE=1 SV=4	P50990		CP_Human_2020.fasta	59621	1	3	3	3	0.000595	0.0712	548
FDE_MDA_221111_spots - file originale - Copia	spots 2-DE NCI-N87 cells	spots 2-DE NCI-N87 cells	FDE_MDA_221111_spot_244	Cluster of Actin, aortic smooth muscle OS=Homo sapiens OX=9606 GN=ACTA2 PE=1 SV=1 (P62736)	Actin, cytoplasmic 1 OS=Homo sapiens OX=9606 GN=ACTB PE=1 SV=1	P60709		CP_Human_2020.fasta	41737.8	1	1	1	18	0.00357	0.347	375
FDE_MDA_221111_spots - file originale - Copia	spots 2-DE NCI-N87 cells	spots 2-DE NCI-N87 cells	FDE_MDA_221111_spot_244	Cluster of RuvB-like 2 OS=Homo sapiens OX=9606 GN=RUVBL2 PE=1 SV=3 (Q9Y230)	RuvB-like 2 OS=Homo sapiens OX=9606 GN=RUVBL2 PE=1 SV=3	Q9Y230		CP_Human_2020.fasta	51158.1	1	3	3	3	0.000595	0.0778	463
FDE_MDA_221111_spots - file originale - Copia	spots 2-DE NCI-N87 cells	spots 2-DE NCI-N87 cells	FDE_MDA_221111_spot_244	Cluster of 4-trimethylaminobutyraldehyde dehydrogenase OS=Homo sapiens OX=9606 GN=ALDH9A1 PE=1 SV=3 (P49189)	4-trimethylaminobutyraldehyde dehydrogenase OS=Homo sapiens OX=9606 GN=ALDH9A1 PE=1 SV=3	P49189		CP_Human_2020.fasta	53802	1	6	6	6	0.00119	0.184	494
FDE_MDA_221111_spots - file originale - Copia	spots 2-DE NCI-N87 cells	spots 2-DE NCI-N87 cells	FDE_MDA_221111_spot_244	Cluster of Dipeptidyl peptidase 2 OS=Homo sapiens OX=9606 GN=DPP7 PE=1 SV=3 (Q9UHL4)	Dipeptidyl peptidase 2 OS=Homo sapiens OX=9606 GN=DPP7 PE=1 SV=3	Q9UHL4		CP_Human_2020.fasta	54342.9	1	4	4	4	0.000794	0.112	492
FDE_MDA_221111_spots - file originale - Copia	spots 2-DE NCI-N87 cells	spots 2-DE NCI-N87 cells	FDE_MDA_221111_spot_244	Cluster of Keratin, type II cytoskeletal 5 OS=Homo sapiens OX=9606 GN=KRT5 PE=1 SV=3 (P13647)	Keratin, type II cytoskeletal 6A OS=Homo sapiens OX=9606 GN=KRT6A PE=1 SV=3	P02538		CP_Human_2020.fasta	60046.4	1	6	8	59	0.0117	0.44	564
FDE_MDA_221111_spots - file originale - Copia	spots 2-DE NCI-N87 cells	spots 2-DE NCI-N87 cells	FDE_MDA_221111_spot_244	Cluster of Glucose-6-phosphate isomerase OS=Homo sapiens OX=9606 GN=GPI PE=1 SV=4 (P06744)	Glucose-6-phosphate isomerase OS=Homo sapiens OX=9606 GN=GPI PE=1 SV=4	P06744		CP_Human_2020.fasta	63148.5	1	8	9	9	0.00179	0.185	558
FDE_MDA_221111_spots - file originale - Copia	spots 2-DE NCI-N87 cells	spots 2-DE NCI-N87 cells	FDE_MDA_221111_spot_244	Cluster of Glutamate dehydrogenase 1, mitochondrial OS=Homo sapiens OX=9606 GN=GLUD1 PE=1 SV=2 (P00367)	Glutamate dehydrogenase 1, mitochondrial OS=Homo sapiens OX=9606 GN=GLUD1 PE=1 SV=2	P00367		CP_Human_2020.fasta	61399.7	1	19	24	26	0.00516	0.396	558
FDE_MDA_221111_spots - file originale - Copia	spots 2-DE NCI-N87 cells	spots 2-DE NCI-N87 cells	FDE_MDA_221111_spot_244	Cluster of ATP synthase subunit alpha, mitochondrial OS=Homo sapiens OX=9606 GN=ATP5F1A PE=1 SV=1 (P25705)	ATP synthase subunit alpha, mitochondrial OS=Homo sapiens OX=9606 GN=ATP5F1A PE=1 SV=1	P25705		CP_Human_2020.fasta	59752.1	1	21	27	32	0.00635	0.41	553
FDE_MDA_221111_spots - file originale - Copia	spots 2-DE NCI-N87 cells	spots 2-DE NCI-N87 cells	FDE_MDA_221111_spot_244	Cluster of Aldehyde dehydrogenase X, mitochondrial OS=Homo sapiens OX=9606 GN=ALDH1B1 PE=1 SV=3 (P30837)	Retinal dehydrogenase 1 OS=Homo sapiens OX=9606 GN=ALDH1A1 PE=1 SV=2	P00352		CP_Human_2020.fasta	54862.8	1	11	13	17	0.00337	0.248	501
FDE_MDA_221111_spots - file originale - Copia	spots 2-DE NCI-N87 cells	spots 2-DE NCI-N87 cells	FDE_MDA_221111_spot_244	Cluster of Polypyrimidine tract-binding protein 1 OS=Homo sapiens OX=9606 GN=PTBP1 PE=1 SV=1 (P26599)	Polypyrimidine tract-binding protein 1 OS=Homo sapiens OX=9606 GN=PTBP1 PE=1 SV=1	A0A0U1RRM4,P26599,P26599-2,P26599-3		CP_Human_2020.fasta	57222.5	1	4	5	5	0.000992	0.0979	531
FDE_MDA_221111_spots - file originale - Copia	spots 2-DE NCI-N87 cells	spots 2-DE NCI-N87 cells	FDE_MDA_221111_spot_244	Cluster of Actin, aortic smooth muscle OS=Homo sapiens OX=9606 GN=ACTA2 PE=1 SV=1 (P62736)	Actin, aortic smooth muscle OS=Homo sapiens OX=9606 GN=ACTA2 PE=1 SV=1	P62736,P63267,P68032,P68133		CP_Human_2020.fasta	42020.1	0.998	0	0	11	0.00218	0.191	377
FDE_MDA_221111_spots - file originale - Copia	spots 2-DE NCI-N87 cells	spots 2-DE NCI-N87 cells	FDE_MDA_221111_spot_244	Cluster of Keratin, type I cytoskeletal 9 OS=Homo sapiens OX=9606 GN=KRT9 PE=1 SV=3 (P35527)	Keratin, type I cytoskeletal 9 OS=Homo sapiens OX=9606 GN=KRT9 PE=1 SV=3	P35527		CP_Human_2020.fasta	62065.9	1	8	9	10	0.00198	0.213	623
FDE_MDA_221111_spots - file originale - Copia	spots 2-DE NCI-N87 cells	spots 2-DE NCI-N87 cells	FDE_MDA_221111_spot_244	Cluster of Annexin A11 OS=Homo sapiens OX=9606 GN=ANXA11 PE=1 SV=1 (P50995)	Annexin A11 OS=Homo sapiens OX=9606 GN=ANXA11 PE=1 SV=1	P50995,P50995-2		CP_Human_2020.fasta	54391.7	1	13	16	16	0.00318	0.287	505
FDE_MDA_221111_spots - file originale - Copia	spots 2-DE NCI-N87 cells	spots 2-DE NCI-N87 cells	FDE_MDA_221111_spot_244	Cluster of Lamina-associated polypeptide 2, isoform alpha OS=Homo sapiens OX=9606 GN=TMPO PE=1 SV=2 (P42166)	Lamina-associated polypeptide 2, isoform alpha OS=Homo sapiens OX=9606 GN=TMPO PE=1 SV=2	G5E972,P42166,P42167,P42167-2,P42167-3		CP_Human_2020.fasta	75493.8	1	3	3	3	0.000595	0.0591	694
FDE_MDA_221111_spots - file originale - Copia	spots 2-DE NCI-N87 cells	spots 2-DE NCI-N87 cells	FDE_MDA_221111_spot_244	Cluster of Cytosolic non-specific dipeptidase OS=Homo sapiens OX=9606 GN=CNDP2 PE=1 SV=2 (Q96KP4)	Cytosolic non-specific dipeptidase OS=Homo sapiens OX=9606 GN=CNDP2 PE=1 SV=2	Q96KP4		CP_Human_2020.fasta	52879.7	1	5	5	5	0.000992	0.128	475
FDE_MDA_221111_spots - file originale - Copia	spots 2-DE NCI-N87 cells	spots 2-DE NCI-N87 cells	FDE_MDA_221111_spot_244	Cluster of Keratin, type I cytoskeletal 17 OS=Homo sapiens OX=9606 GN=KRT17 PE=1 SV=2 (Q04695)	Keratin, type I cytoskeletal 16 OS=Homo sapiens OX=9606 GN=KRT16 PE=1 SV=4	P08779		CP_Human_2020.fasta	51269	1	3	3	11	0.00218	0.184	473
FDE_MDA_221111_spots - file originale - Copia	spots 2-DE NCI-N87 cells	spots 2-DE NCI-N87 cells	FDE_MDA_221111_spot_244	Cluster of Xaa-Pro dipeptidase OS=Homo sapiens OX=9606 GN=PEPD PE=1 SV=3 (P12955)	Xaa-Pro dipeptidase OS=Homo sapiens OX=9606 GN=PEPD PE=1 SV=3	A0A494C165,K7ES25,P12955		CP_Human_2020.fasta	54547.7	1	4	4	5	0.000992	0.11	493
FDE_MDA_221111_spots - file originale - Copia	spots 2-DE NCI-N87 cells	spots 2-DE NCI-N87 cells	FDE_MDA_221111_spot_244	Cluster of Dihydrolipoyl dehydrogenase, mitochondrial OS=Homo sapiens OX=9606 GN=DLD PE=1 SV=2 (P09622)	Dihydrolipoyl dehydrogenase, mitochondrial OS=Homo sapiens OX=9606 GN=DLD PE=1 SV=2	P09622		CP_Human_2020.fasta	54177.5	1	6	6	6	0.00119	0.149	509
FDE_MDA_221111_spots - file originale - Copia	spots 2-DE NCI-N87 cells	spots 2-DE NCI-N87 cells	FDE_MDA_221111_spot_244	Cluster of Glutathione synthetase OS=Homo sapiens OX=9606 GN=GSS PE=1 SV=1 (P48637)	Glutathione synthetase OS=Homo sapiens OX=9606 GN=GSS PE=1 SV=1	A0A2R8Y430,P48637		CP_Human_2020.fasta	52385.9	1	4	4	4	0.000794	0.0992	474
FDE_MDA_221111_spots - file originale - Copia	spots 2-DE NCI-N87 cells	spots 2-DE NCI-N87 cells	FDE_MDA_221111_spot_244	Cluster of Eukaryotic translation initiation factor 2 subunit 3 OS=Homo sapiens OX=9606 GN=EIF2S3 PE=1 SV=3 (P41091)	Eukaryotic translation initiation factor 2 subunit 3 OS=Homo sapiens OX=9606 GN=EIF2S3 PE=1 SV=3	P41091		CP_Human_2020.fasta	51110.2	1	4	4	4	0.000794	0.104	472
FDE_MDA_221111_spots - file originale - Copia	spots 2-DE NCI-N87 cells	spots 2-DE NCI-N87 cells	FDE_MDA_221111_spot_244	Cluster of Keratin, type II cytoskeletal 72 OS=Homo sapiens OX=9606 GN=KRT72 PE=1 SV=2 (Q14CN4)	Keratin, type II cytoskeletal 72 OS=Homo sapiens OX=9606 GN=KRT72 PE=1 SV=2	Q14CN4,Q14CN4-2,Q14CN4-3		CP_Human_2020.fasta	55879.1	0.998	1	1	19	0.00377	0.0724	511
FDE_MDA_221111_spots - file originale - Copia	spots 2-DE NCI-N87 cells	spots 2-DE NCI-N87 cells	FDE_MDA_221111_spot_244	Cluster of Peptidyl-prolyl cis-trans isomerase FKBP4 OS=Homo sapiens OX=9606 GN=FKBP4 PE=1 SV=3 (Q02790)	Peptidyl-prolyl cis-trans isomerase FKBP4 OS=Homo sapiens OX=9606 GN=FKBP4 PE=1 SV=3	Q02790		CP_Human_2020.fasta	51805.9	1	5	5	6	0.00119	0.135	459
FDE_MDA_221111_spots - file originale - Copia	spots 2-DE NCI-N87 cells	spots 2-DE NCI-N87 cells	FDE_MDA_221111_spot_244	Cluster of Glutathione reductase, mitochondrial OS=Homo sapiens OX=9606 GN=GSR PE=1 SV=2 (P00390)	Glutathione reductase, mitochondrial OS=Homo sapiens OX=9606 GN=GSR PE=1 SV=2	P00390,P00390-2,P00390-3,P00390-4,P00390-5		CP_Human_2020.fasta	56257.4	1	6	6	6	0.00119	0.153	522
FDE_MDA_221111_spots - file originale - Copia	spots 2-DE NCI-N87 cells	spots 2-DE NCI-N87 cells	FDE_MDA_221111_spot_244	Cluster of CUGBP Elav-like family member 1 OS=Homo sapiens OX=9606 GN=CELF1 PE=1 SV=2 (Q92879)	CUGBP Elav-like family member 1 OS=Homo sapiens OX=9606 GN=CELF1 PE=1 SV=2	G5EA30,Q92879,Q92879-2,Q92879-3,Q92879-4,Q92879-5,Q92879-6		CP_Human_2020.fasta	52064.1	1	3	3	4	0.000794	0.0802	486
FDE_MDA_221111_spots - file originale - Copia	spots 2-DE NCI-N87 cells	spots 2-DE NCI-N87 cells	FDE_MDA_221111_spot_244	Cluster of Prenylcysteine oxidase 1 OS=Homo sapiens OX=9606 GN=PCYOX1 PE=1 SV=3 (Q9UHG3)	Prenylcysteine oxidase 1 OS=Homo sapiens OX=9606 GN=PCYOX1 PE=1 SV=3	Q9UHG3,Q9UHG3-2		CP_Human_2020.fasta	56642.2	1	5	5	5	0.000992	0.107	505
FDE_MDA_221111_spots - file originale - Copia	spots 2-DE NCI-N87 cells	spots 2-DE NCI-N87 cells	FDE_MDA_221111_spot_244	Cluster of Keratin, type II cytoskeletal 8 OS=Homo sapiens OX=9606 GN=KRT8 PE=1 SV=7 (P05787)	Keratin, type II cytoskeletal 8 OS=Homo sapiens OX=9606 GN=KRT8 PE=1 SV=7	P05787		CP_Human_2020.fasta	53706.2	1	53	86	213	0.0423	0.785	483
FDE_MDA_221111_spots - file originale - Copia	spots 2-DE NCI-N87 cells	spots 2-DE NCI-N87 cells	FDE_MDA_221111_spot_244	Cluster of Fascin OS=Homo sapiens OX=9606 GN=FSCN1 PE=1 SV=3 (Q16658)	Fascin OS=Homo sapiens OX=9606 GN=FSCN1 PE=1 SV=3	Q16658		CP_Human_2020.fasta	54530.3	1	12	15	16	0.00318	0.292	493
FDE_MDA_221111_spots - file originale - Copia	spots 2-DE NCI-N87 cells	spots 2-DE NCI-N87 cells	FDE_MDA_221111_spot_244	Cluster of Tubulin beta-4B chain OS=Homo sapiens OX=9606 GN=TUBB4B PE=1 SV=1 (P68371)	Tubulin beta chain OS=Homo sapiens OX=9606 GN=TUBB PE=1 SV=2	P07437		CP_Human_2020.fasta	49670.6	1	3	3	48	0.00953	0.363	444
FDE_MDA_221111_spots - file originale - Copia	spots 2-DE NCI-N87 cells	spots 2-DE NCI-N87 cells	FDE_MDA_221111_spot_244	Cluster of V-type proton ATPase subunit B, brain isoform OS=Homo sapiens OX=9606 GN=ATP6V1B2 PE=1 SV=3 (P21281)	V-type proton ATPase subunit B, brain isoform OS=Homo sapiens OX=9606 GN=ATP6V1B2 PE=1 SV=3	P21281		CP_Human_2020.fasta	56502.1	1	3	3	4	0.000794	0.0744	511
FDE_MDA_221111_spots - file originale - Copia	spots 2-DE NCI-N87 cells	spots 2-DE NCI-N87 cells	FDE_MDA_221111_spot_244	Cluster of ATP synthase subunit beta, mitochondrial OS=Homo sapiens OX=9606 GN=ATP5F1B PE=1 SV=3 (P06576)	ATP synthase subunit beta, mitochondrial OS=Homo sapiens OX=9606 GN=ATP5F1B PE=1 SV=3	P06576		CP_Human_2020.fasta	56560.6	1	9	9	12	0.00238	0.204	529
FDE_MDA_221111_spots - file originale - Copia	spots 2-DE NCI-N87 cells	spots 2-DE NCI-N87 cells	FDE_MDA_221111_spot_244	Cluster of Glucose-6-phosphate 1-dehydrogenase OS=Homo sapiens OX=9606 GN=G6PD PE=1 SV=4 (P11413)	Glucose-6-phosphate 1-dehydrogenase OS=Homo sapiens OX=9606 GN=G6PD PE=1 SV=4	P11413,P11413-2,P11413-3		CP_Human_2020.fasta	59258.1	1	5	6	6	0.00119	0.107	515
FDE_MDA_221111_spots - file originale - Copia	spots 2-DE NCI-N87 cells	spots 2-DE NCI-N87 cells	FDE_MDA_221111_spot_244	Cluster of Dihydrolipoyllysine-residue succinyltransferase component of 2-oxoglutarate dehydrogenase complex, mitochondrial OS=Homo sapiens OX=9606 GN=DLST PE=1 SV=4 (P36957)	Dihydrolipoyllysine-residue succinyltransferase component of 2-oxoglutarate dehydrogenase complex, mitochondrial OS=Homo sapiens OX=9606 GN=DLST PE=1 SV=4	P36957		CP_Human_2020.fasta	48755.2	1	5	5	6	0.00119	0.119	453
FDE_MDA_221111_spots - file originale - Copia	spots 2-DE NCI-N87 cells	spots 2-DE NCI-N87 cells	FDE_MDA_221111_spot_244	Cluster of Fructose-bisphosphate aldolase A OS=Homo sapiens OX=9606 GN=ALDOA PE=1 SV=2 (P04075)	Fructose-bisphosphate aldolase A OS=Homo sapiens OX=9606 GN=ALDOA PE=1 SV=2	J3KPS3,P04075		CP_Human_2020.fasta	39420.6	1	4	5	5	0.000992	0.104	364
FDE_MDA_221111_spots - file originale - Copia	spots 2-DE NCI-N87 cells	spots 2-DE NCI-N87 cells	FDE_MDA_221111_spot_244	Cluster of Keratin, type II cytoskeletal 8 OS=Homo sapiens OX=9606 GN=KRT8 PE=1 SV=7 (P05787)	Keratin, type II cytoskeletal 7 OS=Homo sapiens OX=9606 GN=KRT7 PE=1 SV=5	P08729		CP_Human_2020.fasta	51387.3	1	22	29	57	0.0113	0.582	469
FDE_MDA_221111_spots - file originale - Copia	spots 2-DE NCI-N87 cells	spots 2-DE NCI-N87 cells	FDE_MDA_221111_spot_244	Cluster of Keratin, type I cytoskeletal 17 OS=Homo sapiens OX=9606 GN=KRT17 PE=1 SV=2 (Q04695)	Keratin, type I cytoskeletal 19 OS=Homo sapiens OX=9606 GN=KRT19 PE=1 SV=4	P08727		CP_Human_2020.fasta	44107.1	1	3	3	8	0.00159	0.165	400
FDE_MDA_221111_spots - file originale - Copia	spots 2-DE NCI-N87 cells	spots 2-DE NCI-N87 cells	FDE_MDA_221111_spot_244	Cluster of Nicotinate phosphoribosyltransferase OS=Homo sapiens OX=9606 GN=NAPRT PE=1 SV=2 (Q6XQN6)	Nicotinate phosphoribosyltransferase OS=Homo sapiens OX=9606 GN=NAPRT PE=1 SV=2	Q6XQN6,Q6XQN6-3		CP_Human_2020.fasta	57578.5	1	5	5	6	0.00119	0.113	538
FDE_MDA_221111_spots - file originale - Copia	spots 2-DE NCI-N87 cells	spots 2-DE NCI-N87 cells	FDE_MDA_221111_spot_244	Cluster of RNA-splicing ligase RtcB homolog OS=Homo sapiens OX=9606 GN=RTCB PE=1 SV=1 (Q9Y3I0)	RNA-splicing ligase RtcB homolog OS=Homo sapiens OX=9606 GN=RTCB PE=1 SV=1	Q9Y3I0		CP_Human_2020.fasta	55210.2	1	12	13	14	0.00278	0.279	505
FDE_MDA_221111_spots - file originale - Copia	spots 2-DE NCI-N87 cells	spots 2-DE NCI-N87 cells	FDE_MDA_221111_spot_244	Cluster of Pyruvate kinase PKM OS=Homo sapiens OX=9606 GN=PKM PE=1 SV=4 (P14618)	Pyruvate kinase PKM OS=Homo sapiens OX=9606 GN=PKM PE=1 SV=4	P14618		CP_Human_2020.fasta	57937.5	1	17	18	22	0.00437	0.337	531
FDE_MDA_221111_spots - file originale - Copia	spots 2-DE NCI-N87 cells	spots 2-DE NCI-N87 cells	FDE_MDA_221111_spot_244	Cluster of Abl interactor 1 OS=Homo sapiens OX=9606 GN=ABI1 PE=1 SV=4 (Q8IZP0)	Abl interactor 1 OS=Homo sapiens OX=9606 GN=ABI1 PE=1 SV=4	A0A0A0MRT6,B6VEX4,Q8IZP0,Q8IZP0-10,Q8IZP0-2,Q8IZP0-3,Q8IZP0-4,Q8IZP0-5,Q8IZP0-6,Q8IZP0-7,Q8IZP0-8,Q8IZP0-9		CP_Human_2020.fasta	55081.8	1	3	3	3	0.000595	0.0925	508
FDE_MDA_221111_spots - file originale - Copia	spots 2-DE NCI-N87 cells	spots 2-DE NCI-N87 cells	FDE_MDA_221111_spot_244	Cluster of Coronin-1C OS=Homo sapiens OX=9606 GN=CORO1C PE=1 SV=1 (Q9ULV4)	Coronin-1C OS=Homo sapiens OX=9606 GN=CORO1C PE=1 SV=1	Q9ULV4,Q9ULV4-2,Q9ULV4-3		CP_Human_2020.fasta	53250.3	1	10	12	13	0.00258	0.181	474
FDE_MDA_221111_spots - file originale - Copia	spots 2-DE NCI-N87 cells	spots 2-DE NCI-N87 cells	FDE_MDA_221111_spot_244	Cluster of Serine--tRNA ligase, mitochondrial OS=Homo sapiens OX=9606 GN=SARS2 PE=1 SV=1 (Q9NP81)	Serine--tRNA ligase, mitochondrial OS=Homo sapiens OX=9606 GN=SARS2 PE=1 SV=1	M0QWZ7,M0R2C6,Q9NP81,Q9NP81-2		CP_Human_2020.fasta	58283.5	1	3	3	3	0.000595	0.0869	518
FDE_MDA_221111_spots - file originale - Copia	spots 2-DE NCI-N87 cells	spots 2-DE NCI-N87 cells	FDE_MDA_221111_spot_263	Cluster of Heterogeneous nuclear ribonucleoproteins A2/B1 OS=Homo sapiens OX=9606 GN=HNRNPA2B1 PE=1 SV=2 (P22626)	Heterogeneous nuclear ribonucleoproteins A2/B1 OS=Homo sapiens OX=9606 GN=HNRNPA2B1 PE=1 SV=2	P22626		CP_Human_2020.fasta	37430.3	1	10	11	12	0.00244	0.314	353
FDE_MDA_221111_spots - file originale - Copia	spots 2-DE NCI-N87 cells	spots 2-DE NCI-N87 cells	FDE_MDA_221111_spot_263	Cluster of LIM and SH3 domain protein 1 OS=Homo sapiens OX=9606 GN=LASP1 PE=1 SV=2 (Q14847)	Isoform 2 of Nebulette OS=Homo sapiens OX=9606 GN=NEBL	O76041-2		CP_Human_2020.fasta	31195.4	0.993	1	1	5	0.00102	0.104	270
FDE_MDA_221111_spots - file originale - Copia	spots 2-DE NCI-N87 cells	spots 2-DE NCI-N87 cells	FDE_MDA_221111_spot_263	Cluster of 39S ribosomal protein L39, mitochondrial OS=Homo sapiens OX=9606 GN=MRPL39 PE=1 SV=3 (Q9NYK5)	39S ribosomal protein L39, mitochondrial OS=Homo sapiens OX=9606 GN=MRPL39 PE=1 SV=3	Q9NYK5,Q9NYK5-2		CP_Human_2020.fasta	38712.4	1	11	12	14	0.00285	0.337	338
FDE_MDA_221111_spots - file originale - Copia	spots 2-DE NCI-N87 cells	spots 2-DE NCI-N87 cells	FDE_MDA_221111_spot_263	Cluster of Heterogeneous nuclear ribonucleoprotein H3 OS=Homo sapiens OX=9606 GN=HNRNPH3 PE=1 SV=2 (P31942)	Heterogeneous nuclear ribonucleoprotein H3 OS=Homo sapiens OX=9606 GN=HNRNPH3 PE=1 SV=2	P31942,P31942-2		CP_Human_2020.fasta	36927.6	1	19	26	44	0.00895	0.601	346
FDE_MDA_221111_spots - file originale - Copia	spots 2-DE NCI-N87 cells	spots 2-DE NCI-N87 cells	FDE_MDA_221111_spot_263	Cluster of PDZ and LIM domain protein 1 OS=Homo sapiens OX=9606 GN=PDLIM1 PE=1 SV=4 (O00151)	PDZ and LIM domain protein 1 OS=Homo sapiens OX=9606 GN=PDLIM1 PE=1 SV=4	O00151		CP_Human_2020.fasta	36071.3	1	31	48	100	0.0203	0.766	329
FDE_MDA_221111_spots - file originale - Copia	spots 2-DE NCI-N87 cells	spots 2-DE NCI-N87 cells	FDE_MDA_221111_spot_263	Cluster of Methionine adenosyltransferase 2 subunit beta OS=Homo sapiens OX=9606 GN=MAT2B PE=1 SV=1 (Q9NZL9)	Methionine adenosyltransferase 2 subunit beta OS=Homo sapiens OX=9606 GN=MAT2B PE=1 SV=1	Q9NZL9		CP_Human_2020.fasta	37551.6	1	5	6	8	0.00163	0.237	334
FDE_MDA_221111_spots - file originale - Copia	spots 2-DE NCI-N87 cells	spots 2-DE NCI-N87 cells	FDE_MDA_221111_spot_263	Cluster of Pyruvate kinase PKM OS=Homo sapiens OX=9606 GN=PKM PE=1 SV=4 (P14618)	Pyruvate kinase PKM OS=Homo sapiens OX=9606 GN=PKM PE=1 SV=4	P14618		CP_Human_2020.fasta	57937.5	1	4	4	4	0.000813	0.0866	531
FDE_MDA_221111_spots - file originale - Copia	spots 2-DE NCI-N87 cells	spots 2-DE NCI-N87 cells	FDE_MDA_221111_spot_263	Cluster of Aldo-keto reductase family 1 member B1 OS=Homo sapiens OX=9606 GN=AKR1B1 PE=1 SV=3 (P15121)	Aldo-keto reductase family 1 member B1 OS=Homo sapiens OX=9606 GN=AKR1B1 PE=1 SV=3	P15121		CP_Human_2020.fasta	35853.9	1	5	5	7	0.00142	0.234	316
FDE_MDA_221111_spots - file originale - Copia	spots 2-DE NCI-N87 cells	spots 2-DE NCI-N87 cells	FDE_MDA_221111_spot_263	Cluster of Pirin OS=Homo sapiens OX=9606 GN=PIR PE=1 SV=1 (O00625)	Pirin OS=Homo sapiens OX=9606 GN=PIR PE=1 SV=1	O00625		CP_Human_2020.fasta	32113.7	1	3	3	3	0.00061	0.11	290
FDE_MDA_221111_spots - file originale - Copia	spots 2-DE NCI-N87 cells	spots 2-DE NCI-N87 cells	FDE_MDA_221111_spot_263	Cluster of Malate dehydrogenase, mitochondrial OS=Homo sapiens OX=9606 GN=MDH2 PE=1 SV=3 (P40926)	Malate dehydrogenase, mitochondrial OS=Homo sapiens OX=9606 GN=MDH2 PE=1 SV=3	P40926		CP_Human_2020.fasta	35503.7	1	3	3	3	0.00061	0.0917	338
FDE_MDA_221111_spots - file originale - Copia	spots 2-DE NCI-N87 cells	spots 2-DE NCI-N87 cells	FDE_MDA_221111_spot_263	Cluster of Annexin A2 OS=Homo sapiens OX=9606 GN=ANXA2 PE=1 SV=2 (P07355)	Annexin A2 OS=Homo sapiens OX=9606 GN=ANXA2 PE=1 SV=2	P07355		CP_Human_2020.fasta	38606.1	1	20	21	22	0.00447	0.513	339
FDE_MDA_221111_spots - file originale - Copia	spots 2-DE NCI-N87 cells	spots 2-DE NCI-N87 cells	FDE_MDA_221111_spot_263	Cluster of Poly(rC)-binding protein 1 OS=Homo sapiens OX=9606 GN=PCBP1 PE=1 SV=2 (Q15365)	Poly(rC)-binding protein 1 OS=Homo sapiens OX=9606 GN=PCBP1 PE=1 SV=2	Q15365		CP_Human_2020.fasta	37498.2	1	1	1	4	0.000813	0.126	356
FDE_MDA_221111_spots - file originale - Copia	spots 2-DE NCI-N87 cells	spots 2-DE NCI-N87 cells	FDE_MDA_221111_spot_263	Cluster of Aldo-keto reductase family 1 member A1 OS=Homo sapiens OX=9606 GN=AKR1A1 PE=1 SV=3 (P14550)	Aldo-keto reductase family 1 member A1 OS=Homo sapiens OX=9606 GN=AKR1A1 PE=1 SV=3	P14550		CP_Human_2020.fasta	36573.6	1	8	8	12	0.00244	0.311	325
FDE_MDA_221111_spots - file originale - Copia	spots 2-DE NCI-N87 cells	spots 2-DE NCI-N87 cells	FDE_MDA_221111_spot_263	Cluster of Glyceraldehyde-3-phosphate dehydrogenase OS=Homo sapiens OX=9606 GN=GAPDH PE=1 SV=3 (P04406)	Glyceraldehyde-3-phosphate dehydrogenase OS=Homo sapiens OX=9606 GN=GAPDH PE=1 SV=3	P04406		CP_Human_2020.fasta	36053.4	1	5	7	9	0.00183	0.206	335
FDE_MDA_221111_spots - file originale - Copia	spots 2-DE NCI-N87 cells	spots 2-DE NCI-N87 cells	FDE_MDA_221111_spot_263	Cluster of LIM and SH3 domain protein 1 OS=Homo sapiens OX=9606 GN=LASP1 PE=1 SV=2 (Q14847)	LIM and SH3 domain protein 1 OS=Homo sapiens OX=9606 GN=LASP1 PE=1 SV=2	Q14847		CP_Human_2020.fasta	29716.8	1	24	39	78	0.0159	0.582	261
FDE_MDA_221111_spots - file originale - Copia	spots 2-DE NCI-N87 cells	spots 2-DE NCI-N87 cells	FDE_MDA_221111_spot_263	Cluster of Tropomyosin alpha-4 chain OS=Homo sapiens OX=9606 GN=TPM4 PE=1 SV=3 (P67936)	Tropomyosin alpha-4 chain OS=Homo sapiens OX=9606 GN=TPM4 PE=1 SV=3	P67936		CP_Human_2020.fasta	28522.4	0.99	0	0	9	0.00183	0.294	248
FDE_MDA_221111_spots - file originale - Copia	spots 2-DE NCI-N87 cells	spots 2-DE NCI-N87 cells	FDE_MDA_221111_spot_263	Cluster of Sialic acid synthase OS=Homo sapiens OX=9606 GN=NANS PE=1 SV=2 (Q9NR45)	Sialic acid synthase OS=Homo sapiens OX=9606 GN=NANS PE=1 SV=2	Q9NR45		CP_Human_2020.fasta	40307.9	1	4	4	5	0.00102	0.164	359
FDE_MDA_221111_spots - file originale - Copia	spots 2-DE NCI-N87 cells	spots 2-DE NCI-N87 cells	FDE_MDA_221111_spot_263	Cluster of Annexin A1 OS=Homo sapiens OX=9606 GN=ANXA1 PE=1 SV=2 (P04083)	Annexin A1 OS=Homo sapiens OX=9606 GN=ANXA1 PE=1 SV=2	P04083		CP_Human_2020.fasta	38715.9	1	27	38	52	0.0106	0.659	346
FDE_MDA_221111_spots - file originale - Copia	spots 2-DE NCI-N87 cells	spots 2-DE NCI-N87 cells	FDE_MDA_221111_spot_263	Cluster of OCIA domain-containing protein 1 OS=Homo sapiens OX=9606 GN=OCIAD1 PE=1 SV=1 (Q9NX40)	OCIA domain-containing protein 1 OS=Homo sapiens OX=9606 GN=OCIAD1 PE=1 SV=1	D6RBN5,D6RDK6,Q9NX40		CP_Human_2020.fasta	27626.8	1	3	4	6	0.00122	0.098	245
FDE_MDA_221111_spots - file originale - Copia	spots 2-DE NCI-N87 cells	spots 2-DE NCI-N87 cells	FDE_MDA_221111_spot_263	Cluster of Isobutyryl-CoA dehydrogenase, mitochondrial OS=Homo sapiens OX=9606 GN=ACAD8 PE=1 SV=1 (Q9UKU7)	Isobutyryl-CoA dehydrogenase, mitochondrial OS=Homo sapiens OX=9606 GN=ACAD8 PE=1 SV=1	Q9UKU7		CP_Human_2020.fasta	45070.1	1	6	7	7	0.00142	0.159	415
FDE_MDA_221111_spots - file originale - Copia	spots 2-DE NCI-N87 cells	spots 2-DE NCI-N87 cells	FDE_MDA_221111_spot_263	Cluster of Fructose-bisphosphate aldolase C OS=Homo sapiens OX=9606 GN=ALDOC PE=1 SV=2 (P09972)	Fructose-bisphosphate aldolase C OS=Homo sapiens OX=9606 GN=ALDOC PE=1 SV=2	P09972		CP_Human_2020.fasta	39456.2	1	3	3	3	0.00061	0.104	364
FDE_MDA_221111_spots - file originale - Copia	spots 2-DE NCI-N87 cells	spots 2-DE NCI-N87 cells	FDE_MDA_221111_spot_263	Cluster of Fructose-bisphosphate aldolase A OS=Homo sapiens OX=9606 GN=ALDOA PE=1 SV=2 (P04075)	Fructose-bisphosphate aldolase A OS=Homo sapiens OX=9606 GN=ALDOA PE=1 SV=2	J3KPS3,P04075		CP_Human_2020.fasta	39420.6	1	3	4	4	0.000813	0.0797	364
FDE_MDA_221111_spots - file originale - Copia	spots 2-DE NCI-N87 cells	spots 2-DE NCI-N87 cells	FDE_MDA_221111_spot_263	Cluster of Transaldolase OS=Homo sapiens OX=9606 GN=TALDO1 PE=1 SV=2 (P37837)	Transaldolase OS=Homo sapiens OX=9606 GN=TALDO1 PE=1 SV=2	P37837		CP_Human_2020.fasta	37541.7	1	16	20	22	0.00447	0.424	337
FDE_MDA_221111_spots - file originale - Copia	spots 2-DE NCI-N87 cells	spots 2-DE NCI-N87 cells	FDE_MDA_221111_spot_263	Cluster of Glyoxylate reductase/hydroxypyruvate reductase OS=Homo sapiens OX=9606 GN=GRHPR PE=1 SV=1 (Q9UBQ7)	Glyoxylate reductase/hydroxypyruvate reductase OS=Homo sapiens OX=9606 GN=GRHPR PE=1 SV=1	Q9UBQ7		CP_Human_2020.fasta	35669.1	1	8	9	10	0.00203	0.244	328
FDE_MDA_221111_spots - file originale - Copia	spots 2-DE NCI-N87 cells	spots 2-DE NCI-N87 cells	FDE_MDA_221111_spot_263	Cluster of 3-hydroxyisobutyryl-CoA hydrolase, mitochondrial OS=Homo sapiens OX=9606 GN=HIBCH PE=1 SV=2 (Q6NVY1)	3-hydroxyisobutyryl-CoA hydrolase, mitochondrial OS=Homo sapiens OX=9606 GN=HIBCH PE=1 SV=2	Q6NVY1		CP_Human_2020.fasta	43484	1	5	7	7	0.00142	0.148	386
FDE_MDA_221111_spots - file originale - Copia	spots 2-DE NCI-N87 cells	spots 2-DE NCI-N87 cells	FDE_MDA_221111_spot_263	Cluster of Isoform 2 of Tropomyosin alpha-3 chain OS=Homo sapiens OX=9606 GN=TPM3 (P06753-2)	Isoform 2 of Tropomyosin alpha-3 chain OS=Homo sapiens OX=9606 GN=TPM3	P06753-2		CP_Human_2020.fasta	29033.3	1	8	9	14	0.00285	0.492	248
FDE_MDA_221111_spots - file originale - Copia	spots 2-DE NCI-N87 cells	spots 2-DE NCI-N87 cells	FDE_MDA_221111_spot_263	Cluster of Poly(rC)-binding protein 1 OS=Homo sapiens OX=9606 GN=PCBP1 PE=1 SV=2 (Q15365)	Poly(rC)-binding protein 2 OS=Homo sapiens OX=9606 GN=PCBP2 PE=1 SV=1	F8VZX2,F8W0G4,Q15366,Q15366-2,Q15366-3,Q15366-4,Q15366-5,Q15366-6,Q15366-7,Q15366-8		CP_Human_2020.fasta	38580.9	0.999	1	1	4	0.000813	0.123	365
FDE_MDA_221111_spots - file originale - Copia	spots 2-DE NCI-N87 cells	spots 2-DE NCI-N87 cells	FDE_MDA_221111_spot_263	Cluster of PDZ and LIM domain protein 4 OS=Homo sapiens OX=9606 GN=PDLIM4 PE=1 SV=2 (P50479)	PDZ and LIM domain protein 4 OS=Homo sapiens OX=9606 GN=PDLIM4 PE=1 SV=2	P50479		CP_Human_2020.fasta	35398.2	1	10	13	18	0.00366	0.424	330
FDE_MDA_221111_spots - file originale - Copia	spots 2-DE NCI-N87 cells	spots 2-DE NCI-N87 cells	FDE_MDA_221111_spot_263	Cluster of Oxygen-dependent coproporphyrinogen-III oxidase, mitochondrial OS=Homo sapiens OX=9606 GN=CPOX PE=1 SV=3 (P36551)	Oxygen-dependent coproporphyrinogen-III oxidase, mitochondrial OS=Homo sapiens OX=9606 GN=CPOX PE=1 SV=3	P36551		CP_Human_2020.fasta	50152	1	9	11	11	0.00224	0.249	454
FDE_MDA_221111_spots - file originale - Copia	spots 2-DE NCI-N87 cells	spots 2-DE NCI-N87 cells	FDE_MDA_221111_spot_263	Cluster of Keratin, type II cytoskeletal 1 OS=Homo sapiens OX=9606 GN=KRT1 PE=1 SV=6 (P04264)	Keratin, type II cytoskeletal 1 OS=Homo sapiens OX=9606 GN=KRT1 PE=1 SV=6	P04264		CP_Human_2020.fasta	66040.3	1	2	2	3	0.00061	0.0528	644
FDE_MDA_221111_spots - file originale - Copia	spots 2-DE NCI-N87 cells	spots 2-DE NCI-N87 cells	FDE_MDA_221111_spot_263	Cluster of Endoplasmic reticulum chaperone BiP OS=Homo sapiens OX=9606 GN=HSPA5 PE=1 SV=2 (P11021)	Endoplasmic reticulum chaperone BiP OS=Homo sapiens OX=9606 GN=HSPA5 PE=1 SV=2	P11021		CP_Human_2020.fasta	72334.7	1	3	3	3	0.00061	0.0703	654
FDE_MDA_221111_spots - file originale - Copia	spots 2-DE NCI-N87 cells	spots 2-DE NCI-N87 cells	FDE_MDA_221111_spot_263	Cluster of Serine/arginine-rich splicing factor 1 OS=Homo sapiens OX=9606 GN=SRSF1 PE=1 SV=2 (Q07955)	Serine/arginine-rich splicing factor 1 OS=Homo sapiens OX=9606 GN=SRSF1 PE=1 SV=2	J3KTL2,Q07955,Q07955-2,Q07955-3		CP_Human_2020.fasta	27745.1	1	5	5	5	0.00102	0.173	248
FDE_MDA_221111_spots - file originale - Copia	spots 2-DE NCI-N87 cells	spots 2-DE NCI-N87 cells	FDE_MDA_221111_spot_263	Cluster of Isoform 2 of Heterogeneous nuclear ribonucleoprotein D-like OS=Homo sapiens OX=9606 GN=HNRNPDL (O14979-2)	Isoform 2 of Heterogeneous nuclear ribonucleoprotein D-like OS=Homo sapiens OX=9606 GN=HNRNPDL	O14979-2,O14979-3		CP_Human_2020.fasta	33589.6	1	18	28	39	0.00793	0.455	301
FDE_MDA_221111_spots - file originale - Copia	spots 2-DE NCI-N87 cells	spots 2-DE NCI-N87 cells	FDE_MDA_221111_spot_279	Cluster of Phosphomevalonate kinase OS=Homo sapiens OX=9606 GN=PMVK PE=1 SV=3 (Q15126)	Phosphomevalonate kinase OS=Homo sapiens OX=9606 GN=PMVK PE=1 SV=3	Q15126		CP_Human_2020.fasta	21995	1	4	4	4	0.00126	0.188	192
FDE_MDA_221111_spots - file originale - Copia	spots 2-DE NCI-N87 cells	spots 2-DE NCI-N87 cells	FDE_MDA_221111_spot_279	Cluster of Keratin, type II cytoskeletal 2 epidermal OS=Homo sapiens OX=9606 GN=KRT2 PE=1 SV=2 (P35908)	Keratin, type II cytoskeletal 2 epidermal OS=Homo sapiens OX=9606 GN=KRT2 PE=1 SV=2	P35908		CP_Human_2020.fasta	65433.9	1	3	3	6	0.00189	0.102	639
FDE_MDA_221111_spots - file originale - Copia	spots 2-DE NCI-N87 cells	spots 2-DE NCI-N87 cells	FDE_MDA_221111_spot_279	Cluster of Keratin, type I cytoskeletal 9 OS=Homo sapiens OX=9606 GN=KRT9 PE=1 SV=3 (P35527)	Keratin, type I cytoskeletal 9 OS=Homo sapiens OX=9606 GN=KRT9 PE=1 SV=3	P35527		CP_Human_2020.fasta	62065.9	1	5	5	5	0.00158	0.112	623
FDE_MDA_221111_spots - file originale - Copia	spots 2-DE NCI-N87 cells	spots 2-DE NCI-N87 cells	FDE_MDA_221111_spot_279	Cluster of Keratin, type II cytoskeletal 1 OS=Homo sapiens OX=9606 GN=KRT1 PE=1 SV=6 (P04264)	Keratin, type II cytoskeletal 1 OS=Homo sapiens OX=9606 GN=KRT1 PE=1 SV=6	P04264		CP_Human_2020.fasta	66040.3	1	4	4	7	0.00221	0.127	644
FDE_MDA_221111_spots - file originale - Copia	spots 2-DE NCI-N87 cells	spots 2-DE NCI-N87 cells	FDE_MDA_221111_spot_279	Cluster of Keratin, type I cytoskeletal 10 OS=Homo sapiens OX=9606 GN=KRT10 PE=1 SV=6 (P13645)	Keratin, type I cytoskeletal 10 OS=Homo sapiens OX=9606 GN=KRT10 PE=1 SV=6	P13645		CP_Human_2020.fasta	58828.8	1	6	6	6	0.00189	0.0942	584
FDE_MDA_221111_spots - file originale - Copia	spots 2-DE NCI-N87 cells	spots 2-DE NCI-N87 cells	FDE_MDA_221111_spot_279	Cluster of Intraflagellar transport protein 27 homolog OS=Homo sapiens OX=9606 GN=IFT27 PE=1 SV=1 (Q9BW83)	Intraflagellar transport protein 27 homolog OS=Homo sapiens OX=9606 GN=IFT27 PE=1 SV=1	Q9BW83		CP_Human_2020.fasta	20480.5	1	3	3	5	0.00158	0.177	186
FDE_MDA_221111_spots - file originale - Copia	spots 2-DE NCI-N87 cells	spots 2-DE NCI-N87 cells	FDE_MDA_221111_spot_279	Cluster of Isoform 2 of Core-binding factor subunit beta OS=Homo sapiens OX=9606 GN=CBFB (Q13951-2)	Isoform 2 of Core-binding factor subunit beta OS=Homo sapiens OX=9606 GN=CBFB	Q13951-2		CP_Human_2020.fasta	21991.7	1	5	6	8	0.00252	0.294	187
FDE_MDA_221111_spots - file originale - Copia	spots 2-DE NCI-N87 cells	spots 2-DE NCI-N87 cells	FDE_MDA_221111_spot_279	Cluster of Transgelin-2 OS=Homo sapiens OX=9606 GN=TAGLN2 PE=1 SV=3 (P37802)	Transgelin-2 OS=Homo sapiens OX=9606 GN=TAGLN2 PE=1 SV=3	P37802		CP_Human_2020.fasta	22391.9	1	4	4	4	0.00126	0.226	199
FDE_MDA_221111_spots - file originale - Copia	spots 2-DE NCI-N87 cells	spots 2-DE NCI-N87 cells	FDE_MDA_221111_spot_279	Cluster of Dynactin subunit 3 OS=Homo sapiens OX=9606 GN=DCTN3 PE=1 SV=1 (O75935)	Dynactin subunit 3 OS=Homo sapiens OX=9606 GN=DCTN3 PE=1 SV=1	O75935		CP_Human_2020.fasta	21119.8	1	3	3	4	0.00126	0.134	186
FDE_MDA_221111_spots - file originale - Copia	spots 2-DE NCI-N87 cells	spots 2-DE NCI-N87 cells	FDE_MDA_221111_spot_279	Cluster of Adenine phosphoribosyltransferase OS=Homo sapiens OX=9606 GN=APRT PE=1 SV=2 (P07741)	Adenine phosphoribosyltransferase OS=Homo sapiens OX=9606 GN=APRT PE=1 SV=2	P07741,P07741-2		CP_Human_2020.fasta	19608.5	1	6	7	20	0.00631	0.317	180
FDE_MDA_221111_spots - file originale - Copia	spots 2-DE NCI-N87 cells	spots 2-DE NCI-N87 cells	FDE_MDA_221111_spot_279	Cluster of Peroxiredoxin-2 OS=Homo sapiens OX=9606 GN=PRDX2 PE=1 SV=5 (P32119)	Peroxiredoxin-2 OS=Homo sapiens OX=9606 GN=PRDX2 PE=1 SV=5	P32119		CP_Human_2020.fasta	21892.4	1	10	15	64	0.0202	0.409	198
FDE_MDA_221111_spots - file originale - Copia	spots 2-DE NCI-N87 cells	spots 2-DE NCI-N87 cells	FDE_MDA_221111_spot_279	Cluster of Keratin, type I cytoskeletal 17 OS=Homo sapiens OX=9606 GN=KRT17 PE=1 SV=2 (Q04695)	Keratin, type I cytoskeletal 19 OS=Homo sapiens OX=9606 GN=KRT19 PE=1 SV=4	P08727		CP_Human_2020.fasta	44107.1	1	5	5	9	0.00284	0.213	400
FDE_MDA_221111_spots - file originale - Copia	spots 2-DE NCI-N87 cells	spots 2-DE NCI-N87 cells	FDE_MDA_221111_spot_279	Cluster of Keratin, type I cytoskeletal 17 OS=Homo sapiens OX=9606 GN=KRT17 PE=1 SV=2 (Q04695)	Keratin, type I cytoskeletal 17 OS=Homo sapiens OX=9606 GN=KRT17 PE=1 SV=2	Q04695		CP_Human_2020.fasta	48106.7	0.999	1	1	3	0.000947	0.0509	432
FDE_MDA_221111_spots - file originale - Copia	spots 2-DE NCI-N87 cells	spots 2-DE NCI-N87 cells	FDE_MDA_221111_spot_283	Cluster of Keratin, type I cytoskeletal 17 OS=Homo sapiens OX=9606 GN=KRT17 PE=1 SV=2 (Q04695)	Keratin, type I cytoskeletal 19 OS=Homo sapiens OX=9606 GN=KRT19 PE=1 SV=4	P08727		CP_Human_2020.fasta	44107.1	1	2	2	3	0.038	0.095	400
FDE_MDA_221111_spots - file originale - Copia	spots 2-DE NCI-N87 cells	spots 2-DE NCI-N87 cells	FDE_MDA_221111_spot_283	Cluster of Glutathione S-transferase P OS=Homo sapiens OX=9606 GN=GSTP1 PE=1 SV=2 (P09211)	Glutathione S-transferase P OS=Homo sapiens OX=9606 GN=GSTP1 PE=1 SV=2	A8MX94,P09211		CP_Human_2020.fasta	23356.7	1	4	4	6	0.0759	0.229	210
FDE_MDA_221111_spots - file originale - Copia	spots 2-DE NCI-N87 cells	spots 2-DE NCI-N87 cells	FDE_MDA_221111_spot_299	Cluster of TAR DNA-binding protein 43 OS=Homo sapiens OX=9606 GN=TARDBP PE=1 SV=1 (Q13148)	TAR DNA-binding protein 43 OS=Homo sapiens OX=9606 GN=TARDBP PE=1 SV=1	A0A087WX29,Q13148,Q13148-4		CP_Human_2020.fasta	44739.7	1	4	5	5	0.00117	0.106	414
FDE_MDA_221111_spots - file originale - Copia	spots 2-DE NCI-N87 cells	spots 2-DE NCI-N87 cells	FDE_MDA_221111_spot_299	Cluster of Keratin, type I cytoskeletal 18 OS=Homo sapiens OX=9606 GN=KRT18 PE=1 SV=2 (P05783)	Keratin, type I cytoskeletal 18 OS=Homo sapiens OX=9606 GN=KRT18 PE=1 SV=2	P05783		CP_Human_2020.fasta	48059	1	9	12	14	0.00328	0.316	430
FDE_MDA_221111_spots - file originale - Copia	spots 2-DE NCI-N87 cells	spots 2-DE NCI-N87 cells	FDE_MDA_221111_spot_299	Cluster of Keratin, type I cytoskeletal 9 OS=Homo sapiens OX=9606 GN=KRT9 PE=1 SV=3 (P35527)	Keratin, type I cytoskeletal 9 OS=Homo sapiens OX=9606 GN=KRT9 PE=1 SV=3	P35527		CP_Human_2020.fasta	62065.9	1	3	5	7	0.00164	0.077	623
FDE_MDA_221111_spots - file originale - Copia	spots 2-DE NCI-N87 cells	spots 2-DE NCI-N87 cells	FDE_MDA_221111_spot_299	Cluster of Keratin, type II cytoskeletal 5 OS=Homo sapiens OX=9606 GN=KRT5 PE=1 SV=3 (P13647)	Keratin, type II cytoskeletal 5 OS=Homo sapiens OX=9606 GN=KRT5 PE=1 SV=3	P13647		CP_Human_2020.fasta	62379.6	1	2	2	3	0.000702	0.0593	590
FDE_MDA_221111_spots - file originale - Copia	spots 2-DE NCI-N87 cells	spots 2-DE NCI-N87 cells	FDE_MDA_221111_spot_299	Cluster of Keratin, type I cytoskeletal 10 OS=Homo sapiens OX=9606 GN=KRT10 PE=1 SV=6 (P13645)	Keratin, type I cytoskeletal 10 OS=Homo sapiens OX=9606 GN=KRT10 PE=1 SV=6	P13645		CP_Human_2020.fasta	58828.8	1	11	13	20	0.00468	0.264	584
FDE_MDA_221111_spots - file originale - Copia	spots 2-DE NCI-N87 cells	spots 2-DE NCI-N87 cells	FDE_MDA_221111_spot_299	Cluster of Serpin B5 OS=Homo sapiens OX=9606 GN=SERPINB5 PE=1 SV=2 (P36952)	Serpin B5 OS=Homo sapiens OX=9606 GN=SERPINB5 PE=1 SV=2	P36952		CP_Human_2020.fasta	42101.8	1	7	9	12	0.00281	0.243	375
FDE_MDA_221111_spots - file originale - Copia	spots 2-DE NCI-N87 cells	spots 2-DE NCI-N87 cells	FDE_MDA_221111_spot_299	Cluster of 40S ribosomal protein SA OS=Homo sapiens OX=9606 GN=RPSA PE=1 SV=4 (P08865)	40S ribosomal protein SA OS=Homo sapiens OX=9606 GN=RPSA PE=1 SV=4	A0A0C4DG17,C9J9K3,P08865		CP_Human_2020.fasta	32854.1	1	3	3	3	0.000702	0.139	295
FDE_MDA_221111_spots - file originale - Copia	spots 2-DE NCI-N87 cells	spots 2-DE NCI-N87 cells	FDE_MDA_221111_spot_299	Cluster of Keratin, type I cytoskeletal 17 OS=Homo sapiens OX=9606 GN=KRT17 PE=1 SV=2 (Q04695)	Keratin, type I cytoskeletal 17 OS=Homo sapiens OX=9606 GN=KRT17 PE=1 SV=2	Q04695		CP_Human_2020.fasta	48106.7	1	8	9	27	0.00632	0.35	432
FDE_MDA_221111_spots - file originale - Copia	spots 2-DE NCI-N87 cells	spots 2-DE NCI-N87 cells	FDE_MDA_221111_spot_299	Cluster of Aspartate aminotransferase, mitochondrial OS=Homo sapiens OX=9606 GN=GOT2 PE=1 SV=3 (P00505)	Aspartate aminotransferase, mitochondrial OS=Homo sapiens OX=9606 GN=GOT2 PE=1 SV=3	P00505		CP_Human_2020.fasta	47518.6	1	5	5	5	0.00117	0.137	430
FDE_MDA_221111_spots - file originale - Copia	spots 2-DE NCI-N87 cells	spots 2-DE NCI-N87 cells	FDE_MDA_221111_spot_299	Cluster of Transcriptional activator protein Pur-alpha OS=Homo sapiens OX=9606 GN=PURA PE=1 SV=2 (Q00577)	Transcriptional activator protein Pur-alpha OS=Homo sapiens OX=9606 GN=PURA PE=1 SV=2	Q00577		CP_Human_2020.fasta	34911.1	1	10	15	15	0.00351	0.27	322
FDE_MDA_221111_spots - file originale - Copia	spots 2-DE NCI-N87 cells	spots 2-DE NCI-N87 cells	FDE_MDA_221111_spot_299	Cluster of [3-methyl-2-oxobutanoate dehydrogenase [lipoamide]] kinase, mitochondrial OS=Homo sapiens OX=9606 GN=BCKDK PE=1 SV=2 (O14874)	[3-methyl-2-oxobutanoate dehydrogenase [lipoamide]] kinase, mitochondrial OS=Homo sapiens OX=9606 GN=BCKDK PE=1 SV=2	O14874,O14874-2,O14874-3		CP_Human_2020.fasta	46362.4	1	3	3	3	0.000702	0.0898	412
FDE_MDA_221111_spots - file originale - Copia	spots 2-DE NCI-N87 cells	spots 2-DE NCI-N87 cells	FDE_MDA_221111_spot_299	Cluster of Mitotic checkpoint protein BUB3 OS=Homo sapiens OX=9606 GN=BUB3 PE=1 SV=1 (O43684)	Mitotic checkpoint protein BUB3 OS=Homo sapiens OX=9606 GN=BUB3 PE=1 SV=1	J3QT28,O43684,O43684-2		CP_Human_2020.fasta	36954.5	1	4	5	5	0.00117	0.146	326
FDE_MDA_221111_spots - file originale - Copia	spots 2-DE NCI-N87 cells	spots 2-DE NCI-N87 cells	FDE_MDA_221111_spot_299	Cluster of Aminoacylase-1 OS=Homo sapiens OX=9606 GN=ACY1 PE=1 SV=1 (Q03154)	Aminoacylase-1 OS=Homo sapiens OX=9606 GN=ACY1 PE=1 SV=1	A0A1B0GU86,Q03154,Q03154-4		CP_Human_2020.fasta	45884.3	1	14	23	32	0.00749	0.314	408
FDE_MDA_221111_spots - file originale - Copia	spots 2-DE NCI-N87 cells	spots 2-DE NCI-N87 cells	FDE_MDA_221111_spot_299	Cluster of Receptor tyrosine-protein kinase erbB-2 OS=Homo sapiens OX=9606 GN=ERBB2 PE=1 SV=1 (P04626)	Receptor tyrosine-protein kinase erbB-2 OS=Homo sapiens OX=9606 GN=ERBB2 PE=1 SV=1	F5H1T4,J3QLU9,P04626,P04626-4,P04626-5,P04626-6		CP_Human_2020.fasta	137910	1	3	4	6	0.0014	0.039	1255
FDE_MDA_221111_spots - file originale - Copia	spots 2-DE NCI-N87 cells	spots 2-DE NCI-N87 cells	FDE_MDA_221111_spot_299	Cluster of Endophilin-B1 OS=Homo sapiens OX=9606 GN=SH3GLB1 PE=1 SV=1 (Q9Y371)	Endophilin-B1 OS=Homo sapiens OX=9606 GN=SH3GLB1 PE=1 SV=1	A0A087WW40,Q9Y371,Q9Y371-2		CP_Human_2020.fasta	40798	1	3	3	3	0.000702	0.104	365
FDE_MDA_221111_spots - file originale - Copia	spots 2-DE NCI-N87 cells	spots 2-DE NCI-N87 cells	FDE_MDA_221111_spot_299	Cluster of Annexin A2 OS=Homo sapiens OX=9606 GN=ANXA2 PE=1 SV=2 (P07355)	Annexin A2 OS=Homo sapiens OX=9606 GN=ANXA2 PE=1 SV=2	P07355		CP_Human_2020.fasta	38606.1	1	8	8	8	0.00187	0.304	339
FDE_MDA_221111_spots - file originale - Copia	spots 2-DE NCI-N87 cells	spots 2-DE NCI-N87 cells	FDE_MDA_221111_spot_299	Cluster of Transcription factor jun-B OS=Homo sapiens OX=9606 GN=JUNB PE=1 SV=1 (P17275)	Transcription factor jun-B OS=Homo sapiens OX=9606 GN=JUNB PE=1 SV=1	P17275		CP_Human_2020.fasta	35879.8	1	6	6	6	0.0014	0.291	347
FDE_MDA_221111_spots - file originale - Copia	spots 2-DE NCI-N87 cells	spots 2-DE NCI-N87 cells	FDE_MDA_221111_spot_299	Cluster of Actin, aortic smooth muscle OS=Homo sapiens OX=9606 GN=ACTA2 PE=1 SV=1 (P62736)	Actin, cytoplasmic 2 OS=Homo sapiens OX=9606 GN=ACTG1 PE=1 SV=1	P63261		CP_Human_2020.fasta	41793.9	1	1	1	49	0.0115	0.544	375
FDE_MDA_221111_spots - file originale - Copia	spots 2-DE NCI-N87 cells	spots 2-DE NCI-N87 cells	FDE_MDA_221111_spot_299	Cluster of Poly(rC)-binding protein 1 OS=Homo sapiens OX=9606 GN=PCBP1 PE=1 SV=2 (Q15365)	Poly(rC)-binding protein 1 OS=Homo sapiens OX=9606 GN=PCBP1 PE=1 SV=2	Q15365		CP_Human_2020.fasta	37498.2	1	4	4	9	0.00211	0.301	356
FDE_MDA_221111_spots - file originale - Copia	spots 2-DE NCI-N87 cells	spots 2-DE NCI-N87 cells	FDE_MDA_221111_spot_299	Cluster of Stomatin-like protein 2, mitochondrial OS=Homo sapiens OX=9606 GN=STOML2 PE=1 SV=1 (Q9UJZ1)	Stomatin-like protein 2, mitochondrial OS=Homo sapiens OX=9606 GN=STOML2 PE=1 SV=1	A0A087WYB4,Q9UJZ1,Q9UJZ1-2		CP_Human_2020.fasta	38534.5	1	3	3	3	0.000702	0.152	356
FDE_MDA_221111_spots - file originale - Copia	spots 2-DE NCI-N87 cells	spots 2-DE NCI-N87 cells	FDE_MDA_221111_spot_299	Cluster of Adenosylhomocysteinase OS=Homo sapiens OX=9606 GN=AHCY PE=1 SV=4 (P23526)	Adenosylhomocysteinase OS=Homo sapiens OX=9606 GN=AHCY PE=1 SV=4	P23526		CP_Human_2020.fasta	47717.1	1	6	7	7	0.00164	0.167	432
FDE_MDA_221111_spots - file originale - Copia	spots 2-DE NCI-N87 cells	spots 2-DE NCI-N87 cells	FDE_MDA_221111_spot_299	Cluster of Succinate--CoA ligase [ADP-forming] subunit beta, mitochondrial OS=Homo sapiens OX=9606 GN=SUCLA2 PE=1 SV=3 (Q9P2R7)	Succinate--CoA ligase [ADP-forming] subunit beta, mitochondrial OS=Homo sapiens OX=9606 GN=SUCLA2 PE=1 SV=3	A0A2R8Y6Y7,A0A2R8YDQ9,Q9P2R7,Q9P2R7-2		CP_Human_2020.fasta	50318.1	1	3	3	3	0.000702	0.0626	463
FDE_MDA_221111_spots - file originale - Copia	spots 2-DE NCI-N87 cells	spots 2-DE NCI-N87 cells	FDE_MDA_221111_spot_299	Cluster of Isoform 2 of Heterogeneous nuclear ribonucleoprotein A/B OS=Homo sapiens OX=9606 GN=HNRNPAB (Q99729-2)	Isoform 2 of Heterogeneous nuclear ribonucleoprotein A/B OS=Homo sapiens OX=9606 GN=HNRNPAB	D6R9P3,D6RBZ0,D6RD18,Q99729-2,Q99729-3		CP_Human_2020.fasta	30303	1	9	13	15	0.00351	0.229	280
FDE_MDA_221111_spots - file originale - Copia	spots 2-DE NCI-N87 cells	spots 2-DE NCI-N87 cells	FDE_MDA_221111_spot_299	Cluster of Glyceraldehyde-3-phosphate dehydrogenase OS=Homo sapiens OX=9606 GN=GAPDH PE=1 SV=3 (P04406)	Glyceraldehyde-3-phosphate dehydrogenase OS=Homo sapiens OX=9606 GN=GAPDH PE=1 SV=3	P04406		CP_Human_2020.fasta	36053.4	1	4	4	5	0.00117	0.173	335
FDE_MDA_221111_spots - file originale - Copia	spots 2-DE NCI-N87 cells	spots 2-DE NCI-N87 cells	FDE_MDA_221111_spot_299	Cluster of Septin-2 OS=Homo sapiens OX=9606 GN=SEPTIN2 PE=1 SV=1 (Q15019)	Septin-2 OS=Homo sapiens OX=9606 GN=SEPTIN2 PE=1 SV=1	B5MCX3,Q15019,Q15019-2		CP_Human_2020.fasta	41488.2	1	8	10	15	0.00351	0.31	361
FDE_MDA_221111_spots - file originale - Copia	spots 2-DE NCI-N87 cells	spots 2-DE NCI-N87 cells	FDE_MDA_221111_spot_299	Cluster of Leukocyte elastase inhibitor OS=Homo sapiens OX=9606 GN=SERPINB1 PE=1 SV=1 (P30740)	Leukocyte elastase inhibitor OS=Homo sapiens OX=9606 GN=SERPINB1 PE=1 SV=1	P30740		CP_Human_2020.fasta	42743.8	1	24	34	42	0.00983	0.507	379
FDE_MDA_221111_spots - file originale - Copia	spots 2-DE NCI-N87 cells	spots 2-DE NCI-N87 cells	FDE_MDA_221111_spot_299	Cluster of Keratin, type II cytoskeletal 8 OS=Homo sapiens OX=9606 GN=KRT8 PE=1 SV=7 (P05787)	Keratin, type II cytoskeletal 8 OS=Homo sapiens OX=9606 GN=KRT8 PE=1 SV=7	P05787		CP_Human_2020.fasta	53706.2	1	8	10	12	0.00281	0.201	483
FDE_MDA_221111_spots - file originale - Copia	spots 2-DE NCI-N87 cells	spots 2-DE NCI-N87 cells	FDE_MDA_221111_spot_299	Cluster of DnaJ homolog subfamily B member 11 OS=Homo sapiens OX=9606 GN=DNAJB11 PE=1 SV=1 (Q9UBS4)	DnaJ homolog subfamily B member 11 OS=Homo sapiens OX=9606 GN=DNAJB11 PE=1 SV=1	Q9UBS4		CP_Human_2020.fasta	40514.6	1	8	10	13	0.00304	0.268	358
FDE_MDA_221111_spots - file originale - Copia	spots 2-DE NCI-N87 cells	spots 2-DE NCI-N87 cells	FDE_MDA_221111_spot_299	Cluster of Actin, aortic smooth muscle OS=Homo sapiens OX=9606 GN=ACTA2 PE=1 SV=1 (P62736)	Actin, aortic smooth muscle OS=Homo sapiens OX=9606 GN=ACTA2 PE=1 SV=1	P62736,P63267,P68032,P68133		CP_Human_2020.fasta	42020.1	1	2	2	34	0.00796	0.332	377
FDE_MDA_221111_spots - file originale - Copia	spots 2-DE NCI-N87 cells	spots 2-DE NCI-N87 cells	FDE_MDA_221111_spot_299	Cluster of Keratin, type II cytoskeletal 2 epidermal OS=Homo sapiens OX=9606 GN=KRT2 PE=1 SV=2 (P35908)	Keratin, type II cytoskeletal 2 epidermal OS=Homo sapiens OX=9606 GN=KRT2 PE=1 SV=2	P35908		CP_Human_2020.fasta	65433.9	1	3	3	5	0.00117	0.103	639
FDE_MDA_221111_spots - file originale - Copia	spots 2-DE NCI-N87 cells	spots 2-DE NCI-N87 cells	FDE_MDA_221111_spot_299	Cluster of Fructose-bisphosphate aldolase C OS=Homo sapiens OX=9606 GN=ALDOC PE=1 SV=2 (P09972)	Fructose-bisphosphate aldolase C OS=Homo sapiens OX=9606 GN=ALDOC PE=1 SV=2	P09972		CP_Human_2020.fasta	39456.2	1	10	11	11	0.00257	0.234	364
FDE_MDA_221111_spots - file originale - Copia	spots 2-DE NCI-N87 cells	spots 2-DE NCI-N87 cells	FDE_MDA_221111_spot_299	Cluster of Heterogeneous nuclear ribonucleoprotein D0 OS=Homo sapiens OX=9606 GN=HNRNPD PE=1 SV=1 (Q14103)	Heterogeneous nuclear ribonucleoprotein D0 OS=Homo sapiens OX=9606 GN=HNRNPD PE=1 SV=1	H0Y8G5,Q14103,Q14103-3		CP_Human_2020.fasta	38434.5	1	2	2	3	0.000702	0.0732	355
FDE_MDA_221111_spots - file originale - Copia	spots 2-DE NCI-N87 cells	spots 2-DE NCI-N87 cells	FDE_MDA_221111_spot_299	Cluster of Fructose-bisphosphate aldolase A OS=Homo sapiens OX=9606 GN=ALDOA PE=1 SV=2 (P04075)	Fructose-bisphosphate aldolase A OS=Homo sapiens OX=9606 GN=ALDOA PE=1 SV=2	J3KPS3,P04075		CP_Human_2020.fasta	39420.6	1	16	21	28	0.00655	0.484	364
FDE_MDA_221111_spots - file originale - Copia	spots 2-DE NCI-N87 cells	spots 2-DE NCI-N87 cells	FDE_MDA_221111_spot_299	Cluster of Transaldolase OS=Homo sapiens OX=9606 GN=TALDO1 PE=1 SV=2 (P37837)	Transaldolase OS=Homo sapiens OX=9606 GN=TALDO1 PE=1 SV=2	P37837		CP_Human_2020.fasta	37541.7	1	3	3	3	0.000702	0.116	337
FDE_MDA_221111_spots - file originale - Copia	spots 2-DE NCI-N87 cells	spots 2-DE NCI-N87 cells	FDE_MDA_221111_spot_299	Cluster of 26S proteasome regulatory subunit 10B OS=Homo sapiens OX=9606 GN=PSMC6 PE=1 SV=1 (P62333)	26S proteasome regulatory subunit 10B OS=Homo sapiens OX=9606 GN=PSMC6 PE=1 SV=1	A0A087X2I1,P62333		CP_Human_2020.fasta	44174.9	1	4	4	4	0.000936	0.131	389
FDE_MDA_221111_spots - file originale - Copia	spots 2-DE NCI-N87 cells	spots 2-DE NCI-N87 cells	FDE_MDA_221111_spot_299	Cluster of GDP-D-glucose phosphorylase 1 OS=Homo sapiens OX=9606 GN=GDPGP1 PE=1 SV=2 (Q6ZNW5)	GDP-D-glucose phosphorylase 1 OS=Homo sapiens OX=9606 GN=GDPGP1 PE=1 SV=2	Q6ZNW5		CP_Human_2020.fasta	42363	1	3	3	3	0.000702	0.106	385
FDE_MDA_221111_spots - file originale - Copia	spots 2-DE NCI-N87 cells	spots 2-DE NCI-N87 cells	FDE_MDA_221111_spot_299	Cluster of Macrophage-capping protein OS=Homo sapiens OX=9606 GN=CAPG PE=1 SV=2 (P40121)	Macrophage-capping protein OS=Homo sapiens OX=9606 GN=CAPG PE=1 SV=2	P40121		CP_Human_2020.fasta	38498.9	1	20	32	51	0.0119	0.454	348
FDE_MDA_221111_spots - file originale - Copia	spots 2-DE NCI-N87 cells	spots 2-DE NCI-N87 cells	FDE_MDA_221111_spot_299	Cluster of Poly(rC)-binding protein 1 OS=Homo sapiens OX=9606 GN=PCBP1 PE=1 SV=2 (Q15365)	Poly(rC)-binding protein 2 OS=Homo sapiens OX=9606 GN=PCBP2 PE=1 SV=1	F8VZX2,F8W0G4,Q15366,Q15366-2,Q15366-3,Q15366-4,Q15366-5,Q15366-6,Q15366-7,Q15366-8		CP_Human_2020.fasta	38580.9	1	2	2	7	0.00164	0.181	365
FDE_MDA_221111_spots - file originale - Copia	spots 2-DE NCI-N87 cells	spots 2-DE NCI-N87 cells	FDE_MDA_221111_spot_299	Cluster of Actin-like protein 8 OS=Homo sapiens OX=9606 GN=ACTL8 PE=1 SV=1 (Q9H568)	Actin-like protein 8 OS=Homo sapiens OX=9606 GN=ACTL8 PE=1 SV=1	Q9H568		CP_Human_2020.fasta	41360.3	1	10	15	16	0.00374	0.322	366
FDE_MDA_221111_spots - file originale - Copia	spots 2-DE NCI-N87 cells	spots 2-DE NCI-N87 cells	FDE_MDA_221111_spot_299	Cluster of MYG1 exonuclease OS=Homo sapiens OX=9606 GN=MYG1 PE=1 SV=3 (Q9HB07)	MYG1 exonuclease OS=Homo sapiens OX=9606 GN=MYG1 PE=1 SV=3	Q9HB07		CP_Human_2020.fasta	42477.9	1	2	2	9	0.00211	0.287	376
FDE_MDA_221111_spots - file originale - Copia	spots 2-DE NCI-N87 cells	spots 2-DE NCI-N87 cells	FDE_MDA_221111_spot_299	Cluster of Phosphoglycerate kinase 1 OS=Homo sapiens OX=9606 GN=PGK1 PE=1 SV=3 (P00558)	Phosphoglycerate kinase 1 OS=Homo sapiens OX=9606 GN=PGK1 PE=1 SV=3	P00558		CP_Human_2020.fasta	44615.3	1	15	23	29	0.00679	0.422	417
FDE_MDA_221111_spots - file originale - Copia	spots 2-DE NCI-N87 cells	spots 2-DE NCI-N87 cells	FDE_MDA_221111_spot_299	Cluster of Proteasomal ATPase-associated factor 1 OS=Homo sapiens OX=9606 GN=PAAF1 PE=1 SV=2 (Q9BRP4)	Proteasomal ATPase-associated factor 1 OS=Homo sapiens OX=9606 GN=PAAF1 PE=1 SV=2	Q9BRP4		CP_Human_2020.fasta	42190.4	1	3	3	3	0.000702	0.0765	392
FDE_MDA_221111_spots - file originale - Copia	spots 2-DE NCI-N87 cells	spots 2-DE NCI-N87 cells	FDE_MDA_221111_spot_299	Cluster of Heterogeneous nuclear ribonucleoproteins C1/C2 OS=Homo sapiens OX=9606 GN=HNRNPC PE=1 SV=4 (P07910)	Heterogeneous nuclear ribonucleoproteins C1/C2 OS=Homo sapiens OX=9606 GN=HNRNPC PE=1 SV=4	B2R5W2,B4DY08,G3V2Q1,G3V4C1,G3V4W0,G3V576,P07910,P07910-2		CP_Human_2020.fasta	33670.5	1	4	4	4	0.000936	0.157	306
FDE_MDA_221111_spots - file originale - Copia	spots 2-DE NCI-N87 cells	spots 2-DE NCI-N87 cells	FDE_MDA_221111_spot_299	Cluster of RNA 3'-terminal phosphate cyclase OS=Homo sapiens OX=9606 GN=RTCA PE=1 SV=1 (O00442)	RNA 3'-terminal phosphate cyclase OS=Homo sapiens OX=9606 GN=RTCA PE=1 SV=1	O00442,O00442-2		CP_Human_2020.fasta	39337.5	1	3	3	3	0.000702	0.107	366
FDE_MDA_221111_spots - file originale - Copia	spots 2-DE NCI-N87 cells	spots 2-DE NCI-N87 cells	FDE_MDA_221111_spot_299	Cluster of PDZ domain-containing protein GIPC1 OS=Homo sapiens OX=9606 GN=GIPC1 PE=1 SV=2 (O14908)	PDZ domain-containing protein GIPC1 OS=Homo sapiens OX=9606 GN=GIPC1 PE=1 SV=2	O14908		CP_Human_2020.fasta	36050.6	1	3	3	3	0.000702	0.129	333
FDE_MDA_221111_spots - file originale - Copia	spots 2-DE NCI-N87 cells	spots 2-DE NCI-N87 cells	FDE_MDA_221111_spot_299	Cluster of Keratin, type II cytoskeletal 1 OS=Homo sapiens OX=9606 GN=KRT1 PE=1 SV=6 (P04264)	Keratin, type II cytoskeletal 1 OS=Homo sapiens OX=9606 GN=KRT1 PE=1 SV=6	P04264		CP_Human_2020.fasta	66040.3	1	15	17	21	0.00491	0.356	644
FDE_MDA_221111_spots - file originale - Copia	spots 2-DE NCI-N87 cells	spots 2-DE NCI-N87 cells	FDE_MDA_221111_spot_299	Cluster of Actin, aortic smooth muscle OS=Homo sapiens OX=9606 GN=ACTA2 PE=1 SV=1 (P62736)	Actin, cytoplasmic 1 OS=Homo sapiens OX=9606 GN=ACTB PE=1 SV=1	P60709		CP_Human_2020.fasta	41737.8	1	1	1	50	0.0117	0.544	375
FDE_MDA_221111_spots - file originale - Copia	spots 2-DE NCI-N87 cells	spots 2-DE NCI-N87 cells	FDE_MDA_221111_spot_299	Cluster of Keratin, type I cytoskeletal 17 OS=Homo sapiens OX=9606 GN=KRT17 PE=1 SV=2 (Q04695)	Keratin, type I cytoskeletal 19 OS=Homo sapiens OX=9606 GN=KRT19 PE=1 SV=4	P08727		CP_Human_2020.fasta	44107.1	1	34	53	113	0.0264	0.835	400
FDE_MDA_221111_spots - file originale - Copia	spots 2-DE NCI-N87 cells	spots 2-DE NCI-N87 cells	FDE_MDA_221111_spot_299	Cluster of MYG1 exonuclease OS=Homo sapiens OX=9606 GN=MYG1 PE=1 SV=3 (Q9HB07)	MYG1 exonuclease OS=Homo sapiens OX=9606 GN=MYG1 PE=1 SV=1	F8VQQ3		CP_Human_2020.fasta	33820	1	1	1	8	0.00187	0.306	301
FDE_MDA_221111_spots - file originale - Copia	spots 2-DE NCI-N87 cells	spots 2-DE NCI-N87 cells	FDE_MDA_221111_spot_299	Cluster of 3'(2'),5'-bisphosphate nucleotidase 1 OS=Homo sapiens OX=9606 GN=BPNT1 PE=1 SV=1 (O95861)	3'(2'),5'-bisphosphate nucleotidase 1 OS=Homo sapiens OX=9606 GN=BPNT1 PE=1 SV=1	O95861,O95861-4		CP_Human_2020.fasta	33392.7	1	6	7	7	0.00164	0.214	308
FDE_MDA_221111_spots - file originale - Copia	spots 2-DE NCI-N87 cells	spots 2-DE NCI-N87 cells	FDE_MDA_221111_spot_303	Cluster of 14-3-3 protein sigma OS=Homo sapiens OX=9606 GN=SFN PE=1 SV=1 (P31947)	14-3-3 protein sigma OS=Homo sapiens OX=9606 GN=SFN PE=1 SV=1	P31947,P31947-2		CP_Human_2020.fasta	27774.8	1	7	11	17	0.00395	0.355	248
FDE_MDA_221111_spots - file originale - Copia	spots 2-DE NCI-N87 cells	spots 2-DE NCI-N87 cells	FDE_MDA_221111_spot_303	Cluster of Prohibitin OS=Homo sapiens OX=9606 GN=PHB PE=1 SV=1 (P35232)	Prohibitin OS=Homo sapiens OX=9606 GN=PHB PE=1 SV=1	C9JW96,C9JZ20,E7ESE2,E9PCW0,P35232		CP_Human_2020.fasta	29804.6	1	3	3	3	0.000698	0.118	272
FDE_MDA_221111_spots - file originale - Copia	spots 2-DE NCI-N87 cells	spots 2-DE NCI-N87 cells	FDE_MDA_221111_spot_303	Cluster of Tropomyosin alpha-4 chain OS=Homo sapiens OX=9606 GN=TPM4 PE=1 SV=3 (P67936)	Tropomyosin alpha-4 chain OS=Homo sapiens OX=9606 GN=TPM4 PE=1 SV=1	A0A2R8Y5V9		CP_Human_2020.fasta	28609.8	1	2	2	86	0.02	0.855	248
FDE_MDA_221111_spots - file originale - Copia	spots 2-DE NCI-N87 cells	spots 2-DE NCI-N87 cells	FDE_MDA_221111_spot_303	Cluster of Delta(3,5)-Delta(2,4)-dienoyl-CoA isomerase, mitochondrial OS=Homo sapiens OX=9606 GN=ECH1 PE=1 SV=2 (Q13011)	Delta(3,5)-Delta(2,4)-dienoyl-CoA isomerase, mitochondrial OS=Homo sapiens OX=9606 GN=ECH1 PE=1 SV=2	Q13011		CP_Human_2020.fasta	35816.2	1	3	3	3	0.000698	0.122	328
FDE_MDA_221111_spots - file originale - Copia	spots 2-DE NCI-N87 cells	spots 2-DE NCI-N87 cells	FDE_MDA_221111_spot_303	Cluster of Cathepsin B OS=Homo sapiens OX=9606 GN=CTSB PE=1 SV=3 (P07858)	Cathepsin B OS=Homo sapiens OX=9606 GN=CTSB PE=1 SV=3	P07858		CP_Human_2020.fasta	37821.2	1	3	3	3	0.000698	0.0649	339
FDE_MDA_221111_spots - file originale - Copia	spots 2-DE NCI-N87 cells	spots 2-DE NCI-N87 cells	FDE_MDA_221111_spot_303	Cluster of 14-3-3 protein zeta/delta OS=Homo sapiens OX=9606 GN=YWHAZ PE=1 SV=1 (P63104)	14-3-3 protein zeta/delta OS=Homo sapiens OX=9606 GN=YWHAZ PE=1 SV=1	P63104		CP_Human_2020.fasta	27745.9	1	4	5	8	0.00186	0.384	245
FDE_MDA_221111_spots - file originale - Copia	spots 2-DE NCI-N87 cells	spots 2-DE NCI-N87 cells	FDE_MDA_221111_spot_303	Cluster of Heme-binding protein 2 OS=Homo sapiens OX=9606 GN=HEBP2 PE=1 SV=1 (Q9Y5Z4)	Heme-binding protein 2 OS=Homo sapiens OX=9606 GN=HEBP2 PE=1 SV=1	Q9Y5Z4		CP_Human_2020.fasta	22875.7	1	5	5	7	0.00163	0.254	205
FDE_MDA_221111_spots - file originale - Copia	spots 2-DE NCI-N87 cells	spots 2-DE NCI-N87 cells	FDE_MDA_221111_spot_303	Cluster of Elongation factor 1-beta OS=Homo sapiens OX=9606 GN=EEF1B2 PE=1 SV=3 (P24534)	Elongation factor 1-beta OS=Homo sapiens OX=9606 GN=EEF1B2 PE=1 SV=3	P24534		CP_Human_2020.fasta	24764.2	1	7	9	23	0.00535	0.311	225
FDE_MDA_221111_spots - file originale - Copia	spots 2-DE NCI-N87 cells	spots 2-DE NCI-N87 cells	FDE_MDA_221111_spot_303	Cluster of Serine/arginine-rich splicing factor 2 OS=Homo sapiens OX=9606 GN=SRSF2 PE=1 SV=4 (Q01130)	Serine/arginine-rich splicing factor 2 OS=Homo sapiens OX=9606 GN=SRSF2 PE=1 SV=4	J3KP15,J3QL05,Q01130,Q01130-2		CP_Human_2020.fasta	25477.1	1	3	3	3	0.000698	0.186	221
FDE_MDA_221111_spots - file originale - Copia	spots 2-DE NCI-N87 cells	spots 2-DE NCI-N87 cells	FDE_MDA_221111_spot_303	Cluster of 14-3-3 protein gamma OS=Homo sapiens OX=9606 GN=YWHAG PE=1 SV=2 (P61981)	14-3-3 protein gamma OS=Homo sapiens OX=9606 GN=YWHAG PE=1 SV=2	P61981		CP_Human_2020.fasta	28303.1	1	3	3	7	0.00163	0.275	247
FDE_MDA_221111_spots - file originale - Copia	spots 2-DE NCI-N87 cells	spots 2-DE NCI-N87 cells	FDE_MDA_221111_spot_303	Cluster of Tumor protein D54 OS=Homo sapiens OX=9606 GN=TPD52L2 PE=1 SV=2 (O43399)	Tumor protein D54 OS=Homo sapiens OX=9606 GN=TPD52L2 PE=1 SV=2	O43399,O43399-5,O43399-7		CP_Human_2020.fasta	22237.9	1	1	1	7	0.00163	0.422	206
FDE_MDA_221111_spots - file originale - Copia	spots 2-DE NCI-N87 cells	spots 2-DE NCI-N87 cells	FDE_MDA_221111_spot_303	Cluster of Tropomyosin 1 (Alpha), isoform CRA_b OS=Homo sapiens OX=9606 GN=TPM1 PE=1 SV=2 (H0YKJ4)	Tropomyosin 1 (Alpha), isoform CRA_b OS=Homo sapiens OX=9606 GN=TPM1 PE=1 SV=2	H0YKJ4		CP_Human_2020.fasta	28598.7	1	2	2	47	0.0109	0.677	248
FDE_MDA_221111_spots - file originale - Copia	spots 2-DE NCI-N87 cells	spots 2-DE NCI-N87 cells	FDE_MDA_221111_spot_303	Cluster of ADP-sugar pyrophosphatase OS=Homo sapiens OX=9606 GN=NUDT5 PE=1 SV=1 (Q9UKK9)	ADP-sugar pyrophosphatase OS=Homo sapiens OX=9606 GN=NUDT5 PE=1 SV=1	A6NFX8,Q9UKK9		CP_Human_2020.fasta	24327.8	1	4	4	5	0.00116	0.174	219
FDE_MDA_221111_spots - file originale - Copia	spots 2-DE NCI-N87 cells	spots 2-DE NCI-N87 cells	FDE_MDA_221111_spot_303	Cluster of 14-3-3 protein gamma OS=Homo sapiens OX=9606 GN=YWHAG PE=1 SV=2 (P61981)	14-3-3 protein beta/alpha OS=Homo sapiens OX=9606 GN=YWHAB PE=1 SV=3	P31946,P31946-2		CP_Human_2020.fasta	28083.1	1	2	2	6	0.0014	0.22	246
FDE_MDA_221111_spots - file originale - Copia	spots 2-DE NCI-N87 cells	spots 2-DE NCI-N87 cells	FDE_MDA_221111_spot_303	Cluster of Chloride intracellular channel protein 1 OS=Homo sapiens OX=9606 GN=CLIC1 PE=1 SV=4 (O00299)	Chloride intracellular channel protein 1 OS=Homo sapiens OX=9606 GN=CLIC1 PE=1 SV=4	O00299		CP_Human_2020.fasta	26923.3	1	7	8	10	0.00233	0.29	241
FDE_MDA_221111_spots - file originale - Copia	spots 2-DE NCI-N87 cells	spots 2-DE NCI-N87 cells	FDE_MDA_221111_spot_303	Cluster of 14-3-3 protein epsilon OS=Homo sapiens OX=9606 GN=YWHAE PE=1 SV=1 (P62258)	14-3-3 protein epsilon OS=Homo sapiens OX=9606 GN=YWHAE PE=1 SV=1	P62258		CP_Human_2020.fasta	29175	1	12	16	23	0.00535	0.561	255
FDE_MDA_221111_spots - file originale - Copia	spots 2-DE NCI-N87 cells	spots 2-DE NCI-N87 cells	FDE_MDA_221111_spot_303	Cluster of Tropomyosin 1 (Alpha), isoform CRA_b OS=Homo sapiens OX=9606 GN=TPM1 PE=1 SV=2 (H0YKJ4)	Tropomyosin alpha-1 chain OS=Homo sapiens OX=9606 GN=TPM1 PE=1 SV=1	B7Z596,F5H7S3,H7BYY1		CP_Human_2020.fasta	31754	1	0	0	45	0.0105	0.505	275
FDE_MDA_221111_spots - file originale - Copia	spots 2-DE NCI-N87 cells	spots 2-DE NCI-N87 cells	FDE_MDA_221111_spot_303	Cluster of Proteasome subunit alpha type-1 OS=Homo sapiens OX=9606 GN=PSMA1 PE=1 SV=1 (P25786)	Proteasome subunit alpha type-1 OS=Homo sapiens OX=9606 GN=PSMA1 PE=1 SV=1	P25786,P25786-2		CP_Human_2020.fasta	29556	1	7	8	10	0.00233	0.27	263
FDE_MDA_221111_spots - file originale - Copia	spots 2-DE NCI-N87 cells	spots 2-DE NCI-N87 cells	FDE_MDA_221111_spot_303	Cluster of Tropomyosin alpha-4 chain OS=Homo sapiens OX=9606 GN=TPM4 PE=1 SV=3 (P67936)	Tropomyosin alpha-4 chain OS=Homo sapiens OX=9606 GN=TPM4 PE=1 SV=3	P67936		CP_Human_2020.fasta	28522.4	1	3	4	88	0.0205	0.802	248
FDE_MDA_221111_spots - file originale - Copia	spots 2-DE NCI-N87 cells	spots 2-DE NCI-N87 cells	FDE_MDA_221111_spot_303	Cluster of Actin, aortic smooth muscle OS=Homo sapiens OX=9606 GN=ACTA2 PE=1 SV=1 (P62736)	Actin, aortic smooth muscle OS=Homo sapiens OX=9606 GN=ACTA2 PE=1 SV=1	P62736,P63267,P68032,P68133		CP_Human_2020.fasta	42020.1	1	2	2	7	0.00163	0.225	377
FDE_MDA_221111_spots - file originale - Copia	spots 2-DE NCI-N87 cells	spots 2-DE NCI-N87 cells	FDE_MDA_221111_spot_303	Cluster of Microtubule-associated protein 1B OS=Homo sapiens OX=9606 GN=MAP1B PE=1 SV=2 (P46821)	Microtubule-associated protein 1B OS=Homo sapiens OX=9606 GN=MAP1B PE=1 SV=2	P46821		CP_Human_2020.fasta	270634	1	3	3	3	0.000698	0.017	2468
FDE_MDA_221111_spots - file originale - Copia	spots 2-DE NCI-N87 cells	spots 2-DE NCI-N87 cells	FDE_MDA_221111_spot_303	Cluster of Annexin A4 OS=Homo sapiens OX=9606 GN=ANXA4 PE=1 SV=4 (P09525)	Annexin A4 OS=Homo sapiens OX=9606 GN=ANXA4 PE=1 SV=4	P09525,Q6P452		CP_Human_2020.fasta	35884.3	1	5	5	5	0.00116	0.144	319
FDE_MDA_221111_spots - file originale - Copia	spots 2-DE NCI-N87 cells	spots 2-DE NCI-N87 cells	FDE_MDA_221111_spot_303	Cluster of Acidic leucine-rich nuclear phosphoprotein 32 family member A OS=Homo sapiens OX=9606 GN=ANP32A PE=1 SV=1 (P39687)	Acidic leucine-rich nuclear phosphoprotein 32 family member A OS=Homo sapiens OX=9606 GN=ANP32A PE=1 SV=1	H0YN26,P39687		CP_Human_2020.fasta	28586.1	1	7	8	9	0.00209	0.201	249
FDE_MDA_221111_spots - file originale - Copia	spots 2-DE NCI-N87 cells	spots 2-DE NCI-N87 cells	FDE_MDA_221111_spot_303	Cluster of THO complex subunit 4 OS=Homo sapiens OX=9606 GN=ALYREF PE=1 SV=3 (Q86V81)	THO complex subunit 4 OS=Homo sapiens OX=9606 GN=ALYREF PE=1 SV=3	Q86V81		CP_Human_2020.fasta	26888.7	1	8	11	20	0.00465	0.206	257
FDE_MDA_221111_spots - file originale - Copia	spots 2-DE NCI-N87 cells	spots 2-DE NCI-N87 cells	FDE_MDA_221111_spot_303	Cluster of Elongation factor 1-delta OS=Homo sapiens OX=9606 GN=EEF1D PE=1 SV=5 (P29692)	Elongation factor 1-delta OS=Homo sapiens OX=9606 GN=EEF1D PE=1 SV=5	E9PK01,P29692		CP_Human_2020.fasta	31121.9	0.999	1	1	3	0.000698	0.0747	281
FDE_MDA_221111_spots - file originale - Copia	spots 2-DE NCI-N87 cells	spots 2-DE NCI-N87 cells	FDE_MDA_221111_spot_303	Cluster of Isoform 2 of Tropomyosin alpha-3 chain OS=Homo sapiens OX=9606 GN=TPM3 (P06753-2)	Isoform 2 of Tropomyosin alpha-3 chain OS=Homo sapiens OX=9606 GN=TPM3	P06753-2		CP_Human_2020.fasta	29033.3	1	27	42	112	0.026	0.911	248
FDE_MDA_221111_spots - file originale - Copia	spots 2-DE NCI-N87 cells	spots 2-DE NCI-N87 cells	FDE_MDA_221111_spot_303	Cluster of Cathepsin D OS=Homo sapiens OX=9606 GN=CTSD PE=1 SV=1 (P07339)	Cathepsin D OS=Homo sapiens OX=9606 GN=CTSD PE=1 SV=1	A0A1B0GV23,A0A1B0GW44,A0A1B0GWE8,P07339		CP_Human_2020.fasta	44553	1	6	6	9	0.00209	0.158	412
FDE_MDA_221111_spots - file originale - Copia	spots 2-DE NCI-N87 cells	spots 2-DE NCI-N87 cells	FDE_MDA_221111_spot_303	Cluster of Keratin, type II cytoskeletal 1 OS=Homo sapiens OX=9606 GN=KRT1 PE=1 SV=6 (P04264)	Keratin, type II cytoskeletal 1 OS=Homo sapiens OX=9606 GN=KRT1 PE=1 SV=6	P04264		CP_Human_2020.fasta	66040.3	1	2	2	3	0.000698	0.0481	644
[truncated: 13 more rows]
